# Supplementary material for: A distinct tau oligomer strain defines the molecular and proteomic landscape of rapidly progressive Alzheimer’s disease
Source: Acta Neuropathol. 2026 Mar 18;151(1):27. doi: 10.1007/s00401-026-02998-4 (PMC12999710; doi:10.1007/s00401-026-02998-4)
Supplement: Supplementary file 2 — Supplementary file2 (XLSX 606 KB) [file 401_2026_2998_MOESM2_ESM.xlsx]

## Sheet: README
README
File: TauO_directDIA_LFQ_supplementary.xlsx
Software: Spectronaut 19 (directDIA)
Workflow: directDIA+ (Deep), MS2-level quantities; cross-run normalization enabled
Databases: UniProt Human (UP000005640, Aug-2023) + background 51 + iRT
FDR thresholds: 1% at peptide and 1% at protein (Q ≤ 0.01)
Filtering: Sample-matched IgG control filtering; contaminants, reverse, and 'only identified by site' removed prior to this file.
Content: Three sheets (Control, spAD, rpAD) with replicate-level LFQ intensities; no additional normalization or imputation applied here.
Replicates: Per sheet, biological replicates (technical replicates pre-averaged).
Missing values: represent non-quantified features (not imputed).
Columns merged from Spectronaut: Accession (from PG.ProteinGroups), ProteinName_Spectronaut, MolecularWeight_kDa.
Contact: Tayyaba Saleem ; Neelam Younas neelam.younas@med.uni-goettingen.de tayyaba.saleem@med.uni-goettingen.de

## Sheet: DataDictionary
Column name	Type	Description
Accession	Text	UniProt-like accession parsed from Spectronaut PG.ProteinGroups.
Genes	Text	HGNC gene symbol from your filtered file.
Proteins	Text	Protein name from your filtered file (may include isoforms).
ProteinName_Spectronaut	Text	Protein description from Spectronaut (PG.ProteinDescriptions).
MolecularWeight_kDa	Numeric	Approximate molecular weight (first value in PG.MolecularWeight, converted to kDa).
<Group> replicate columns	Numeric	LFQ intensities per biological replicate (untransformed).
PresentIn_n_of_N	Text	Number of replicates with non-missing, non-zero LFQ (e.g., '2/3').
LFQ_Mean	Numeric	Mean of non-missing replicate LFQ intensities.
Log2_LFQ_Mean	Numeric	log2-transformed LFQ_Mean; blank if LFQ_Mean ≤ 0 or missing.

## Sheet: Control
Accession	Genes	Proteins	ProteinName_Spectronaut	MolecularWeight_kDa	Control 1	Control 2	Control 4	PresentIn_n_of_N	LFQ_Mean	Log2_LFQ_Mean
P04217	A1BG	Alpha-1B-glycoprotein;Isoform 2 of Alpha-1B-glycoprotein	Alpha-1B-glycoprotein	54.25	637.241	1264.36	839.308	3/3	913.637	9.83548
Q8N5Z0	AADAT	Kynurenine/alpha-aminoadipate aminotransferase, mitochondrial;Isoform 2 of Kynurenine/alpha-aminoadipate aminotransferase, mitochondrial	Kynurenine/alpha-aminoadipate aminotransferase, mitochondrial	47.35	352.721	917.672	680.729	3/3	650.374	9.34513
B1AMI2	ABCA1	ATP binding cassette subfamily A member 1	ATP binding cassette subfamily A member 1	41.13	1639.17	469.562	998.93	3/3	1035.89	10.0167
A0A0G2JMG3	ABCC6	ABC-type glutathione-S-conjugate transporter;ATP-binding cassette sub-family C member 6;ATP binding cassette subfamily C member 6;ATP-binding cassette sub-family C member 6;Isoform 3 of ATP-binding cassette sub-family C member 6	ABC-type glutathione-S-conjugate transporter	164.81	2306.2	2430.35	2479.22	3/3	2405.26	11.232
E9PEZ7	ABI2	Abl interactor 2	Abl interactor 2	49.25	5108.13	6035.53	3552.96	3/3	4898.87	12.2582
O14639-6	ABLIM1	Isoform 6 of Actin-binding LIM protein 1	Isoform 6 of Actin-binding LIM protein 1	84.56	1012.27	8827.88	965.423	3/3	3601.86	11.8145
P09110	ACAA1	3-ketoacyl-CoA thiolase, peroxisomal	3-ketoacyl-CoA thiolase, peroxisomal	44.29	1156.96	6027.48	2221.13	3/3	3135.19	11.6143
P42765	ACAA2	3-ketoacyl-CoA thiolase, mitochondrial	3-ketoacyl-CoA thiolase, mitochondrial	41.92	31071	17506.9	19297	3/3	22624.9	14.4656
Q9UKU7	ACAD8	Isobutyryl-CoA dehydrogenase, mitochondrial	Isobutyryl-CoA dehydrogenase, mitochondrial	45.07	3585.93	3287.14	3108.23	3/3	3327.1	11.7
P11310	ACADM	Medium-chain specific acyl-CoA dehydrogenase, mitochondrial;Isoform 2 of Medium-chain specific acyl-CoA dehydrogenase, mitochondrial;Medium-chain specific acyl-CoA dehydrogenase, mitochondrial	Medium-chain specific acyl-CoA dehydrogenase, mitochondrial	46.59	43525.3	17326.5	31410.3	3/3	30754	14.9085
P16219	ACADS	Short-chain specific acyl-CoA dehydrogenase, mitochondrial	Short-chain specific acyl-CoA dehydrogenase, mitochondrial	44.3	6053.43	3628.56	6806.12	3/3	5496.04	12.4242
P45954	ACADSB	Short/branched chain specific acyl-CoA dehydrogenase, mitochondrial;Isoform 2 of Short/branched chain specific acyl-CoA dehydrogenase, mitochondrial	Short/branched chain specific acyl-CoA dehydrogenase, mitochondrial	47.49	5077.7	4323.73	6395.63	3/3	5265.69	12.3624
P49748	ACADVL	Very long-chain specific acyl-CoA dehydrogenase, mitochondrial;Isoform 3 of Very long-chain specific acyl-CoA dehydrogenase, mitochondrial	Very long-chain specific acyl-CoA dehydrogenase, mitochondrial	70.39	24638.3	88157.7	32266.2	3/3	48354	15.5613
A0A5K1VW97	ACAN	Aggrecan;Aggrecan;Aggrecan core protein;Isoform 2 of Aggrecan core protein;Isoform 3 of Aggrecan core protein;Aggrecan	Aggrecan	261.45	652.774	17874.5	981.041	3/3	6502.77	12.6668
A0A5F9ZHJ0	ACAT1	Acetyl-CoA acetyltransferase, mitochondrial	Acetyl-CoA acetyltransferase 1	35.5	42153.6	19956.5	48568.3	3/3	36892.8	15.1711
Q9NPJ3	ACOT13	Acyl-coenzyme A thioesterase 13	Acyl-coenzyme A thioesterase 13	14.96	9879.7	8504.97	9486.83	3/3	9290.5	13.1815
O00154-4	ACOT7	Isoform 4 of Cytosolic acyl coenzyme A thioester hydrolase	Isoform 4 of Cytosolic acyl coenzyme A thioester hydrolase	37.42	14620.2	8323.58	15006	3/3	12649.9	13.6268
E9PJN0	ACOT8	Acyl-CoA thioesterase 8;Acyl-CoA thioesterase 8 (Fragment);Acyl-coenzyme A thioesterase 8	Acyl-CoA thioesterase 8	25.12	281.132	2391.81	266.042	3/3	979.66	9.93614
Q9Y305	ACOT9	Acyl-coenzyme A thioesterase 9, mitochondrial	Acyl-coenzyme A thioesterase 9, mitochondrial	49.9	49095.9	36551.7	42192.4	3/3	42613.3	15.379
P24666	ACP1	Isoform 2 of Low molecular weight phosphotyrosine protein phosphatase	Low molecular weight phosphotyrosine protein phosphatase	18.04	853.176	242.199	190.759	3/3	428.711	8.74386
A0A994J7S4	ACSL1	Long-chain-fatty-acid--CoA ligase;Long-chain-fatty-acid--CoA ligase;Long-chain-fatty-acid--CoA ligase;Long-chain-fatty-acid--CoA ligase;Long-chain-fatty-acid--CoA ligase 1;Isoform 2 of Long-chain-fatty-acid--CoA ligase 1;Isoform 3 of Long-chain-fatty-acid--CoA ligase 1	Long-chain-fatty-acid--CoA ligase	73.41	494.501	4738.15	555.215	3/3	1929.29	10.9139
A0A494BZW8;A0A494C0B6;A0A494C0J9;A0A494C116;A0A499FJL5;C9J8C7;E7ERD7;Q9UKU0;Q9UKU0-1;Q9UKU0-2;Q9UKU0-3;Q9UKU0-5;Q9UKU0-6;Q9UKU0-7;Q9UKU0-8;Q9UKU0-9	ACSL6	Long-chain-fatty-acid--CoA ligase;Long-chain-fatty-acid--CoA ligase;Long-chain-fatty-acid--CoA ligase;Long-chain-fatty-acid--CoA ligase;arachidonate--CoA ligase;Long-chain-fatty-acid--CoA ligase;Long-chain-fatty-acid--CoA ligase;Long-chain-fatty-acid--CoA ligase 6;Isoform 1 of Long-chain-fatty-acid--CoA ligase 6;Isoform 2 of Long-chain-fatty-acid--CoA ligase 6;Isoform 3 of Long-chain-fatty-acid--…			232.536	2270.02	251.351	3/3	917.971	9.8423
P68133	ACTA1	Actin, alpha skeletal muscle	Actin, alpha skeletal muscle	42.05	6555.28	16729.3	11268.4	3/3	11517.7	13.4916
P62736	ACTA2	Actin, aortic smooth muscle	Actin, aortic smooth muscle	42.01	40572	75091	62308.7	3/3	59323.9	15.8563
P60709	ACTB	Actin, cytoplasmic 1	Actin, cytoplasmic 1	41.74	925475	1.69949e+06	902833	3/3	1.17593e+06	20.1654
Q562R1	ACTBL2	Beta-actin-like protein 2	Beta-actin-like protein 2	42	1654.83	3247.48	2087.9	3/3	2330.07	11.1862
Q9NZ32	ACTR10	Actin-related protein 10	Actin-related protein 10	46.31	1575.3	3626.37	1944.97	3/3	2382.21	11.2181
P61163	ACTR1A	Alpha-centractin	Alpha-centractin	42.61	10287	28313.7	11589.1	3/3	16729.9	14.0301
P42025	ACTR1B	Beta-centractin	Beta-centractin	42.29	2130.88	9295.11	2802.71	3/3	4742.9	12.2116
B4DKD2	ADAM11	ADAM metallopeptidase domain 11;Disintegrin and metalloproteinase domain-containing protein 11	ADAM metallopeptidase domain 11	61.56	1069.43	1357.35	1006.19	3/3	1144.32	10.1603
E7EWD3	ADAM23	ADAM metallopeptidase domain 23;Disintegrin and metalloproteinase domain-containing protein 23;Isoform Beta of Disintegrin and metalloproteinase domain-containing protein 23	ADAM metallopeptidase domain 23	92.05	1651.35	3231.86	2022.82	3/3	2302.01	11.1687
P00325	ADH1B	All-trans-retinol dehydrogenase [NAD(+)] ADH1B	All-trans-retinol dehydrogenase [NAD(+)] ADH1B	39.84	776.903	1053.47	1405.65	3/3	1078.67	10.075
P00326	ADH1C	Alcohol dehydrogenase 1C	Alcohol dehydrogenase 1C	39.87	771.743	702.137	1083.56	3/3	852.479	9.73552
Q16186	ADRM1	Proteasomal ubiquitin receptor ADRM1	Proteasomal ubiquitin receptor ADRM1	42.15	1099.59	6769.14	2288.6	3/3	3385.77	11.7253
A0A096LNY5	ADSL	Adenylosuccinate lyase	Adenylosuccinate lyase	43.12	3625.06	1223.26	2781.05	3/3	2543.12	11.3124
P52594	AGFG1	Arf-GAP domain and FG repeat-containing protein 1;Isoform 2 of Arf-GAP domain and FG repeat-containing protein 1;Isoform 3 of Arf-GAP domain and FG repeat-containing protein 1;Isoform 4 of Arf-GAP domain and FG repeat-containing protein 1	Arf-GAP domain and FG repeat-containing protein 1	58.26	392.737	7552.16	463.222	3/3	2802.71	11.4526
O00468-6;O00468-7	AGRN	Isoform 6 of Agrin;Isoform 7 of Agrin	Isoform 6 of Agrin	214.85	9056.87	3927.69	8239.77	3/3	7074.78	12.7885
Q96HN2	AHCYL2	Adenosylhomocysteinase 3;Isoform 2 of Adenosylhomocysteinase 3	Adenosylhomocysteinase 3	66.72	10064.8	6793.3	7853.17	3/3	8237.08	13.0079
O95831	AIFM1	Apoptosis-inducing factor 1, mitochondrial;Isoform 3 of Apoptosis-inducing factor 1, mitochondrial	Apoptosis-inducing factor 1, mitochondrial	66.9	1679.63	2885.97	2121.95	3/3	2229.18	11.1223
A8MU58	AIMP2	Aminoacyl tRNA synthetase complex interacting multifunctional protein 2;Aminoacyl tRNA synthase complex-interacting multifunctional protein 2;Isoform 2 of Aminoacyl tRNA synthase complex-interacting multifunctional protein 2	Aminoacyl tRNA synthetase complex interacting multifunctional protein 2	26.76	672.654	2521.97	707.315	3/3	1300.65	10.345
A0A804HJ46	AIP	Aryl hydrocarbon receptor interacting protein;peptidylprolyl isomerase (Fragment);Aryl hydrocarbon receptor interacting protein;Aryl hydrocarbon receptor interacting protein;peptidylprolyl isomerase;AH receptor-interacting protein	Aryl hydrocarbon receptor interacting protein	23.75	240.715	2282.6	277.729	3/3	933.683	9.86679
Q9UIJ7	AK3	GTP:AMP phosphotransferase AK3, mitochondrial	GTP:AMP phosphotransferase AK3, mitochondrial	25.57	4326.28	8377.66	6213.87	3/3	6305.94	12.6225
P27144	AK4	Adenylate kinase 4, mitochondrial	Adenylate kinase 4, mitochondrial	25.27	241.152	3023.78	296.814	3/3	1187.25	10.2134
O43488	AKR7A2	Aflatoxin B1 aldehyde reductase member 2	Aflatoxin B1 aldehyde reductase member 2	39.59	4383.9	1922.47	4427.97	3/3	3578.11	11.805
H3BM79	AKTIP	AKT interacting protein (Fragment);AKT-interacting protein;Isoform 2 of AKT-interacting protein	AKT interacting protein (Fragment)	28	617.416	1322.88	754.587	3/3	898.296	9.81105
Q8IZ83	ALDH16A1	Aldehyde dehydrogenase family 16 member A1	Aldehyde dehydrogenase family 16 member A1	85.13	1323.39	404.467	1735.97	3/3	1154.61	10.1732
Q02252	ALDH6A1	Methylmalonate-semialdehyde dehydrogenase [acylating], mitochondrial	Methylmalonate-semialdehyde dehydrogenase [acylating], mitochondrial	57.84	24967	15662.2	22191	3/3	20940.1	14.354
A0A1B0GTG2	ALDH7A1	Aldehyde dehydrogenase 7 family member A1;aldehyde dehydrogenase (NAD(+));Alpha-aminoadipic semialdehyde dehydrogenase	Aldehyde dehydrogenase 7 family member A1	58.14	15625.9	34569.7	16679.5	3/3	22291.7	14.4442
P49419-2	ALDH7A1	Isoform 2 of Alpha-aminoadipic semialdehyde dehydrogenase	Aldehyde dehydrogenase 7 family member A1	58.14	6254.38	6308.32	6932.97	3/3	6498.56	12.6659
P49189	ALDH9A1	Isoform 3 of 4-trimethylaminobutyraldehyde dehydrogenase	4-trimethylaminobutyraldehyde dehydrogenase	53.8	337.004	2434.84	184.395	3/3	985.413	9.94458
O75342	ALOX12B	Arachidonate 12-lipoxygenase, 12R-type	Arachidonate 12-lipoxygenase, 12R-type	80.36	7903.58	6974.46	3591.84	3/3	6156.63	12.5879
J3KPH2	ALOXE3	Arachidonate lipoxygenase 3, isoform CRA_a;Hydroperoxide isomerase ALOXE3;Isoform 2 of Hydroperoxide isomerase ALOXE3	Arachidonate lipoxygenase 3, isoform CRA_a	97.76	3981.49	775.383	3713.71	3/3	2823.53	11.4633
E9PB61	ALYREF	Aly/REF export factor;THO complex subunit 4	Aly/REF export factor	27.56	786.968	885.331	744.578	3/3	805.626	9.65397
Q8N6D5	ANKRD29	Ankyrin repeat domain-containing protein 29	Ankyrin repeat domain-containing protein 29	32.44	12230.8	13579.5	13332.6	3/3	13047.6	13.6715
O43747	AP1G1	AP-1 complex subunit gamma-1;Isoform 2 of AP-1 complex subunit gamma-1	AP-1 complex subunit gamma-1	91.35	3860.9	1388.75	1894.82	3/3	2381.49	11.2176
Q9BXS5	AP1M1	AP-1 complex subunit mu-1;Isoform 2 of AP-1 complex subunit mu-1	AP-1 complex subunit mu-1	48.59	3204.22	2953.62	3095.62	3/3	3084.49	11.5908
A0A2R8YGH5	AP1S1	AP complex subunit sigma;Adaptor related protein complex 1 subunit sigma 1 (Fragment);AP-1 complex subunit sigma-1A	AP complex subunit sigma	18.6	2129.47	2442.23	1772.05	3/3	2114.58	11.0462
A0A5F9ZHW1	AP1S2	AP complex subunit sigma	AP complex subunit sigma	18.93	4000.8	5053.88	2994.71	3/3	4016.46	11.9717
O95782	AP2A1	AP-2 complex subunit alpha-1;Isoform B of AP-2 complex subunit alpha-1	AP-2 complex subunit alpha-1	107.55	18805	9710.89	10981.6	3/3	13165.8	13.6845
O94973	AP2A2	AP-2 complex subunit alpha-2	AP-2 complex subunit alpha-2	103.96	27303.5	14052.8	19261.4	3/3	20205.9	14.3025
P63010	AP2B1	AP-2 complex subunit beta;Isoform 2 of AP-2 complex subunit beta	AP-2 complex subunit beta	104.55	52753.6	33613.3	32862	3/3	39743	15.2784
Q96CW1	AP2M1	AP-2 complex subunit mu	AP-2 complex subunit mu	49.65	34929.5	16947.3	17261.1	3/3	23046	14.4922
M0QYZ2	AP2S1	AP complex subunit sigma;AP complex subunit sigma;AP-2 complex subunit sigma	AP complex subunit sigma	18.93	65183.5	46912.5	41932.9	3/3	51343	15.6479
A0A2R8Y2A8	AP3B2	AP-3 complex subunit beta;AP-3 complex subunit beta;AP-3 complex subunit beta;AP-3 complex subunit beta;AP-3 complex subunit beta-2;Isoform 3 of AP-3 complex subunit beta-2	AP-3 complex subunit beta	123.91	1204.64	5182.66	990.355	3/3	2459.22	11.264
E5RJ52	AP3M2	Adaptor related protein complex 3 subunit mu 2 (Fragment);AP-3 complex subunit mu-2	Adaptor related protein complex 3 subunit mu 2 (Fragment)	31.77	566.841	2328.74	613.038	3/3	1169.54	10.1917
F5H459	AP3S1	AP complex subunit sigma	AP complex subunit sigma	18.77	3272.76	29683.3	4879.11	3/3	12611.7	13.6225
Q92572	AP3S1	AP-3 complex subunit sigma-1	AP complex subunit sigma	18.77	988.274	10266.8	1739.53	3/3	4331.55	12.0807
H0YLI7	AP3S2	Adaptor related protein complex 3 subunit sigma 2;AP-3 complex subunit sigma-2	Adaptor related protein complex 3 subunit sigma 2	23.4	219.357	4292.89	372.187	3/3	1628.15	10.669
C9JLV4	APAF1	Apoptotic peptidase activating factor 1;Apoptotic protease-activating factor 1;Isoform 2 of Apoptotic protease-activating factor 1;Isoform 3 of Apoptotic protease-activating factor 1;Isoform 4 of Apoptotic protease-activating factor 1;Isoform 5 of Apoptotic protease-activating factor 1	Apoptotic peptidase activating factor 1	132.46	581.264	700.438	539.217	3/3	606.973	9.24549
P02743	APCS	Serum amyloid P-component	Serum amyloid P-component	25.39	560.624	731.333	536.933	3/3	609.63	9.25179
Q9HDC9	APMAP	Adipocyte plasma membrane-associated protein	Adipocyte plasma membrane-associated protein	46.48	1129.45	6986.41	2508.3	3/3	3541.39	11.7901
P02647	APOA1	Apolipoprotein A-I	Apolipoprotein A-I	30.78	3751.46	15565.3	4124.93	3/3	7813.89	12.9318
P04114	APOB	Apolipoprotein B-100	Apolipoprotein B-100	515.6	8396.23	4357.95	4036.97	3/3	5597.05	12.4505
C9JF17	APOD	Apolipoprotein D (Fragment);Apolipoprotein D	Apolipoprotein D (Fragment)	24.16	20584.4	90011.3	47039	3/3	52544.9	15.6813
P02649	APOE	Apolipoprotein E	Apolipoprotein E	36.15	3840.17	5004.13	3726.75	3/3	4190.35	12.0329
J3KQL8	APOL2	Apolipoprotein L2	Apolipoprotein L2	48.92	390.032	1071.98	467.474	3/3	643.161	9.32904
O95445	APOM	Apolipoprotein M;Isoform 2 of Apolipoprotein M;Apolipoprotein M	Apolipoprotein M	21.25	10348.5	9950.2	8272.6	3/3	9523.78	13.2173
P07741	APRT	Adenine phosphoribosyltransferase	Adenine phosphoribosyltransferase	19.61	8128.36	7083.79	7093.71	3/3	7435.29	12.8602
B0YIW6	ARCN1	Coatomer subunit delta	Coatomer subunit delta	61.63	320.281	1905.02	279.613	3/3	834.973	9.70559
P18085	ARF4	ADP-ribosylation factor 4	ADP-ribosylation factor 4	20.51	1374.53	9161.32	2055.51	3/3	4197.12	12.0352
P62330	ARF6	ADP-ribosylation factor 6	ADP-ribosylation factor 6	20.08	544.663	2609.32	330.441	3/3	1161.47	10.1817
Q9NWB6	ARGLU1	Arginine and glutamate-rich protein 1	Arginine and glutamate-rich protein 1	33.22	4406.65	735.575	2411.46	3/3	2517.9	11.298
Q07960	ARHGAP1	Rho GTPase-activating protein 1	Rho GTPase-activating protein 1	50.44	356.703	2296.14	487.521	3/3	1046.79	10.0318
P36404	ARL2	ADP-ribosylation factor-like protein 2	ADP-ribosylation factor-like protein 2	20.88	287.866	3017.02	263.196	3/3	1189.36	10.216
P36405	ARL3	ADP-ribosylation factor-like protein 3	ADP-ribosylation factor-like protein 3	20.46	3999.59	3959.84	2836.43	3/3	3598.62	11.8132
O75915	ARL6IP5	PRA1 family protein 3	PRA1 family protein 3	21.61	495.825	3101.41	871.212	3/3	1489.48	10.5406
Q96BM9	ARL8A	ADP-ribosylation factor-like protein 8A	ADP-ribosylation factor-like protein 8A	21.42	389.175	1972.74	430.904	3/3	930.939	9.86254
Q9NVJ2	ARL8B	ADP-ribosylation factor-like protein 8B	ADP-ribosylation factor-like protein 8B	21.54	239.18	6712.72	250.383	3/3	2400.76	11.2293
Q9NVT9	ARMC1	Armadillo repeat-containing protein 1	Armadillo repeat-containing protein 1	31.28	520.604	837.786	413.364	3/3	590.585	9.206
G5E9V6	ARMC8	Armadillo repeat-containing protein 8;Armadillo repeat-containing protein 8;Isoform 6 of Armadillo repeat-containing protein 8	Armadillo repeat-containing protein 8	44.5	234.038	3148.76	220.413	3/3	1201.07	10.2301
O15143	ARPC1B	Actin-related protein 2/3 complex subunit 1B	Actin-related protein 2/3 complex subunit 1B	40.95	1616.14	1145.36	1674.29	3/3	1478.6	10.53
Q7Z6K5	ARPIN	Arpin	Arpin	24.94	288.939	2122.68	219.548	3/3	877.054	9.77652
P00966	ASS1	Argininosuccinate synthase	Argininosuccinate synthase	46.53	35799.7	20182.3	41320.1	3/3	32434.1	14.9852
E7EVC7	ATG16L1	Autophagy related 16 like 1;Autophagy-related protein 16-1;Isoform 2 of Autophagy-related protein 16-1;Isoform 4 of Autophagy-related protein 16-1;Isoform 5 of Autophagy-related protein 16-1	Autophagy related 16 like 1	70.01	196.566	2172.92	258.694	3/3	876.061	9.77489
A0A2R8Y718	ATG5	Autophagy protein 5	Autophagy protein 5	27.7	292.604	3790.13	441.434	3/3	1508.06	10.5585
A0A6I8PUC8	ATL1	Atlastin GTPase 1;Atlastin GTPase 1;Atlastin GTPase 1 (Fragment);Atlastin-1;Isoform 2 of Atlastin-1	Atlastin GTPase 1	17.52	192.878	983.684	315.832	3/3	497.465	8.95845
E5RGN3	ATOX1	Antioxidant 1 copper chaperone;Antioxidant 1 copper chaperone;Copper transport protein ATOX1	Antioxidant 1 copper chaperone	6.33	722.136	366.271	687.716	3/3	592.041	9.20955
Q9Y6H3	ATP23	Mitochondrial inner membrane protease ATP23 homolog	Mitochondrial inner membrane protease ATP23 homolog	28.08	193.9	2155.89	1099.55	3/3	1149.78	10.1671
P23634-2;P23634-3;P23634-4;P23634-5	ATP2B4	Isoform XA of Plasma membrane calcium-transporting ATPase 4;Isoform ZA of Plasma membrane calcium-transporting ATPase 4;Isoform XK of Plasma membrane calcium-transporting ATPase 4;Isoform ZK of Plasma membrane calcium-transporting ATPase 4	Isoform XA of Plasma membrane calcium-transporting ATPase 4	129.4	833.463	792.81	1239.46	3/3	955.244	9.89973
P25705	ATP5F1A	ATP synthase subunit alpha, mitochondrial	ATP synthase subunit alpha, mitochondrial	59.75	33984.9	67183.9	82908.5	3/3	61359.1	15.905
P36542-2	ATP5F1C	Isoform Heart of ATP synthase subunit gamma, mitochondrial	Isoform Heart of ATP synthase subunit gamma, mitochondrial	32.88	1426.6	2788.68	4705.53	3/3	2973.61	11.538
P30049	ATP5F1D	ATP synthase subunit delta, mitochondrial	ATP synthase subunit delta, mitochondrial	17.49	2963.9	7899.76	7444.47	3/3	6102.71	12.5752
P56381;Q5VTU8	ATP5F1E;ATP5F1EP2	ATP synthase subunit epsilon, mitochondrial;ATP synthase subunit epsilon-like protein, mitochondrial			11027.8	15365.6	18807.4	3/3	15066.9	13.8791
P56385	ATP5ME	ATP synthase subunit e, mitochondrial	ATP synthase subunit e, mitochondrial	7.93	2680.68	11332.9	2383.86	3/3	5465.8	12.4162
A0A3B3ITX4	ATP5MG	ATP synthase subunit O, mitochondrial;ATP synthase membrane subunit g;ATP synthase membrane subunit g;ATP synthase membrane subunit g;ATP synthase subunit g, mitochondrial	ATP synthase subunit O, mitochondrial	10.38	419.149	1490.41	1379.25	3/3	1096.27	10.0984
O75947	ATP5PD	ATP synthase subunit d, mitochondrial	ATP synthase subunit d, mitochondrial	18.49	1410.1	17213.2	10655.7	3/3	9759.67	13.2526
P18859	ATP5PF	ATP synthase-coupling factor 6, mitochondrial;Isoform 2 of ATP synthase-coupling factor 6, mitochondrial	ATP synthase-coupling factor 6, mitochondrial	12.59	290.443	2224	1088.37	3/3	1200.94	10.2299
P48047	ATP5PO	ATP synthase subunit O, mitochondrial	ATP synthase subunit O, mitochondrial	23.28	12243.4	46689.4	49691.4	3/3	36208.1	15.144
F5GYQ1	ATP6V0D1	V-type proton ATPase subunit;V-type proton ATPase subunit d 1	V-type proton ATPase subunit	44.66	15768.4	115260	39353.8	3/3	56794.2	15.7935
P21281	ATP6V1B2	V-type proton ATPase subunit B, brain isoform	V-type proton ATPase subunit B, brain isoform	56.5	30534.2	46420.3	35392	3/3	37448.9	15.1926
Q9Y5K8	ATP6V1D	V-type proton ATPase subunit D	V-type proton ATPase subunit D	28.26	29058.6	45075.1	17738.5	3/3	30624	14.9024
Q16864	ATP6V1F	V-type proton ATPase subunit F;Isoform 2 of V-type proton ATPase subunit F	V-type proton ATPase subunit F	13.37	2276.48	3672.5	1420.22	3/3	2456.4	11.2623
O75348	ATP6V1G1	V-type proton ATPase subunit G 1	V-type proton ATPase subunit G 1	13.76	1791.01	2816.23	1307.24	3/3	1971.49	10.9451
O95670	ATP6V1G2	V-type proton ATPase subunit G 2	V-type proton ATPase subunit G 2	13.6	9502.3	12412.9	7801.05	3/3	9905.43	13.274
Q9Y2Q0	ATP8A1	Phospholipid-transporting ATPase IA;Isoform 2 of Phospholipid-transporting ATPase IA;Isoform 3 of Phospholipid-transporting ATPase IA	Phospholipid-transporting ATPase IA	131.37	333.515	475.193	682.856	3/3	497.188	8.95765
A0A0A0MR22	ATP9A	Phospholipid-transporting ATPase;Probable phospholipid-transporting ATPase IIA;Isoform Short of Probable phospholipid-transporting ATPase IIA	Phospholipid-transporting ATPase	103.33	294.173	549.658	495.057	3/3	446.296	8.80186
Q8WWM7	ATXN2L	Ataxin-2-like protein;Isoform 2 of Ataxin-2-like protein;Isoform 3 of Ataxin-2-like protein;Isoform 4 of Ataxin-2-like protein;Isoform 5 of Ataxin-2-like protein;Isoform 6 of Ataxin-2-like protein;Isoform 8 of Ataxin-2-like protein;Isoform 9 of Ataxin-2-like protein	Ataxin-2-like protein	113.37	1154.38	3879.94	1066.27	3/3	2033.53	10.9898
Q13825	AUH	Methylglutaconyl-CoA hydratase, mitochondrial	Methylglutaconyl-CoA hydratase, mitochondrial	35.61	18274.6	9664.41	16727.2	3/3	14888.7	13.8619
B8ZZW5	AVL9	AVL9 cell migration associated;Late secretory pathway protein AVL9 homolog;Isoform 2 of Late secretory pathway protein AVL9 homolog	AVL9 cell migration associated	69.8	254.32	1159.4	339.716	3/3	584.479	9.19101
P20160	AZU1	Azurocidin	Azurocidin	26.89	5490.98	2171.34	2641.67	3/3	3434.66	11.746
P61769	B2M	Beta-2-microglobulin	Beta-2-microglobulin	13.71	1009.86	1594	2053.13	3/3	1552.33	10.6002
M0QYV1	BABAM1	BRISC and BRCA1 A complex member 1 (Fragment);BRISC and BRCA1-A complex member 1 (Fragment);BRISC and BRCA1-A complex member 1 (Fragment);BRISC and BRCA1-A complex member 1 (Fragment);BRISC and BRCA1-A complex member 1 (Fragment);BRISC and BRCA1-A complex member 1 (Fragment);BRISC and BRCA1-A complex member 1 (Fragment);BRISC and BRCA1-A complex member 1;Isoform 2 of BRISC and BRCA1-A complex mem…	BRISC and BRCA1 A complex member 1 (Fragment)		646.51	2138.16	1124.55	3/3	1303.08	10.3477
Q92934	BAD	Bcl2-associated agonist of cell death	Bcl2-associated agonist of cell death	18.39	829.912	1669.34	891.438	3/3	1130.23	10.1424
O95817	BAG3	BAG family molecular chaperone regulator 3	BAG family molecular chaperone regulator 3	61.59	544.809	4023.97	529.074	3/3	1699.28	10.7307
A0A024RCR6	BAG6	Large proline-rich protein BAG6;Large proline-rich protein BAG6;Large proline-rich protein BAG6;Large proline-rich protein BAG6;Large proline-rich protein BAG6;Isoform 2 of Large proline-rich protein BAG6;Isoform 3 of Large proline-rich protein BAG6	Large proline-rich protein BAG6	118.7	250.453	1439.93	224.772	3/3	638.386	9.31828
Q9UQB8	BAIAP2	Brain-specific angiogenesis inhibitor 1-associated protein 2;Isoform 2 of Brain-specific angiogenesis inhibitor 1-associated protein 2;Isoform 3 of Brain-specific angiogenesis inhibitor 1-associated protein 2;Isoform 4 of Brain-specific angiogenesis inhibitor 1-associated protein 2;Isoform 5 of Brain-specific angiogenesis inhibitor 1-associated protein 2	Brain-specific angiogenesis inhibitor 1-associated protein 2	60.87	1111.6	5670.61	1270.74	3/3	2684.32	11.3903
G3XAF7	BCAS1	Brain enriched myelin associated protein 1 (Fragment);Isoform 2 of Breast carcinoma-amplified sequence 1	Brain enriched myelin associated protein 1	53.27	9402.75	9652.41	6579.7	3/3	8544.95	13.0609
F5H5P2	BCKDHA	2-oxoisovalerate dehydrogenase subunit alpha;2-oxoisovalerate dehydrogenase subunit alpha, mitochondrial	2-oxoisovalerate dehydrogenase subunit alpha	54.2	2607.83	4783.15	2694.03	3/3	3361.67	11.715
A0A7I2V597	BCL2L1	Bcl-2-like protein 1;Bcl-2-like protein 1;Isoform Bcl-X(beta) of Bcl-2-like protein 1;Bcl-2-like protein 1 (Fragment);Bcl-2-like protein 1;Bcl-2-like protein 1 (Fragment)	Bcl-2-like protein 1	22.52	1346.31	1967.12	249.836	3/3	1187.76	10.214
A0A1W2PQ43	BCLAF1	BCL2 associated transcription factor 1;BCL2 associated transcription factor 1 (Fragment);BCL2 associated transcription factor 1;BCL2 associated transcription factor 1;BCL2 associated transcription factor 1;Bcl-2-associated transcription factor 1;Isoform 2 of Bcl-2-associated transcription factor 1;Isoform 3 of Bcl-2-associated transcription factor 1;Isoform 4 of Bcl-2-associated transcription fac…	BCL2 associated transcription factor 1	80.62	217.003	1741.02	164.888	3/3	707.638	9.46687
E9PCG9	BDH1	3-hydroxybutyrate dehydrogenase 1;D-beta-hydroxybutyrate dehydrogenase, mitochondrial	3-hydroxybutyrate dehydrogenase 1	29.01	1507.4	4168.13	4887.72	3/3	3521.08	11.7818
O00499	BIN1	Isoform BIN1-13 of Myc box-dependent-interacting protein 1;Isoform BIN1 of Myc box-dependent-interacting protein 1	Myc box-dependent-interacting protein 1	64.7	49242	49652.2	56983.7	3/3	51959.3	15.6651
Q86WA6	BPHL	Valacyclovir hydrolase;Isoform 2 of Valacyclovir hydrolase	Valacyclovir hydrolase	32.54	4322.38	5104.36	4105.53	3/3	4510.76	12.1392
A0A2R8YDF1	BPI	Bactericidal permeability-increasing protein	Bactericidal permeability-increasing protein	53.37	1247.79	227.968	357.128	3/3	610.962	9.25494
A0A2R8Y7Q1	BPTF	Bromodomain PHD finger transcription factor (Fragment);Bromodomain PHD finger transcription factor (Fragment);Bromodomain PHD finger transcription factor (Fragment);Bromodomain PHD finger transcription factor (Fragment);Bromodomain PHD finger transcription factor;Bromodomain PHD finger transcription factor (Fragment);Nucleosome-remodeling factor subunit BPTF;Isoform 2 of Nucleosome-remodeling fac…	Bromodomain PHD finger transcription factor (Fragment)		12127.4	5656.31	3583.22	3/3	7122.31	12.7981
Q8WUW1	BRK1	Protein BRICK1;Isoform 2 of Protein BRICK1	Protein BRICK1	8.74	2479.05	2581.42	1152.38	3/3	2070.95	11.0161
J3KNK0	BRSK1	BR serine/threonine kinase 1;Serine/threonine-protein kinase BRSK1;Isoform 2 of Serine/threonine-protein kinase BRSK1	BR serine/threonine kinase 1	50.74	218.21	2065.4	396.75	3/3	893.454	9.80325
Q8IWQ3	BRSK2	Serine/threonine-protein kinase BRSK2;Isoform 2 of Serine/threonine-protein kinase BRSK2;Isoform 3 of Serine/threonine-protein kinase BRSK2;Isoform 4 of Serine/threonine-protein kinase BRSK2;Isoform 5 of Serine/threonine-protein kinase BRSK2;Isoform 6 of Serine/threonine-protein kinase BRSK2	Serine/threonine-protein kinase BRSK2	81.63	344.522	1871.04	383.531	3/3	866.366	9.75883
A6NE02	BTBD17	BTB/POZ domain-containing protein 17	BTB/POZ domain-containing protein 17	52.47	1236.08	1568.63	1089.51	3/3	1298.08	10.3422
A0A7I2V3T6	BTF3	Transcription factor BTF3;Transcription factor BTF3;Transcription factor BTF3;Isoform 2 of Transcription factor BTF3	Transcription factor BTF3	17.13	3504.68	1851.85	3835.49	3/3	3064.01	11.5812
E9PL10	BTF3L4	Transcription factor BTF3;Transcription factor BTF3 homolog 4	Transcription factor BTF3	15.78	4830.04	1512.29	4168.61	3/3	3503.65	11.7746
Q13410	BTN1A1	Butyrophilin subfamily 1 member A1	Butyrophilin subfamily 1 member A1	58.96	299.452	845.46	1064.76	3/3	736.557	9.52465
O43684	BUB3	Mitotic checkpoint protein BUB3;Isoform 2 of Mitotic checkpoint protein BUB3	Mitotic checkpoint protein BUB3	37.15	10020.1	11503.1	8230.7	3/3	9917.97	13.2758
F5GXW5	C12orf57	Protein C10	Protein C10	10	295.984	1871.22	607.597	3/3	924.935	9.85321
A0A8C8PZE2	C19orf12	Chromosome 19 open reading frame 12 (Fragment);Chromosome 19 open reading frame 12 (Fragment);Protein C19orf12;Isoform 3 of Protein C19orf12;Isoform 1 of Protein C19orf12	Chromosome 19 open reading frame 12 (Fragment)	12.03	1943.54	3325.05	1256.64	3/3	2175.07	11.0868
Q07021	C1QBP	Complement component 1 Q subcomponent-binding protein, mitochondrial	Complement component 1 Q subcomponent-binding protein, mitochondrial	31.36	6215.43	13153.4	2894.4	3/3	7421.06	12.8574
B2RNN3;P0C862	C1QTNF9B	Complement C1q and tumor necrosis factor-related protein 9B;Complement C1q and tumor necrosis factor-related protein 9A			968.315	303.889	1509.37	3/3	927.19	9.85672
Q9NZP8	C1RL	Complement C1r subcomponent-like protein	Complement C1r subcomponent-like protein	53.5	225.447	897.762	641.761	3/3	588.323	9.20047
Q86YS7-2;Q86YS7-3;Q86YS7-4	C2CD5	Isoform 2 of C2 domain-containing protein 5;Isoform 3 of C2 domain-containing protein 5;Isoform 4 of C2 domain-containing protein 5	Isoform 2 of C2 domain-containing protein 5	114.99	286.333	1465.53	464.316	3/3	738.726	9.5289
P01024	C3	Complement C3	Complement C3	187.15	30672.6	14520.4	24007.2	3/3	23066.7	14.4935
Q6ZMU1	C3P1	Putative protein C3P1	Putative protein C3P1	40.2	936.5	498.32	501.551	3/3	645.457	9.33418
P04003	C4BPA	C4b-binding protein alpha chain	C4b-binding protein alpha chain	67.03	3377.36	1393.24	1879.13	3/3	2216.58	11.1141
A0A8Q3SID6	C5	Complement C5	Complement C5	188.62	78163.5	47272.1	37324.5	3/3	54253.4	15.7274
P13671	C6	Complement component C6	Complement component C6	104.79	4767.03	3095.96	3429.5	3/3	3764.17	11.8781
P10643	C7	Complement component C7	Complement component C7	93.52	8803.02	3330.97	7696.52	3/3	6610.17	12.6905
A0A8Q3WKT7	C8A	Complement C8 alpha chain;Complement C8 alpha chain;Complement component C8 alpha chain	Complement C8 alpha chain	62.62	1338.32	1283.29	1064.28	3/3	1228.63	10.2628
P07360	C8G	Complement component C8 gamma chain	Complement component C8 gamma chain	22.28	2638.07	2309.89	1657.56	3/3	2201.84	11.1045
A0A8Q3SI37	C9	Complement C9;Complement C9;Complement component C9	Complement C9	58.47	29705.3	18240	10951.4	3/3	19632.2	14.2609
O75493	CA11	Carbonic anhydrase-related protein 11	Carbonic anhydrase-related protein 11	36.24	1310.78	657.098	1343.92	3/3	1103.93	10.1084
Q02641	CACNB1	Voltage-dependent L-type calcium channel subunit beta-1;Isoform 2 of Voltage-dependent L-type calcium channel subunit beta-1;Isoform 3 of Voltage-dependent L-type calcium channel subunit beta-1	Voltage-dependent L-type calcium channel subunit beta-1	65.71	248.689	1188.66	433.752	3/3	623.7	9.28471
F8VNV8	CACNB3	Voltage-dependent L-type calcium channel subunit beta-3;Voltage-dependent L-type calcium channel subunit beta-3;Isoform 2 of Voltage-dependent L-type calcium channel subunit beta-3;Isoform 3 of Voltage-dependent L-type calcium channel subunit beta-3;Isoform 4 of Voltage-dependent L-type calcium channel subunit beta-3;Isoform 5 of Voltage-dependent L-type calcium channel subunit beta-3	Voltage-dependent L-type calcium channel subunit beta-3	51.61	221.784	1026.88	370.128	3/3	539.598	9.07574
A0A1B0GTA9	CACNB4	Calcium voltage-gated channel auxiliary subunit beta 4;Calcium voltage-gated channel auxiliary subunit beta 4;Calcium voltage-gated channel auxiliary subunit beta 4;Calcium voltage-gated channel auxiliary subunit beta 4;Calcium voltage-gated channel auxiliary subunit beta 4;Voltage-dependent L-type calcium channel subunit beta-3;Voltage-dependent L-type calcium channel subunit beta-3;Calcium volt…	Calcium voltage-gated channel auxiliary subunit beta 4	51.24	701.787	6611.79	1475.11	3/3	2929.56	11.5165
Q9HB71	CACYBP	Calcyclin-binding protein	Calcyclin-binding protein	26.21	3249.31	2748.56	2727.24	3/3	2908.37	11.506
Q86UW7	CADPS2	Calcium-dependent secretion activator 2;Isoform 2 of Calcium-dependent secretion activator 2;Isoform 3 of Calcium-dependent secretion activator 2	Calcium-dependent secretion activator 2	147.73	551.231	228.114	542.792	3/3	440.712	8.78369
A0A5F9ZHM9	CAMK2A	calcium/calmodulin-dependent protein kinase;calcium/calmodulin-dependent protein kinase;Calcium/calmodulin-dependent protein kinase type II subunit alpha	calcium/calmodulin-dependent protein kinase	53.04	4379.38	8769.46	6734.75	3/3	6627.87	12.6943
A0A8V8TQR5	CAMK2B	calcium/calmodulin-dependent protein kinase;Calcium/calmodulin-dependent protein kinase type II subunit beta;Isoform 1 of Calcium/calmodulin-dependent protein kinase type II subunit beta;Isoform 3 of Calcium/calmodulin-dependent protein kinase type II subunit beta;Isoform 5 of Calcium/calmodulin-dependent protein kinase type II subunit beta;Isoform 8 of Calcium/calmodulin-dependent protein kinase…	calcium/calmodulin-dependent protein kinase	62.32	1067.26	1568.74	2173.51	3/3	1603.17	10.6467
Q9P1Y5	CAMSAP3	Calmodulin-regulated spectrin-associated protein 3;Isoform 2 of Calmodulin-regulated spectrin-associated protein 3	Calmodulin-regulated spectrin-associated protein 3	134.75	370.693	1579.61	430.839	3/3	793.715	9.63248
Q01518	CAP1	Adenylyl cyclase-associated protein 1	Adenylyl cyclase-associated protein 1	51.9	7730.03	27657.8	12805.2	3/3	16064.3	13.9716
P40123	CAP2	Adenylyl cyclase-associated protein 2	Adenylyl cyclase-associated protein 2	52.82	7427.58	50162.8	9044.46	3/3	22211.6	14.439
P07384	CAPN1	Calpain-1 catalytic subunit	Calpain-1 catalytic subunit	81.89	77661.8	154922	50478	3/3	94353.8	16.5258
P17655	CAPN2	Calpain-2 catalytic subunit	Calpain-2 catalytic subunit	80	8166.47	11450.2	5071.59	3/3	8229.41	13.0066
A0A0C4DGQ5	CAPNS1	Calpain small subunit 1	Calpain small subunit 1	33.79	6256.01	15103.8	6948.97	3/3	9436.27	13.204
Q13938	CAPS	Calcyphosin;Isoform 3 of Calcyphosin	Calcyphosin	30.24	12288.8	22336.2	12274.4	3/3	15633.1	13.9323
P47756	CAPZB	Isoform 2 of F-actin-capping protein subunit beta	F-actin-capping protein subunit beta	30.63	2276.72	5121.85	2474.87	3/3	3291.14	11.6844
Q9Y2V2	CARHSP1	Calcium-regulated heat-stable protein 1	Calcium-regulated heat-stable protein 1	15.89	2731.93	2684.3	2010.76	3/3	2475.66	11.2736
Q6NZI2	CAVIN1	Caveolae-associated protein 1	Caveolae-associated protein 1	43.48	412.851	1378.23	364.151	3/3	718.41	9.48866
E9PIE3	CAVIN3	Caveolae associated protein 3;Caveolae-associated protein 3	Caveolae associated protein 3	31.09	709.514	319.437	862.58	3/3	630.51	9.30038
Q8IUK8	CBLN2	Cerebellin-2	Cerebellin-2	24.08	4306.63	7682.26	5386.05	3/3	5791.65	12.4998
Q8N4T8	CBR4	3-oxoacyl-[acyl-carrier-protein] reductase	3-oxoacyl-[acyl-carrier-protein] reductase	25.3	1366.57	2422.17	1669.9	3/3	1819.55	10.8294
B0QXZ6;O95503;Q9HC52	CBX6;CBX6;CBX8	Chromobox 6;Chromobox protein homolog 6;Chromobox protein homolog 8			284.47	8325.36	292.46	3/3	2967.43	11.535
Q53HC0	CCDC92	Coiled-coil domain-containing protein 92;Isoform 2 of Coiled-coil domain-containing protein 92	Coiled-coil domain-containing protein 92	36.96	236.691	6915.32	2652.43	3/3	3268.15	11.6743
F8W9X7	CCDC93	Coiled-coil domain-containing protein 93	Coiled-coil domain-containing protein 93	73.04	187.838	1813.78	260.627	3/3	754.08	9.55857
P06307	CCK	Cholecystokinin	Cholecystokinin	12.67	1064.01	664.84	1602.92	3/3	1110.59	10.1171
P78371	CCT2	T-complex protein 1 subunit beta	T-complex protein 1 subunit beta	57.49	5133.87	8762.67	5281.76	3/3	6392.77	12.6422
P49368	CCT3	T-complex protein 1 subunit gamma	T-complex protein 1 subunit gamma	60.53	9411.79	26740.7	8777.71	3/3	14976.7	13.8704
P50991	CCT4	T-complex protein 1 subunit delta	T-complex protein 1 subunit delta	57.92	6354.06	15170	8245.9	3/3	9923.32	13.2766
P48643	CCT5	T-complex protein 1 subunit epsilon	T-complex protein 1 subunit epsilon	59.67	5177.16	12050.2	4921.99	3/3	7383.13	12.85
P40227	CCT6A	T-complex protein 1 subunit zeta	T-complex protein 1 subunit zeta	58.02	8368.91	20411.7	12282.8	3/3	13687.8	13.7406
B0QXZ6;O95503;Q9HC52	CCT6B	Isoform 2 of T-complex protein 1 subunit zeta-2	Isoform 2 of T-complex protein 1 subunit zeta-2	53.1	10985.8	13975.2	12160.6	3/3	12373.9	13.595
Q99832	CCT7	T-complex protein 1 subunit eta	T-complex protein 1 subunit eta	59.37	3607.82	6760.91	4586	3/3	4984.91	12.2834
P50990	CCT8	T-complex protein 1 subunit theta	T-complex protein 1 subunit theta	59.62	11471.2	24277.3	11689.9	3/3	15812.8	13.9488
P86790;P86791	CCZ1B;CCZ1	Vacuolar fusion protein CCZ1 homolog B;Vacuolar fusion protein CCZ1 homolog			778.119	4698.06	623.788	3/3	2033.32	10.9896
A0A087WU13	CD9	Tetraspanin;CD9 molecule;CD9 molecule;Tetraspanin;CD9 molecule;Tetraspanin;Tetraspanin;CD9 antigen	Tetraspanin	28.4	1049.59	4314.03	2636.1	3/3	2666.57	11.3808
P60953	CDC42	Cell division control protein 42 homolog	Cell division control protein 42 homolog	21.26	11851.7	10946.3	13600.2	3/3	12132.7	13.5666
P60953-1	CDC42	Isoform 1 of Cell division control protein 42 homolog	Cell division control protein 42 homolog	21.26	7937.97	7333.53	6284.54	3/3	7185.35	12.8108
Q99459	CDC5L	Cell division cycle 5-like protein	Cell division cycle 5-like protein	92.25	2766.57	15704.6	3164.79	3/3	7211.99	12.8162
Q00535	CDK5	Cyclin-dependent kinase 5	Cyclin-dependent kinase 5	33.3	1357.05	6873.24	1467.64	3/3	3232.64	11.6585
H0Y623	CELF3	CUGBP Elav-like family member 3 (Fragment);CUGBP Elav-like family member 3;Isoform 2 of CUGBP Elav-like family member 3;Isoform 3 of CUGBP Elav-like family member 3;Isoform 4 of CUGBP Elav-like family member 3	CUGBP Elav-like family member 3 (Fragment)		320.76	2099.05	218.606	3/3	879.472	9.78049
A0A0C4DGR1	CELF4	CUGBP Elav-like family member 4 (Fragment);CUGBP Elav-like family member 4;CUGBP Elav-like family member 4;CUGBP Elav-like family member 4;Isoform 2 of CUGBP Elav-like family member 4;Isoform 3 of CUGBP Elav-like family member 4;Isoform 4 of CUGBP Elav-like family member 4;Isoform 5 of CUGBP Elav-like family member 4	CUGBP Elav-like family member 4 (Fragment)	31.88	390.942	1003.85	311.94	3/3	568.91	9.15206
K7EJK3;K7EQ97	CELF4	CUGBP Elav-like family member 4 (Fragment)	CUGBP Elav-like family member 4 (Fragment)	31.88	422.009	2616.79	367.729	3/3	1135.51	10.1491
Q9Y6A4	CFAP20	Cilia- and flagella-associated protein 20	Cilia- and flagella-associated protein 20	22.77	2523.53	3968.99	1983.56	3/3	2825.36	11.4642
J3QTA6	CHCHD6	Coiled-coil-helix-coiled-coil-helix domain containing 6;Coiled-coil-helix-coiled-coil-helix domain containing 6;MICOS complex subunit MIC25	Coiled-coil-helix-coiled-coil-helix domain containing 6	28.82	219.943	851.656	1532.84	3/3	868.146	9.76179
G5E968	CHGA	Chromogranin A (Parathyroid secretory protein 1), isoform CRA_b;Chromogranin-A	Chromogranin A (Parathyroid secretory protein 1), isoform CRA_b	34.27	11708.1	9319.2	14372.4	3/3	11799.9	13.5265
Q9HD42	CHMP1A	Charged multivesicular body protein 1a	Charged multivesicular body protein 1a	21.7	969.337	3435.28	1786.32	3/3	2063.65	11.011
Q7LBR1	CHMP1B	Charged multivesicular body protein 1b	Charged multivesicular body protein 1b	22.11	439.414	1617.92	1393.87	3/3	1150.4	10.1679
M0R1T5	CHMP2A	Charged multivesicular body protein 2A;Charged multivesicular body protein 2a	Charged multivesicular body protein 2A	29.6	1355.13	1020.44	709.798	3/3	1028.46	10.0063
Q9H444	CHMP4B	Charged multivesicular body protein 4b	Charged multivesicular body protein 4b	24.95	1945.16	7642.87	2822.23	3/3	4136.75	12.0143
A0A494C0C9	CHN1	Chimerin 1;Chimerin 1;Chimerin 1;Chimerin 1;Chimerin 1;Chimerin 1;Chimerin 1 (Fragment);N-chimaerin;Isoform Alpha-1 of N-chimaerin;Isoform 3 of N-chimaerin	Chimerin 1	37.2	640.473	673.964	674.913	3/3	663.117	9.37312
Q99653	CHP1	Calcineurin B homologous protein 1	Calcineurin B homologous protein 1	22.46	366.201	2603.89	394.26	3/3	1121.45	10.1311
Q9NZ45	CISD1	CDGSH iron-sulfur domain-containing protein 1	CDGSH iron-sulfur domain-containing protein 1	12.2	1213.71	3337.65	3137.56	3/3	2562.97	11.3236
P0C7P0	CISD3	CDGSH iron-sulfur domain-containing protein 3, mitochondrial	CDGSH iron-sulfur domain-containing protein 3, mitochondrial	14.22	7331.59	1740.67	6291.96	3/3	5121.41	12.3223
P12532	CKMT1A	Creatine kinase U-type, mitochondrial	Creatine kinase U-type, mitochondrial	47.04	24495.8	19071.9	15600.5	3/3	19722.8	14.2676
Q14677	CLINT1	Clathrin interactor 1;Isoform 3 of Clathrin interactor 1	Clathrin interactor 1	68.26	1009.58	2493.86	833.337	3/3	1445.59	10.4974
Q9UDT6	CLIP2	CAP-Gly domain-containing linker protein 2	CAP-Gly domain-containing linker protein 2	115.84	1437.24	2993.95	1090.97	3/3	1840.72	10.8461
A0A2R8YEF5	CLPP	Endopeptidase Clp (Fragment);ATP-dependent Clp protease proteolytic subunit;ATP-dependent Clp protease proteolytic subunit, mitochondrial	Endopeptidase Clp (Fragment)	3.51	1174.93	806.452	996.165	3/3	992.516	9.95495
P10909	CLU	Clusterin;Isoform 2 of Clusterin;Isoform 4 of Clusterin;Isoform 5 of Clusterin;Isoform 6 of Clusterin	Clusterin	52.49	8926.22	16973	11100.4	3/3	12333.2	13.5903
Q8IUQ0	CLVS1	Clavesin-1	Clavesin-1	40.79	242.327	1657.9	234.965	3/3	711.732	9.47519
Q9UIV1	CNOT7	CCR4-NOT transcription complex subunit 7;Isoform 2 of CCR4-NOT transcription complex subunit 7	CCR4-NOT transcription complex subunit 7	32.75	226.554	2830.72	283.299	3/3	1113.52	10.1209
Q92600	CNOT9	CCR4-NOT transcription complex subunit 9	CCR4-NOT transcription complex subunit 9	33.63	239.481	2590.64	288.62	3/3	1039.58	10.0218
P09543	CNP	2',3'-cyclic-nucleotide 3'-phosphodiesterase;Isoform CNPI of 2',3'-cyclic-nucleotide 3'-phosphodiesterase	2',3'-cyclic-nucleotide 3'-phosphodiesterase	47.58	26939.1	44110.2	26685.7	3/3	32578.3	14.9916
Q9BT09	CNPY3	Protein canopy homolog 3	Protein canopy homolog 3	30.75	229.079	1397.81	408.624	3/3	678.505	9.40622
P78357	CNTNAP1	Contactin-associated protein 1	Contactin-associated protein 1	156.27	3521.03	19712.2	6215.13	3/3	9816.13	13.2609
Q5JTJ3	COA6	Cytochrome c oxidase assembly factor 6 homolog;Isoform 2 of Cytochrome c oxidase assembly factor 6 homolog;Isoform 3 of Cytochrome c oxidase assembly factor 6 homolog	Cytochrome c oxidase assembly factor 6 homolog	14.12	769.727	881.823	1591.55	3/3	1081.03	10.0782
Q96BR5	COA7	Cytochrome c oxidase assembly factor 7	Cytochrome c oxidase assembly factor 7	25.71	259.048	948.438	333.515	3/3	513.667	9.00469
P83436	COG7	Conserved oligomeric Golgi complex subunit 7	Conserved oligomeric Golgi complex subunit 7	86.34	4115.91	1163.27	4205.06	3/3	3161.41	11.6264
D6RGG3	COL12A1	Collagen type XII alpha 1 chain;Collagen alpha-1(XII) chain;Isoform 2 of Collagen alpha-1(XII) chain;Isoform 4 of Collagen alpha-1(XII) chain	Collagen type XII alpha 1 chain	333.2	336.313	1725.09	553.962	3/3	871.79	9.76784
H7BXV5	COL18A1	Collagen type XVIII alpha 1 chain (Fragment);Collagen alpha-1(XVIII) chain;Isoform 2 of Collagen alpha-1(XVIII) chain;Isoform 3 of Collagen alpha-1(XVIII) chain	Collagen type XVIII alpha 1 chain (Fragment)	70.73	914.639	856.047	1145.75	3/3	972.146	9.92503
P02452	COL1A1	Collagen alpha-1(I) chain	Collagen alpha-1(I) chain	138.91	4683.5	5965.69	20701.9	3/3	10450.4	13.3513
P08123	COL1A2	Collagen alpha-2(I) chain	Collagen alpha-2(I) chain	129.31	9956.8	26992.8	60176.2	3/3	32375.2	14.9826
A0A3B3ISV3	COL4A1	Collagen type IV alpha 1 chain (Fragment);Collagen alpha-1(IV) chain	Collagen type IV alpha 1 chain (Fragment)		450.476	393.351	1202.25	3/3	682.025	9.41368
P08572	COL4A2	Collagen alpha-2(IV) chain	Collagen alpha-2(IV) chain	167.55	1126.58	689.971	3662.3	3/3	1826.28	10.8347
H7C0M5	COL6A2	Collagen type VI alpha 2 chain (Fragment);Collagen alpha-2(VI) chain;Isoform 2C2A of Collagen alpha-2(VI) chain;Isoform 2C2A' of Collagen alpha-2(VI) chain	Collagen type VI alpha 2 chain (Fragment)	25.5	225.414	261.888	1407.1	3/3	631.468	9.30257
Q8N668	COMMD1	COMM domain-containing protein 1;Isoform 2 of COMM domain-containing protein 1	COMM domain-containing protein 1	21.18	211.292	1191.8	360.61	3/3	587.901	9.19943
Q9UBI1	COMMD3	COMM domain-containing protein 3	COMM domain-containing protein 3	22.15	307.828	905.738	312.309	3/3	508.625	8.99046
Q9GZQ3	COMMD5	COMM domain-containing protein 5	COMM domain-containing protein 5	24.67	379.295	1764.87	346.147	3/3	830.103	9.69715
A0A2R8Y455	COMMD7	COMM domain-containing protein;COMM domain-containing protein;COMM domain-containing protein;COMM domain-containing protein;COMM domain-containing protein 7;Isoform 2 of COMM domain-containing protein 7	COMM domain-containing protein	30.15	267.152	1698.75	312.753	3/3	759.551	9.569
A0A3B3IS84	COPA	Coatomer subunit alpha;COPI coat complex subunit alpha (Fragment);COPI coat complex subunit alpha (Fragment);Coatomer subunit alpha;Isoform 2 of Coatomer subunit alpha	Coatomer subunit alpha	136.11	443.312	886.289	578.325	3/3	635.975	9.31283
A0A7I2V258	COPB2	Coatomer subunit beta';Coatomer subunit beta';Coatomer subunit beta';Coatomer subunit beta';Isoform 2 of Coatomer subunit beta'	Coatomer subunit beta'	93.58	698.835	4933.44	928.785	3/3	2187.02	11.0948
M0QXB4	COPE	Coatomer subunit epsilon;Coatomer subunit epsilon;Isoform 3 of Coatomer subunit epsilon	Coatomer subunit epsilon	36.92	921.128	15274.4	1638.26	3/3	5944.61	12.5374
P61201	COPS2	COP9 signalosome complex subunit 2;Isoform 2 of COP9 signalosome complex subunit 2	COP9 signalosome complex subunit 2	51.6	1914.01	3841.59	1800.06	3/3	2518.55	11.2984
Q9BT78	COPS4	COP9 signalosome complex subunit 4	COP9 signalosome complex subunit 4	46.27	6061.41	20462.7	8289.22	3/3	11604.4	13.5024
Q92905	COPS5	COP9 signalosome complex subunit 5	COP9 signalosome complex subunit 5	37.58	4346.63	11063.1	5712.32	3/3	7040.7	12.7815
E7EM64	COPS6	COP9 signalosome complex subunit 6	COP9 signalosome complex subunit 6	36.06	1975.22	4653.65	3290.83	3/3	3306.57	11.6911
Q9UBW8	COPS7A	COP9 signalosome complex subunit 7a	COP9 signalosome complex subunit 7a	30.28	5084.56	19827.5	9139.06	3/3	11350.4	13.4705
Q9H9Q2	COPS7B	COP9 signalosome complex subunit 7b	COP9 signalosome complex subunit 7b	29.62	565.776	982.838	781.275	3/3	776.63	9.60108
E9PGT6	COPS8	COP9 signalosome subunit 8;COP9 signalosome complex subunit 8;Isoform 2 of COP9 signalosome complex subunit 8	COP9 signalosome subunit 8	19.34	1144.89	4795.26	2158.09	3/3	2699.41	11.3984
F8VVA7	COPZ1	Coatomer subunit zeta;Coatomer subunit zeta-1	Coatomer subunit zeta	22.34	740.871	8278.26	1282.75	3/3	3433.96	11.7457
H0YHF1	COQ10A	Coenzyme Q10A (Fragment);Coenzyme Q-binding protein COQ10 homolog A, mitochondrial;Isoform 2 of Coenzyme Q-binding protein COQ10 homolog A, mitochondrial;Isoform 3 of Coenzyme Q-binding protein COQ10 homolog A, mitochondrial	Coenzyme Q10A (Fragment)		215.273	2710.78	410.077	3/3	1112.04	10.119
Q9NZJ6	COQ3	Ubiquinone biosynthesis O-methyltransferase, mitochondrial	Ubiquinone biosynthesis O-methyltransferase, mitochondrial	41.05	2089.23	2073.65	3528.27	3/3	2563.72	11.324
Q5HYK3	COQ5	2-methoxy-6-polyprenyl-1,4-benzoquinol methylase, mitochondrial	2-methoxy-6-polyprenyl-1,4-benzoquinol methylase, mitochondrial	37.14	2655.19	4149.42	2779.21	3/3	3194.61	11.6414
Q9Y2Z9	COQ6	Ubiquinone biosynthesis monooxygenase COQ6, mitochondrial;Isoform 3 of Ubiquinone biosynthesis monooxygenase COQ6, mitochondrial	Ubiquinone biosynthesis monooxygenase COQ6, mitochondrial	50.87	306.883	1603.58	753.034	3/3	887.831	9.79414
Q9UQ03-2	CORO2B	Isoform 2 of Coronin-2B	Isoform 2 of Coronin-2B	54.39	3852.42	14508.6	4818.36	3/3	7726.45	12.9156
P20674	COX5A	Cytochrome c oxidase subunit 5A, mitochondrial	Cytochrome c oxidase subunit 5A, mitochondrial	16.76	4643.56	33657.8	22002.3	3/3	20101.2	14.295
P10606	COX5B	Cytochrome c oxidase subunit 5B, mitochondrial	Cytochrome c oxidase subunit 5B, mitochondrial	13.7	8874.6	51859.9	48237	3/3	36323.8	15.1486
P14854	COX6B1	Cytochrome c oxidase subunit 6B1	Cytochrome c oxidase subunit 6B1	10.19	3315.94	11606	19332.9	3/3	11418.3	13.4791
P09669	COX6C	Cytochrome c oxidase subunit 6C	Cytochrome c oxidase subunit 6C	8.78	1292.94	4735.22	1783.04	3/3	2603.73	11.3464
D6R9C3	COX7A2	Cytochrome c oxidase subunit 7A2;Cytochrome c oxidase subunit 7A2 (Fragment);Cytochrome c oxidase subunit 7A2;Cytochrome c oxidase subunit 7A2;Cytochrome c oxidase subunit 7A2, mitochondrial	Cytochrome c oxidase subunit 7A2	5.85	571.695	1759.82	1877.8	3/3	1403.11	10.4544
O14548	COX7A2L	Cytochrome c oxidase subunit 7A-related protein, mitochondrial	Cytochrome c oxidase subunit 7A-related protein, mitochondrial	12.61	209.574	1433.8	390.433	3/3	677.937	9.40501
D6R9Z7	COX7C	Cytochrome c oxidase subunit 7C, mitochondrial;Cytochrome c oxidase subunit 7C, mitochondrial	Cytochrome c oxidase subunit 7C, mitochondrial	6.38	666.416	2815.66	1226.16	3/3	1569.41	10.616
Q6PUV4	CPLX2	Complexin-2	Complexin-2	15.39	2463.59	3215.78	1917.43	3/3	2532.27	11.3062
O75131	CPNE3	Copine-3	Copine-3	60.13	1397.66	2505.01	2300.89	3/3	2067.85	11.0139
Q96A23	CPNE4	Copine-4;Isoform 2 of Copine-4	Copine-4	62.4	483.021	1543.58	364.707	3/3	797.103	9.63862
A0A0J9YWA1	CPNE5	Copine 5	Copine 5	67.51	3322.45	29531.3	10322.7	3/3	14392.1	13.813
O95741	CPNE6	Copine-6;Isoform 2 of Copine-6	Copine-6	61.99	906.486	7331.05	2074.7	3/3	3437.41	11.7471
E7ENV7	CPNE8	Copine 8;Copine-8	Copine 8	62.23	279.342	1811.58	1036.19	3/3	1042.37	10.0257
F5H669	CPSF7	Cleavage and polyadenylation specific factor 7 (Fragment);Cleavage and polyadenylation specificity factor subunit 7;Isoform 2 of Cleavage and polyadenylation specificity factor subunit 7;Isoform 3 of Cleavage and polyadenylation specificity factor subunit 7	Cleavage and polyadenylation specific factor 7 (Fragment)	41.27	8186.49	4435.02	4869.41	3/3	5830.31	12.5094
P23786	CPT2	Carnitine O-palmitoyltransferase 2, mitochondrial	Carnitine O-palmitoyltransferase 2, mitochondrial	73.78	4497.56	10311.8	4875.71	3/3	6561.69	12.6799
A0A7P0TAR1	CRAT	Carnitine O-acetyltransferase;Carnitine O-acetyltransferase;Isoform 2 of Carnitine O-acetyltransferase	Carnitine O-acetyltransferase	68.15	5358.46	5491.31	4865.68	3/3	5238.48	12.3549
P50238	CRIP1	Cysteine-rich protein 1	Cysteine-rich protein 1	8.53	19583.9	10871.8	14122.6	3/3	14859.4	13.8591
P52943	CRIP2	Cysteine-rich protein 2	Cysteine-rich protein 2	22.49	13911.5	21501.3	12743	3/3	16051.9	13.9705
Q14194	CRMP1	Dihydropyrimidinase-related protein 1	Dihydropyrimidinase-related protein 1	62.18	86891.4	56061.2	56737.3	3/3	66563.3	16.0224
Q14194-2	CRMP1	Isoform LCRMP-1 of Dihydropyrimidinase-related protein 1	Dihydropyrimidinase-related protein 1	62.18	3712.6	2531.53	2236.93	3/3	2827.02	11.4651
P02741	CRP	C-reactive protein	C-reactive protein	25.04	3018.89	1224.57	3721.54	3/3	2655	11.3745
A0A0C4DFP6	CRTAC1	Cartilage acidic protein 1;Cartilage acidic protein 1;Isoform 2 of Cartilage acidic protein 1	Cartilage acidic protein 1	69.71	26472.2	11111.7	16887.3	3/3	18157.1	14.1482
C9JP16	CRTAP	Cartilage associated protein;Cartilage-associated protein	Cartilage associated protein	41.43	6924.53	6053.93	4665.93	3/3	5881.46	12.522
P02511	CRYAB	Alpha-crystallin B chain	Alpha-crystallin B chain	20.16	10302.7	182973	32891.4	3/3	75389.2	16.2021
P05813	CRYBA1	Beta-crystallin A3;Isoform A1 of Beta-crystallin A3	Beta-crystallin A3	25.15	1236.09	2699.59	1204.97	3/3	1713.55	10.7428
A0A590UJ43	CSNK1A1	Casein kinase 1 alpha 1;Casein kinase 1 alpha 1;Casein kinase 1 alpha 1;Casein kinase 1 alpha 1;Casein kinase 1 alpha 1 (Fragment);Casein kinase I isoform alpha;Isoform 2 of Casein kinase I isoform alpha;Isoform 3 of Casein kinase I isoform alpha;Casein kinase 1 alpha 1;Casein kinase 1 alpha 1 (Fragment)	Casein kinase 1 alpha 1	48.58	1392.03	4024.6	1867.23	3/3	2427.95	11.2455
A0A2R8YD58	CSNK2A1	Casein kinase 2 alpha 1;Casein kinase 2 alpha 1;Casein kinase 2 alpha 1;Casein kinase II subunit alpha	Casein kinase 2 alpha 1	44.42	758.14	3303.24	1264.92	3/3	1775.43	10.794
A0A0G2JM12	CSNK2B	Casein kinase II subunit beta	Casein kinase II subunit beta	34.75	576.469	1331.13	845.665	3/3	917.756	9.84197
E9PND2	CSRP1	Cysteine and glycine rich protein 1 (Fragment)	Cysteine and glycine rich protein 1 (Fragment)	16.12	3923.32	5715.62	8253.27	3/3	5964.07	12.5421
P21291	CSRP1	Cysteine and glycine-rich protein 1	Cysteine and glycine rich protein 1 (Fragment)	16.12	25088.7	40237.1	38607.8	3/3	34644.5	15.0803
Q16527	CSRP2	Cysteine and glycine-rich protein 2	Cysteine and glycine-rich protein 2	20.95	2953.07	2890.65	3570.72	3/3	3138.15	11.6157
E9PLP8	CSTF3	Cleavage stimulation factor subunit 3	Cleavage stimulation factor subunit 3	86.27	2483.04	611.167	1211.14	3/3	1435.11	10.487
Q13363	CTBP1	C-terminal-binding protein 1	C-terminal-binding protein 1	47.54	66134	48756.5	36315.8	3/3	50402.1	15.6212
P56545	CTBP2	C-terminal-binding protein 2;Isoform 2 of C-terminal-binding protein 2;Isoform 3 of C-terminal-binding protein 2	C-terminal-binding protein 2	48.94	1877.72	402.155	678.136	3/3	986.005	9.94545
P26232-2	CTNNA2	Isoform 2 of Catenin alpha-2	Isoform 2 of Catenin alpha-2	100.45	1852.84	13762.1	2474.55	3/3	6029.84	12.5579
A0A024R5G9	CTSF	Cathepsin F	Cathepsin F	43.64	1325.14	1764.52	2278.41	3/3	1789.35	10.8052
P08311	CTSG	Cathepsin G	Cathepsin G	28.84	1195.08	827.134	1144.4	3/3	1055.54	10.0438
Q13618	CUL3	Cullin-3;Isoform 2 of Cullin-3	Cullin-3	88.93	3185.93	1235.89	1100.55	3/3	1840.79	10.8461
Q9H0Q0	CYRIA	CYFIP-related Rac1 interactor A	CYFIP-related Rac1 interactor A	37.31	243.503	1597.09	262.6	3/3	701.064	9.4534
P51398	DAP3	Small ribosomal subunit protein mS29;Isoform 2 of Small ribosomal subunit protein mS29;Isoform 3 of Small ribosomal subunit protein mS29;Death associated protein 3 (Fragment);Death associated protein 3 (Fragment);Death associated protein 3 (Fragment)	Small ribosomal subunit protein mS29	45.57	291.573	1312.88	279.367	3/3	627.942	9.29449
P14868	DARS1	Aspartate--tRNA ligase, cytoplasmic	Aspartate--tRNA ligase, cytoplasmic	57.14	1499.1	15555.8	1661.01	3/3	6238.63	12.607
K7EK33	DAZAP1	DAZ associated protein 1;DAZ associated protein 1 (Fragment);DAZ associated protein 1;DAZ-associated protein 1;Isoform 2 of DAZ-associated protein 1	DAZ associated protein 1	43.26	1361.39	1558.43	959.024	3/3	1292.95	10.3364
Q16643-3	DBN1	Isoform 3 of Drebrin	Isoform 3 of Drebrin	76.3	2098.67	14275.8	2007.75	3/3	6127.39	12.5811
A0A7P0Z494	DBT	Dihydrolipoamide acetyltransferase component of pyruvate dehydrogenase complex;Lipoamide acyltransferase component of branched-chain alpha-keto acid dehydrogenase complex, mitochondrial	Dihydrolipoamide acetyltransferase component of pyruvate dehydrogenase complex	58.21	596.869	2886.51	820.532	3/3	1434.64	10.4865
Q58WW2	DCAF6	DDB1- and CUL4-associated factor 6;Isoform 2 of DDB1- and CUL4-associated factor 6;Isoform 3 of DDB1- and CUL4-associated factor 6	DDB1- and CUL4-associated factor 6	96.29	4686.73	2319.59	2758.97	3/3	3255.1	11.6685
A0A087WWI6	DCAF7	DDB1 and CUL4 associated factor 7;DDB1 and CUL4 associated factor 7;DDB1 and CUL4 associated factor 7;DDB1 and CUL4 associated factor 7;DDB1 and CUL4 associated factor 7;DDB1 and CUL4 associated factor 7;DDB1- and CUL4-associated factor 7	DDB1 and CUL4 associated factor 7	33.99	158.836	1069.65	334.315	3/3	520.935	9.02496
A0A0U1RR70	DCLK2	Doublecortin like kinase 2;Doublecortin and CaM kinase-like 2, isoform CRA_c;Serine/threonine-protein kinase DCLK2;Isoform 2 of Serine/threonine-protein kinase DCLK2;Isoform 3 of Serine/threonine-protein kinase DCLK2	Doublecortin like kinase 2	78.34	281.948	1176.93	244.383	3/3	567.753	9.14912
A0A1B0GTZ4	DCLK3	Doublecortin like kinase 3	Doublecortin like kinase 3	92.43	5561.09	3406.69	6685.29	3/3	5217.69	12.3492
Q13561	DCTN2	Dynactin subunit 2;Isoform 2 of Dynactin subunit 2;Isoform 3 of Dynactin subunit 2	Dynactin subunit 2	44.23	3729.04	16377.1	4974.92	3/3	8360.37	13.0294
O75935	DCTN3	Dynactin subunit 3;Isoform 3 of Dynactin subunit 3	Dynactin subunit 3	21.12	3688.99	11103.2	5648.33	3/3	6813.51	12.7342
Q9UJW0	DCTN4	Dynactin subunit 4	Dynactin subunit 4	52.34	4875.37	12907.2	4899.97	3/3	7560.85	12.8843
Q9BTE1	DCTN5	Dynactin subunit 5	Dynactin subunit 5	20.13	4158	2939.19	3408.57	3/3	3501.92	11.7739
O00399	DCTN6	Dynactin subunit 6	Dynactin subunit 6	20.75	1908.58	2613.5	1634.96	3/3	2052.35	11.0031
J3KS22	DCXR	Dicarbonyl and L-xylulose reductase (Fragment);L-xylulose reductase	Dicarbonyl and L-xylulose reductase (Fragment)	23.8	9926.35	6971.93	8465.79	3/3	8454.69	13.0455
A0A7I2V430	DDX1	ATP-dependent RNA helicase;ATP-dependent RNA helicase;ATP-dependent RNA helicase DDX1	ATP-dependent RNA helicase	77.86	1949.62	6786.65	2194.45	3/3	3643.57	11.8311
P26196	DDX6	Probable ATP-dependent RNA helicase DDX6	Probable ATP-dependent RNA helicase DDX6	54.42	2041	4555.13	2435.63	3/3	3010.59	11.5558
Q4VXZ8	DECR2	Peroxisomal 2,4-dienoyl-CoA reductase [(3E)-enoyl-CoA-producing];Peroxisomal 2,4-dienoyl-CoA reductase [(3E)-enoyl-CoA-producing];Isoform 3 of Peroxisomal 2,4-dienoyl-CoA reductase [(3E)-enoyl-CoA-producing]	Peroxisomal 2,4-dienoyl-CoA reductase [(3E)-enoyl-CoA-producing]	29.48	277.914	2325.77	315.381	3/3	973.022	9.92633
P59665;P59666	DEFA1;DEFA3	Neutrophil defensin 1;Neutrophil defensin 3			12474.6	5480.82	12542.2	3/3	10165.9	13.3114
P0CG12	DERPC	Decreased expression in renal and prostate cancer protein	Decreased expression in renal and prostate cancer protein	51.39	1978.36	5774.52	3610.16	3/3	3787.68	11.8871
P17661	DES	Desmin	Desmin	53.54	603.806	3536.59	3316.2	3/3	2485.53	11.2793
P23743	DGKA	Diacylglycerol kinase alpha	Diacylglycerol kinase alpha	82.63	404.691	4207.65	388.661	3/3	1667	10.703
Q9BTZ2	DHRS4	Dehydrogenase/reductase SDR family member 4;Isoform 4 of Dehydrogenase/reductase SDR family member 4;Isoform 8 of Dehydrogenase/reductase SDR family member 4	Dehydrogenase/reductase SDR family member 4	29.54	1001.38	3217.4	1171.72	3/3	1796.83	10.8112
H0YJ66	DHRS7	Dehydrogenase/reductase 7 (Fragment);Dehydrogenase/reductase 7 (Fragment);Dehydrogenase/reductase SDR family member 7;Isoform 2 of Dehydrogenase/reductase SDR family member 7	Dehydrogenase/reductase 7 (Fragment)		181.875	1647.49	272.487	3/3	700.617	9.45248
H7BXY3	DHX30	RNA helicase;ATP-dependent RNA helicase DHX30;Isoform 2 of ATP-dependent RNA helicase DHX30;Isoform 3 of ATP-dependent RNA helicase DHX30	RNA helicase	130.55	1448.4	2817.39	1136.53	3/3	1800.78	10.8144
A0A5K1VW60	DMAC2L	Distal membrane arm assembly component 2 like;ATP synthase subunit s, mitochondrial	Distal membrane arm assembly component 2 like	23.23	2287.99	2223.92	1178.33	3/3	1896.74	10.8893
H0YLM8	DMXL2	Dmx like 2;DmX-like protein 2;Isoform 3 of DmX-like protein 2	Dmx like 2	342.15	1272.14	3616.16	1457.83	3/3	2115.38	11.0467
P31689	DNAJA1	DnaJ homolog subfamily A member 1	DnaJ homolog subfamily A member 1	44.87	1617.03	9080.33	1937.52	3/3	4211.63	12.0402
O60884	DNAJA2	DnaJ homolog subfamily A member 2	DnaJ homolog subfamily A member 2	45.75	2508.47	18152.1	4390.03	3/3	8350.2	13.0276
Q96EY1	DNAJA3	DnaJ homolog subfamily A member 3, mitochondrial;Isoform 2 of DnaJ homolog subfamily A member 3, mitochondrial	DnaJ homolog subfamily A member 3, mitochondrial	52.49	856.131	3056.79	1679.28	3/3	1864.07	10.8642
C9JDE6	DNAJA4	DnaJ heat shock protein family (Hsp40) member A4;DnaJ heat shock protein family (Hsp40) member A4;DnaJ heat shock protein family (Hsp40) member A4;DnaJ homolog subfamily A member 4;Isoform 2 of DnaJ homolog subfamily A member 4;Isoform 3 of DnaJ homolog subfamily A member 4	DnaJ heat shock protein family (Hsp40) member A4	23.4	220.88	3564.2	167.834	3/3	1317.64	10.3637
P25685	DNAJB1	DnaJ homolog subfamily B member 1	DnaJ homolog subfamily B member 1	38.04	3057.61	8704.73	2797.76	3/3	4853.37	12.2448
H7C2Y5	DNAJB11	Chaperone DnaJ C-terminal domain-containing protein (Fragment);DnaJ homolog subfamily B member 11	Chaperone DnaJ C-terminal domain-containing protein (Fragment)		296.571	4007.88	465.53	3/3	1589.99	10.6348
Q9UDY4	DNAJB4	DnaJ homolog subfamily B member 4	DnaJ homolog subfamily B member 4	37.81	918.094	5586.37	844.55	3/3	2449.67	11.2584
A0A0J9YX62	DNAJB6	DnaJ heat shock protein family (Hsp40) member B6;DnaJ heat shock protein family (Hsp40) member B6 (Fragment);DnaJ homolog subfamily B member 6;Isoform B of DnaJ homolog subfamily B member 6;Isoform C of DnaJ homolog subfamily B member 6	DnaJ heat shock protein family (Hsp40) member B6	36.66	3622.24	15122.7	3560.28	3/3	7435.08	12.8601
A0A8I5KQT8	DNAJC19	DnaJ (Hsp40) homolog, subfamily C, member 19, isoform CRA_e;Mitochondrial import inner membrane translocase subunit TIM14;Isoform 2 of Mitochondrial import inner membrane translocase subunit TIM14	DnaJ (Hsp40) homolog, subfamily C, member 19, isoform CRA_e	10.3	909.902	3792.12	3027	3/3	2576.34	11.3311
Q13217	DNAJC3	DnaJ homolog subfamily C member 3;DnaJ heat shock protein family (Hsp40) member C3	DnaJ homolog subfamily C member 3	57.58	266.247	1085.06	234.827	3/3	528.71	9.04633
Q9H3Z4	DNAJC5	DnaJ homolog subfamily C member 5;Isoform 2 of DnaJ homolog subfamily C member 5	DnaJ homolog subfamily C member 5	22.15	1057.65	1422.95	1570.4	3/3	1350.33	10.3991
A0A0D9SFB1	DNM1	dynamin GTPase;Isoform 2 of Dynamin-1;Isoform 4 of Dynamin-1	dynamin GTPase	94.02	3687.34	38813	6687.79	3/3	16396.1	14.0011
A0A0U1RQP1	DNM1	dynamin GTPase	dynamin GTPase	94.02	283.773	2064.64	304.456	3/3	884.289	9.78837
O00429	DNM1L	Dynamin-1-like protein;Isoform 4 of Dynamin-1-like protein;Isoform 6 of Dynamin-1-like protein;Isoform 8 of Dynamin-1-like protein	Dynamin-1-like protein	81.88	3318.3	6451.46	3320.47	3/3	4363.41	12.0912
P50570-3;P50570-4	DNM2	Isoform 3 of Dynamin-2;Isoform 4 of Dynamin-2	Isoform 3 of Dynamin-2	97.55	278.34	1396.24	334.914	3/3	669.83	9.38765
Q9UQ16-2;Q9UQ16-3	DNM3	Isoform 2 of Dynamin-3;Isoform 3 of Dynamin-3	Isoform 2 of Dynamin-3	96.68	423.464	4646.89	468.09	3/3	1846.15	10.8503
H0Y368	DPM1	Dolichol-phosphate mannosyltransferase subunit 1	Dolichol-phosphate mannosyltransferase subunit 1	33.35	309.787	6261.42	1043.95	3/3	2538.39	11.3097
Q8N608	DPP10	Inactive dipeptidyl peptidase 10;Isoform 2 of Inactive dipeptidyl peptidase 10;Isoform 3 of Inactive dipeptidyl peptidase 10;Isoform 4 of Inactive dipeptidyl peptidase 10	Inactive dipeptidyl peptidase 10	90.89	444.064	1701.91	648.496	3/3	931.49	9.8634
A0A994J7K0	DPP6	Dipeptidyl peptidase like 6;Dipeptidyl peptidase like 6;Dipeptidyl aminopeptidase-like protein 6;Isoform DPPX-S of Dipeptidyl aminopeptidase-like protein 6	Dipeptidyl peptidase like 6	91.37	1919.49	5217.49	3009.43	3/3	3382.14	11.7237
A0A1C7CYX9	DPYSL2	Isoform 2 of Dihydropyrimidinase-related protein 2	Dihydropyrimidinase like 2	73.5	229.392	2280.52	181.247	3/3	897.053	9.80905
Q14195	DPYSL3	Isoform LCRMP-4 of Dihydropyrimidinase-related protein 3	Dihydropyrimidinase-related protein 3	61.96	830.108	2351.21	903.12	3/3	1361.48	10.411
O14531	DPYSL4	Dihydropyrimidinase-related protein 4	Dihydropyrimidinase-related protein 4	61.88	13554.4	11671.1	9289.3	3/3	11504.9	13.49
Q9Y295	DRG1	Developmentally-regulated GTP-binding protein 1	Developmentally-regulated GTP-binding protein 1	40.54	220.347	3267.07	290.501	3/3	1259.3	10.2984
O95147	DUSP14	Dual specificity protein phosphatase 14	Dual specificity protein phosphatase 14	22.25	2687.75	3048.28	2898.67	3/3	2878.23	11.491
A0A2R8Y706	DYNC1H1	Dynein cytoplasmic 1 heavy chain 1;Cytoplasmic dynein 1 heavy chain 1	Dynein cytoplasmic 1 heavy chain 1	526.94	2317.98	3994.37	2902.47	3/3	3071.6	11.5848
O14576-2	DYNC1I1	Isoform 2 of Cytoplasmic dynein 1 intermediate chain 1	Isoform 2 of Cytoplasmic dynein 1 intermediate chain 1	70.79	1741.91	34421.4	2708.55	3/3	12957.3	13.6615
Q13409-2	DYNC1I2	Isoform 2B of Cytoplasmic dynein 1 intermediate chain 2	Isoform 2B of Cytoplasmic dynein 1 intermediate chain 2	70.64	2109.7	24429.2	2759.32	3/3	9766.06	13.2536
Q9Y6G9	DYNC1LI1	Cytoplasmic dynein 1 light intermediate chain 1	Cytoplasmic dynein 1 light intermediate chain 1	56.58	1243.65	22763.5	2129.4	3/3	8712.18	13.0888
O43237	DYNC1LI2	Cytoplasmic dynein 1 light intermediate chain 2	Cytoplasmic dynein 1 light intermediate chain 2	54.1	1515.31	46702.6	2556.55	3/3	16924.8	14.0469
P63167	DYNLL1	Dynein light chain 1, cytoplasmic	Dynein light chain 1, cytoplasmic	10.37	5914.55	13503.9	7175.09	3/3	8864.53	13.1138
Q9NP97	DYNLRB1	Dynein light chain roadblock-type 1	Dynein light chain roadblock-type 1	10.92	2072.29	21942.7	2974.13	3/3	8996.39	13.1351
E9PRY8	EEF1D	Eukaryotic translation elongation factor 1 delta;Isoform 2 of Elongation factor 1-delta	Eukaryotic translation elongation factor 1 delta	76.57	4683.71	4423.9	4040.14	3/3	4382.58	12.0976
O43324	EEF1E1	Eukaryotic translation elongation factor 1 epsilon-1	Eukaryotic translation elongation factor 1 epsilon-1	19.81	2320.11	18900.9	4031.08	3/3	8417.38	13.0392
Q12805	EFEMP1	EGF-containing fibulin-like extracellular matrix protein 1;Isoform 2 of EGF-containing fibulin-like extracellular matrix protein 1;Isoform 3 of EGF-containing fibulin-like extracellular matrix protein 1;Isoform 4 of EGF-containing fibulin-like extracellular matrix protein 1	EGF-containing fibulin-like extracellular matrix protein 1	54.64	921.459	863.166	962.335	3/3	915.653	9.83866
Q96C19	EFHD2	EF-hand domain-containing protein D2	EF-hand domain-containing protein D2	26.7	3808.85	3169.23	2614.58	3/3	3197.55	11.6428
Q9NZN3	EHD3	EH domain-containing protein 3	EH domain-containing protein 3	60.89	758.011	6018.1	935.593	3/3	2570.57	11.3279
O14602;P47813	EIF1AY;EIF1AX	Eukaryotic translation initiation factor 1A, Y-chromosomal;Eukaryotic translation initiation factor 1A, X-chromosomal			690.874	2482.72	522.202	3/3	1231.93	10.2667
P55884	EIF3B	Eukaryotic translation initiation factor 3 subunit B;Isoform 2 of Eukaryotic translation initiation factor 3 subunit B	Eukaryotic translation initiation factor 3 subunit B	92.48	1608.9	3888.51	1223.9	3/3	2240.44	11.1296
A0A7I2V2H9	EIF3E	Eukaryotic translation initiation factor 3 subunit E	Eukaryotic translation initiation factor 3 subunit E	53.02	723.217	2186.31	960.831	3/3	1290.12	10.3333
H0YDT6	EIF3F	Eukaryotic translation initiation factor 3 subunit F	Eukaryotic translation initiation factor 3 subunit F	37.75	954.184	3309.21	1606.94	3/3	1956.78	10.9343
O75821	EIF3G	Eukaryotic translation initiation factor 3 subunit G	Eukaryotic translation initiation factor 3 subunit G	35.61	660.296	4099.94	501.339	3/3	1753.86	10.7763
B3KS98	EIF3H	Eukaryotic translation initiation factor 3 subunit H	Eukaryotic translation initiation factor 3 subunit H	41.58	1320.49	4454.72	2184.35	3/3	2653.18	11.3735
O75822	EIF3J	Eukaryotic translation initiation factor 3 subunit J	Eukaryotic translation initiation factor 3 subunit J	29.06	4024.09	3350.21	3415.7	3/3	3596.67	11.8124
K7ERF1	EIF3K	Eukaryotic translation initiation factor 3 subunit K;Eukaryotic translation initiation factor 3 subunit K;Eukaryotic translation initiation factor 3 subunit K;Isoform 2 of Eukaryotic translation initiation factor 3 subunit K	Eukaryotic translation initiation factor 3 subunit K	22.1	1658.2	4541.56	1564.23	3/3	2588	11.3376
B8ZZ50	EIF4E2	Eukaryotic translation initiation factor 4E family member 2;Eukaryotic translation initiation factor 4E family member 2;Eukaryotic translation initiation factor 4E family member 2 (Fragment);Eukaryotic translation initiation factor 4E type 2;Isoform 2 of Eukaryotic translation initiation factor 4E type 2	Eukaryotic translation initiation factor 4E family member 2	27.22	290.051	1020.02	306.871	3/3	538.982	9.07409
A0A087WUT6	EIF5B	Eukaryotic translation initiation factor 5B	Eukaryotic translation initiation factor 5B	138.68	605.721	935.052	310.295	3/3	617.023	9.26918
A8MUM1	EIPR1	EARP and GARP complex-interacting protein 1	EARP and GARP complex-interacting protein 1	46.32	1036.97	14587.8	3081.64	3/3	6235.48	12.6063
Q15717	ELAVL1	ELAV-like protein 1;Isoform 2 of ELAV-like protein 1	ELAV-like protein 1	36.09	4566.4	3337.71	2849.08	3/3	3584.4	11.8075
A0A0A0MRX1	ELAVL2	ELAV-like protein;ELAV-like protein 2	ELAV-like protein	42.63	5953.63	6344.97	4853.85	3/3	5717.48	12.4812
Q14576	ELAVL3	ELAV-like protein 3	ELAV-like protein 3	39.55	3399.53	3807.9	2668.34	3/3	3291.92	11.6847
A0A0R4J2E6	ELAVL4	ELAV-like protein;ELAV-like protein;ELAV-like protein;ELAV-like protein;ELAV-like protein 4;Isoform 1 of ELAV-like protein 4;Isoform 2 of ELAV-like protein 4;Isoform 3 of ELAV-like protein 4;Isoform 4 of ELAV-like protein 4;Isoform 5 of ELAV-like protein 4	ELAV-like protein	44.48	23509.5	22051.5	16365.6	3/3	20642.2	14.3333
Q92556	ELMO1	Engulfment and cell motility protein 1;Isoform 2 of Engulfment and cell motility protein 1;Isoform 3 of Engulfment and cell motility protein 1	Engulfment and cell motility protein 1	83.83	364.894	1319.87	284.439	3/3	656.401	9.35843
E7EN65	ELN	Elastin;Elastin;Isoform 1 of Elastin;Isoform 2 of Elastin;Isoform 4 of Elastin;Isoform 5 of Elastin	Elastin	61.92	2779.28	1151.26	3506.5	3/3	2479.01	11.2755
A0A8I5KUS5	ELOB	Elongin B;Elongin-B;Isoform 2 of Elongin-B	Elongin B	10.45	1144.58	5051.45	1517.46	3/3	2571.16	11.3282
Q15006	EMC2	ER membrane protein complex subunit 2	ER membrane protein complex subunit 2	34.83	280.24	3037.06	804.615	3/3	1373.97	10.4241
M0R1B0	EMC8	ER membrane protein complex subunit 8 (Fragment);ER membrane protein complex subunit 8	ER membrane protein complex subunit 8 (Fragment)	11.73	210.901	2120.17	625.862	3/3	985.644	9.94492
O95834-2;O95834-3	EML2	Isoform 2 of Echinoderm microtubule-associated protein-like 2;Isoform 3 of Echinoderm microtubule-associated protein-like 2	Isoform 2 of Echinoderm microtubule-associated protein-like 2	86.47	2375.12	1747.44	2466.57	3/3	2196.38	11.1009
Q9NPA8	ENY2	Transcription and mRNA export factor ENY2;Isoform 2 of Transcription and mRNA export factor ENY2	Transcription and mRNA export factor ENY2	11.53	423.192	2086.39	231.294	3/3	913.627	9.83546
A0A2R8Y7Y3	EPB41	Protein 4.1;Protein 4.1;Protein 4.1;Protein 4.1;Protein 4.1;Isoform 2 of Protein 4.1;Isoform 3 of Protein 4.1;Isoform 4 of Protein 4.1	Protein 4.1	67.29	996.389	720.5	1128.43	3/3	948.438	9.88941
A0A1B0GTW6	EPB41L1	Erythrocyte membrane protein band 4.1 like 1	Erythrocyte membrane protein band 4.1 like 1	175.04	6904.99	28306	10016.9	3/3	15076	13.88
A0A0A0MRA8	EPB41L3	Erythrocyte membrane protein band 4.1 like 3	Erythrocyte membrane protein band 4.1 like 3	102.29	2060.77	5731.91	3366.39	3/3	3719.69	11.861
Q9Y2J2	EPB41L3	Band 4.1-like protein 3	Erythrocyte membrane protein band 4.1 like 3	102.29	16595.1	38628.3	26020.7	3/3	27081.4	14.725
Q9UM22	EPDR1	Mammalian ependymin-related protein 1	Mammalian ependymin-related protein 1	25.44	8730.28	7399.44	8359.27	3/3	8163	12.9949
P07099	EPHX1	Epoxide hydrolase 1	Epoxide hydrolase 1	52.95	1230.94	1007.25	1383.27	3/3	1207.15	10.2374
P07814	EPRS1	Bifunctional glutamate/proline--tRNA ligase	Bifunctional glutamate/proline--tRNA ligase	170.59	3571.84	6233.06	3290.7	3/3	4365.2	12.0918
P84090	ERH	Enhancer of rudimentary homolog	Enhancer of rudimentary homolog	12.26	2511.27	4001.8	1348.34	3/3	2620.47	11.3556
A0A8I5KQC1	ERLEC1	Endoplasmic reticulum lectin;Endoplasmic reticulum lectin;Endoplasmic reticulum lectin;Endoplasmic reticulum lectin;Endoplasmic reticulum lectin;Endoplasmic reticulum lectin;Endoplasmic reticulum lectin;Endoplasmic reticulum lectin;Endoplasmic reticulum lectin 1;Isoform 3 of Endoplasmic reticulum lectin 1	Endoplasmic reticulum lectin	53.97	213.23	1704.31	253.989	3/3	723.842	9.49953
A0A8I5KU76	ERP44	Endoplasmic reticulum protein 44;Endoplasmic reticulum protein 44;Endoplasmic reticulum protein 44;Endoplasmic reticulum resident protein 44	Endoplasmic reticulum protein 44	39.92	1220.4	1376.29	1374.91	3/3	1323.87	10.3705
A0A8I5KVL5	ETFA	Electron transfer flavoprotein subunit alpha;Electron transfer flavoprotein subunit alpha;Electron transfer flavoprotein subunit alpha;Electron transfer flavoprotein subunit alpha, mitochondrial	Electron transfer flavoprotein subunit alpha	39.26	39311.1	15195.2	25776.4	3/3	26760.9	14.7078
A0A804HJK8	ETFDH	Electron transfer flavoprotein-ubiquinone oxidoreductase;Electron transfer flavoprotein-ubiquinone oxidoreductase;Electron transfer flavoprotein-ubiquinone oxidoreductase, mitochondrial	Electron transfer flavoprotein-ubiquinone oxidoreductase	68.74	4671.11	2871.28	7482.89	3/3	5008.43	12.2901
Q6IPR1	ETFRF1	Electron transfer flavoprotein regulatory factor 1	Electron transfer flavoprotein regulatory factor 1	10.86	1408.62	3870.12	1050.82	3/3	2109.85	11.0429
M0QXB5	ETHE1	ETHE1 persulfide dioxygenase;Persulfide dioxygenase ETHE1, mitochondrial	ETHE1 persulfide dioxygenase	28.44	2817.81	1639.25	2750.15	3/3	2402.4	11.2303
B0QYK0	EWSR1	EWS RNA binding protein 1;RNA-binding protein EWS;Isoform 3 of RNA-binding protein EWS;Isoform 5 of RNA-binding protein EWS;Isoform 6 of RNA-binding protein EWS	EWS RNA binding protein 1	64.93	3442.49	3493.25	2938.49	3/3	3291.41	11.6845
Q9NV70	EXOC1	Exocyst complex component 1;Isoform 2 of Exocyst complex component 1	Exocyst complex component 1	101.98	271.051	1627.32	449.157	3/3	782.509	9.61196
A0A0A0MRE1	EXOC7	Exocyst complex component 7 (Fragment);Exocyst complex component 7;Exocyst complex component 7;Exocyst complex component 7;Isoform 1 of Exocyst complex component 7;Isoform 2 of Exocyst complex component 7;Isoform 5 of Exocyst complex component 7;Isoform 6 of Exocyst complex component 7	Exocyst complex component 7 (Fragment)		347.175	1367.19	311.253	3/3	675.206	9.39918
P00742	F10	Coagulation factor X	Coagulation factor X	54.73	4372.41	3784.5	1420.47	3/3	3192.46	11.6405
P00488	F13A1	Coagulation factor XIII A chain	Coagulation factor XIII A chain	83.27	9175.17	4953.5	3711.69	3/3	5946.79	12.5379
P23610	F8A1	40-kDa huntingtin-associated protein	40-kDa huntingtin-associated protein	39.1	243.334	1060.24	257.038	3/3	520.204	9.02293
Q96GK7	FAHD2A	Fumarylacetoacetate hydrolase domain-containing protein 2A	Fumarylacetoacetate hydrolase domain-containing protein 2A	34.6	6468.73	6796.46	8436.43	3/3	7233.87	12.8206
Q9NZB2	FAM120A	Constitutive coactivator of PPAR-gamma-like protein 1;Isoform F of Constitutive coactivator of PPAR-gamma-like protein 1	Constitutive coactivator of PPAR-gamma-like protein 1	121.89	3405.04	7198.15	2904.94	3/3	4502.71	12.1366
F8W881	FAM120C	Family with sequence similarity 120C;Constitutive coactivator of PPAR-gamma-like protein 2	Family with sequence similarity 120C	99.35	424.954	4293.37	457.648	3/3	1725.32	10.7527
E7EQY1	FAM136A	Protein FAM136A	Protein FAM136A	26.78	1138.41	1017.3	869.204	3/3	1008.3	9.97772
A0A8I5KUL7	FAM162A	Family with sequence similarity 162 member A;Family with sequence similarity 162 member A;Family with sequence similarity 162 member A (Fragment);Family with sequence similarity 162 member A;Family with sequence similarity 162 member A;Protein FAM162A	Family with sequence similarity 162 member A	18.22	397.02	668.127	1134.26	3/3	733.135	9.51794
Q52LJ0	FAM98B	Protein FAM98B	Protein FAM98B	45.55	1095.96	5003.08	1163.2	3/3	2420.75	11.2412
Q9Y285	FARSA	Phenylalanine--tRNA ligase alpha subunit	Phenylalanine--tRNA ligase alpha subunit	57.56	57555.2	60848.4	40048.6	3/3	52817.4	15.6887
Q9NSD9	FARSB	Phenylalanine--tRNA ligase beta subunit	Phenylalanine--tRNA ligase beta subunit	66.12	4997.36	5499.78	7038.29	3/3	5845.14	12.513
E9PR30	FAU	FAU ubiquitin like and ribosomal protein S30 fusion;Ubiquitin-like FUBI-ribosomal protein eS30 fusion protein	FAU ubiquitin like and ribosomal protein S30 fusion	10.9	7646.17	13020.8	4983.54	3/3	8550.18	13.0617
B1AHL2	FBLN1	Fibulin-1;Isoform C of Fibulin-1	Fibulin-1	78.33	1151.8	2923.65	1712.99	3/3	1929.48	10.914
P23142	FBLN1	Fibulin-1	Fibulin-1	78.33	1576.7	3094.64	1323.6	3/3	1998.31	10.9646
Q96ME1	FBXL18	F-box/LRR-repeat protein 18	F-box/LRR-repeat protein 18	78.92	1675.11	300.207	695.69	3/3	890.336	9.79821
E9PJM3	FBXO3	F-box protein 3;F-box only protein 3;Isoform 2 of F-box only protein 3;Isoform 3 of F-box only protein 3	F-box protein 3	49.15	740.191	1278.24	712.943	3/3	910.457	9.83045
J3KQ72	FBXO6	F-box protein 6 (Fragment);F-box only protein 6	F-box protein 6 (Fragment)		732.746	1983.83	296.222	3/3	1004.27	9.97193
P22570	FDXR	NADPH:adrenodoxin oxidoreductase, mitochondrial;Isoform 7 of NADPH:adrenodoxin oxidoreductase, mitochondrial	NADPH:adrenodoxin oxidoreductase, mitochondrial	53.84	4978.17	4542.67	9081.54	3/3	6200.79	12.5982
P22830	FECH	Ferrochelatase, mitochondrial;Isoform 2 of Ferrochelatase, mitochondrial	Ferrochelatase, mitochondrial	47.86	10639.3	19122.3	10708.8	3/3	13490.1	13.7196
P02671	FGA	Fibrinogen alpha chain;Isoform 2 of Fibrinogen alpha chain	Fibrinogen alpha chain	94.97	10277.7	7141.72	3581.44	3/3	7000.28	12.7732
P02675	FGB	Fibrinogen beta chain	Fibrinogen beta chain	55.93	24757.1	13116.5	8952.67	3/3	15608.7	13.9301
P05230	FGF1	Fibroblast growth factor 1	Fibroblast growth factor 1	17.46	2888.71	2061.27	2796.68	3/3	2582.22	11.3344
A0A0A0MQV6	FGF2	Fibroblast growth factor;Fibroblast growth factor 2;Isoform 2 of Fibroblast growth factor 2;Isoform 3 of Fibroblast growth factor 2;Isoform 4 of Fibroblast growth factor 2	Fibroblast growth factor	30.75	707.325	2189.64	725.949	3/3	1207.64	10.238
P02679	FGG	Fibrinogen gamma chain;Isoform Gamma-A of Fibrinogen gamma chain	Fibrinogen gamma chain	51.51	15737.1	8373.79	4957.07	3/3	9689.31	13.2422
Q9Y3D6	FIS1	Mitochondrial fission 1 protein	Mitochondrial fission 1 protein	16.94	10242.8	17993.5	10192.3	3/3	12809.5	13.6449
P68106	FKBP1B	Peptidyl-prolyl cis-trans isomerase FKBP1B	Peptidyl-prolyl cis-trans isomerase FKBP1B	11.78	221.217	3788.79	1002.94	3/3	1670.98	10.7065
O75955	FLOT1	Flotillin-1;Isoform 2 of Flotillin-1	Flotillin-1	47.36	650.053	1909.13	2391.34	3/3	1650.17	10.6884
Q96HJ9	FMC1	Protein FMC1 homolog	Protein FMC1 homolog	12.75	1242.24	542.207	367.632	3/3	717.36	9.48655
P02751	FN1	Fibronectin;Isoform 1 of Fibronectin;Isoform 10 of Fibronectin;Isoform 13 of Fibronectin;Isoform 14 of Fibronectin;Isoform 17 of Fibronectin;Isoform 3 of Fibronectin;Isoform 5 of Fibronectin;Isoform 7 of Fibronectin;Isoform 8 of Fibronectin;Isoform 9 of Fibronectin	Fibronectin	272.32	11222.4	8502.29	9345.1	3/3	9689.94	13.2423
Q9H479	FN3K	Fructosamine-3-kinase	Fructosamine-3-kinase	35.17	6827.02	5021.6	5883.46	3/3	5910.7	12.5291
E9PRR7	FRG1	FSHD region gene 1 (Fragment);Protein FRG1	FSHD region gene 1 (Fragment)	12.52	570.734	2316.67	552.677	3/3	1146.69	10.1633
Q9H0Q3	FXYD6	FXYD domain-containing ion transport regulator 6	FXYD domain-containing ion transport regulator 6	10.54	2756.03	2920.26	3128.8	3/3	2935.03	11.5192
Q9UN86	G3BP2	Ras GTPase-activating protein-binding protein 2	Ras GTPase-activating protein-binding protein 2	54.12	284.864	2691.66	301.839	3/3	1092.79	10.0938
P60520	GABARAPL2	Gamma-aminobutyric acid receptor-associated protein-like 2	Gamma-aminobutyric acid receptor-associated protein-like 2	13.67	6557.18	6635.13	6511.44	3/3	6567.92	12.6812
Q05329	GAD2	Glutamate decarboxylase 2	Glutamate decarboxylase 2	65.41	501.034	5887.96	530.791	3/3	2306.59	11.1715
Q8TAE8	GADD45GIP1	Large ribosomal subunit protein mL64	Large ribosomal subunit protein mL64	25.38	844.169	6694.74	1209.49	3/3	2916.13	11.5098
P54803	GALC	Galactocerebrosidase	Galactocerebrosidase	77.06	6535.47	7728.06	6383.17	3/3	6882.23	12.7487
Q14376	GALE	UDP-glucose 4-epimerase	UDP-glucose 4-epimerase	38.28	1036	905.461	971.638	3/3	971.032	9.92337
P51570	GALK1	Galactokinase	Galactokinase	42.27	224.736	2923.01	243.746	3/3	1130.5	10.1427
Q9H2C0	GAN	Gigaxonin	Gigaxonin	67.64	337.321	5548.48	363.739	3/3	2083.18	11.0246
P04406	GAPDH	Glyceraldehyde-3-phosphate dehydrogenase	Glyceraldehyde-3-phosphate dehydrogenase	36.05	942841	1.07824e+06	699842	3/3	906974	19.7907
O60861	GAS7	Growth arrest-specific protein 7;Isoform 1 of Growth arrest-specific protein 7;Isoform 4 of Growth arrest-specific protein 7	Growth arrest-specific protein 7	54.37	1541.06	966.905	748.167	3/3	1085.38	10.084
A0A0B4J2D5;P0DPI2	GATD3B;GATD3	Putative glutamine amidotransferase-like class 1 domain-containing protein 3B, mitochondrial;Glutamine amidotransferase-like class 1 domain-containing protein 3, mitochondrial			4019.88	11548.6	4692.56	3/3	6753.69	12.7215
A0A0G2JLB3	GBA1	Glucosylceramidase;Glucosylceramidase;Lysosomal acid glucosylceramidase;Isoform Short of Lysosomal acid glucosylceramidase;Isoform 4 of Lysosomal acid glucosylceramidase	Glucosylceramidase	59.66	1544.53	5707.79	2360.88	3/3	3204.4	11.6458
Q9HCG7	GBA2	Non-lysosomal glucosylceramidase;Isoform 2 of Non-lysosomal glucosylceramidase;Isoform 3 of Non-lysosomal glucosylceramidase	Non-lysosomal glucosylceramidase	104.65	440.168	807.492	163.419	3/3	470.36	8.87762
Q6ZN66	GBP6	Guanylate-binding protein 6;Isoform 2 of Guanylate-binding protein 6	Guanylate-binding protein 6	72.43	3717.4	4679.02	2975.3	3/3	3790.57	11.8882
Q92947	GCDH	Glutaryl-CoA dehydrogenase, mitochondrial	Glutaryl-CoA dehydrogenase, mitochondrial	48.13	4084.13	1011.9	2750.09	3/3	2615.37	11.3528
A0A0C4DFN2	GCKR	Glucokinase (Hexokinase 4) regulator;Glucokinase regulator (Fragment);Glucokinase regulatory protein;Isoform 2 of Glucokinase regulatory protein	Glucokinase (Hexokinase 4) regulator	68.7	1637.22	2953.28	1151.89	3/3	1914.13	10.9025
Q7L5L3	GDPD3	Lysophospholipase D GDPD3;Isoform 2 of Lysophospholipase D GDPD3	Lysophospholipase D GDPD3	36.6	1877.37	2276.29	2250.93	3/3	2134.86	11.0599
O43681	GET3	ATPase GET3	ATPase GET3	38.79	2451.01	37166.8	5646.61	3/3	15088.2	13.8811
Q7L5D6	GET4	Golgi to ER traffic protein 4 homolog;Isoform 2 of Golgi to ER traffic protein 4 homolog	Golgi to ER traffic protein 4 homolog	36.5	350.725	2466.58	287.086	3/3	1034.8	10.0151
A0A1W2PQ25	GFAP	Glial fibrillary acidic protein (Fragment)	Glial fibrillary acidic protein (Fragment)	6.39	341.604	1457.99	186.912	3/3	662.169	9.37106
Q9NXC2	GFOD1	Glucose-fructose oxidoreductase domain-containing protein 1	Glucose-fructose oxidoreductase domain-containing protein 1	43.16	403.916	5592.43	648.993	3/3	2215.11	11.1132
Q9NWU2	GID8	Glucose-induced degradation protein 8 homolog	Glucose-induced degradation protein 8 homolog	26.75	311.009	2316.61	369.318	3/3	998.98	9.96431
Q5VZR0	GLIPR2	GLI pathogenesis related 2;Golgi-associated plant pathogenesis-related protein 1	GLI pathogenesis related 2	14.21	10346.8	5611.2	5052.78	3/3	7003.58	12.7739
Q96IJ6	GMPPA	Mannose-1-phosphate guanyltransferase alpha	Mannose-1-phosphate guanyltransferase alpha	46.29	3329.2	2508.44	3395.43	3/3	3077.69	11.5876
P29992	GNA11	Guanine nucleotide-binding protein subunit alpha-11	Guanine nucleotide-binding protein subunit alpha-11	42.12	339.351	807.854	384.926	3/3	510.71	8.99636
P50148	GNAQ	Guanine nucleotide-binding protein G(q) subunit alpha	Guanine nucleotide-binding protein G(q) subunit alpha	42.14	1380.66	1544.99	1605.17	3/3	1510.27	10.5606
P19086	GNAZ	Guanine nucleotide-binding protein G(z) subunit alpha	Guanine nucleotide-binding protein G(z) subunit alpha	40.92	267.474	1000.98	394.434	3/3	554.298	9.11452
P62873	GNB1	Guanine nucleotide-binding protein G(I)/G(S)/G(T) subunit beta-1	Guanine nucleotide-binding protein G(I)/G(S)/G(T) subunit beta-1	37.38	15286.1	21689.2	22231.2	3/3	19735.5	14.2685
Q9HAV0	GNB4	Guanine nucleotide-binding protein subunit beta-4	Guanine nucleotide-binding protein subunit beta-4	37.57	4164.14	4168.67	6572.78	3/3	4968.53	12.2786
O14775-2;O14775-3	GNB5	Isoform 2 of Guanine nucleotide-binding protein subunit beta-5;Isoform 3 of Guanine nucleotide-binding protein subunit beta-5	Isoform 2 of Guanine nucleotide-binding protein subunit beta-5	38.76	3065.13	6416.38	3185.81	3/3	4222.44	12.0439
P50151	GNG10	Guanine nucleotide-binding protein G(I)/G(S)/G(O) subunit gamma-10	Guanine nucleotide-binding protein G(I)/G(S)/G(O) subunit gamma-10	7.21	4962.99	2540.2	1131.75	3/3	2878.31	11.491
Q9UBI6	GNG12	Guanine nucleotide-binding protein G(I)/G(S)/G(O) subunit gamma-12	Guanine nucleotide-binding protein G(I)/G(S)/G(O) subunit gamma-12	8.01	3269.11	4534.75	3769.17	3/3	3857.67	11.9135
P59768	GNG2	Guanine nucleotide-binding protein G(I)/G(S)/G(O) subunit gamma-2	Guanine nucleotide-binding protein G(I)/G(S)/G(O) subunit gamma-2	7.85	6018.73	7023.36	3923.54	3/3	5655.21	12.4654
P63215	GNG3	Guanine nucleotide-binding protein G(I)/G(S)/G(O) subunit gamma-3	Guanine nucleotide-binding protein G(I)/G(S)/G(O) subunit gamma-3	8.3	3903.37	3786	3502.97	3/3	3730.78	11.8653
P50150	GNG4	Guanine nucleotide-binding protein G(I)/G(S)/G(O) subunit gamma-4	Guanine nucleotide-binding protein G(I)/G(S)/G(O) subunit gamma-4	8.39	1729.03	2441.77	800.023	3/3	1656.94	10.6943
O60262	GNG7	Guanine nucleotide-binding protein G(I)/G(S)/G(O) subunit gamma-7	Guanine nucleotide-binding protein G(I)/G(S)/G(O) subunit gamma-7	7.52	5430.13	4882.54	4369.39	3/3	4894.02	12.2568
P00505	GOT2	Aspartate aminotransferase, mitochondrial	Aspartate aminotransferase, mitochondrial	47.52	607912	189173	284503	3/3	360529	18.4598
P80108	GPLD1	Phosphatidylinositol-glycan-specific phospholipase D	Phosphatidylinositol-glycan-specific phospholipase D	92.34	5425.95	4147.22	5180.06	3/3	4917.74	12.2638
A0A3B3ISS6	GPNMB	Glycoprotein nmb;Transmembrane glycoprotein NMB;Isoform 2 of Transmembrane glycoprotein NMB	Glycoprotein nmb	65.94	8952.18	5767.22	20986.3	3/3	11901.9	13.5389
C9JFE4	GPS1	G protein pathway suppressor 1;COP9 signalosome complex subunit 1;Isoform 4 of COP9 signalosome complex subunit 1;Isoform 2 of COP9 signalosome complex subunit 1	G protein pathway suppressor 1	53.37	2001.96	2756.51	1859.72	3/3	2206.06	11.1073
P07203	GPX1	Glutathione peroxidase 1	Glutathione peroxidase 1	22.09	5340.09	8080.02	17233	3/3	10217.7	13.3188
P22352	GPX3	Glutathione peroxidase 3	Glutathione peroxidase 3	25.55	931.854	532.633	450.327	3/3	638.271	9.31803
P36969	GPX4	Phospholipid hydroperoxide glutathione peroxidase;Isoform Cytoplasmic of Phospholipid hydroperoxide glutathione peroxidase	Phospholipid hydroperoxide glutathione peroxidase	22.17	5099.76	4216.42	5793.19	3/3	5036.45	12.2982
B7Z4W8	GRAMD2B	GRAM domain containing 2B;GRAM domain containing 2B (Fragment);GRAM domain containing 2B;GRAM domain-containing protein 2B;Isoform 2 of GRAM domain-containing protein 2B;Isoform 3 of GRAM domain-containing protein 2B;Isoform 4 of GRAM domain-containing protein 2B;Isoform 5 of GRAM domain-containing protein 2B	GRAM domain containing 2B	36.04	1284.2	326.048	711.076	3/3	773.774	9.59577
P25098	GRK2	Beta-adrenergic receptor kinase 1	Beta-adrenergic receptor kinase 1	79.57	965.978	923.048	426.03	3/3	771.686	9.59187
O15217	GSTA4	Glutathione S-transferase A4;Isoform 2 of Glutathione S-transferase A4;Glutathione S-transferase alpha 4 (Fragment)	Glutathione S-transferase A4	25.7	241.254	554.526	590.366	3/3	462.049	8.8519
E9PFN5	GSTK1	Glutathione S-transferase kappa;Glutathione S-transferase kappa 1	Glutathione S-transferase kappa	21.71	379.585	3265.92	606.752	3/3	1417.42	10.4691
P09211	GSTP1	Glutathione S-transferase P	Glutathione S-transferase P	23.36	17788.5	10572.3	17701.5	3/3	15354.1	13.9063
A0A0C4DFM0	GSTZ1	Maleylacetoacetate isomerase	maleylacetoacetate isomerase	24.11	9550.66	874.609	309.126	3/3	3578.13	11.805
A8MYR4	GTF2A2	Transcription initiation factor IIA gamma chain;Transcription initiation factor IIA gamma chain (Fragment);Transcription initiation factor IIA subunit 2	Transcription initiation factor IIA gamma chain	7.8	640.24	1021.9	798.086	3/3	820.076	9.67961
P07305	H1-0	Histone H1.0	Histone H1.0	20.86	4404.13	5995.86	4452.01	3/3	4950.66	12.2734
A0A994J4R3	H1-10	H1.10 linker histone;Histone H1.10	H1.10 linker histone	27.86	1564.16	6270.08	2425.6	3/3	3419.95	11.7398
P16403	H1-2	Histone H1.2	Histone H1.2	21.36	18627.8	17949.9	21067.1	3/3	19214.9	14.2299
P16402	H1-3	Histone H1.3	Histone H1.3	22.35	515.599	665.741	6841.5	3/3	2674.28	11.3849
P10412	H1-4	Histone H1.4	Histone H1.4	21.87	16649.2	23755.4	24735.3	3/3	21713.3	14.4063
P16401	H1-5	Histone H1.5	Histone H1.5	22.58	1637.17	710.851	3523.32	3/3	1957.11	10.9345
P0C0S5;Q71UI9	H2AZ1;H2AZ2	Histone H2A.Z;Histone H2A.V			7487.39	6589.84	4894.73	3/3	6323.99	12.6266
P06899;P23527;P33778;Q16778	H2BC11;H2BC17;H2BC3;H2BC21	Histone H2B type 1-J;Histone H2B type 1-O;Histone H2B type 1-B;Histone H2B type 2-E			3169.51	2352.3	1959.35	3/3	2493.72	11.2841
Q5TEC6	H3-7	Histone H3-7	Histone H3-7	15.43	1024.43	1159.92	767.012	3/3	983.785	9.9422
Q9UJ83	HACL1	2-hydroxyacyl-CoA lyase 1;Isoform 2 of 2-hydroxyacyl-CoA lyase 1	2-hydroxyacyl-CoA lyase 1	63.73	247.792	2067.25	255.181	3/3	856.742	9.74272
E9PF18	HADH	Hydroxyacyl-CoA dehydrogenase;Hydroxyacyl-coenzyme A dehydrogenase, mitochondrial;Isoform 2 of Hydroxyacyl-coenzyme A dehydrogenase, mitochondrial;Isoform 3 of Hydroxyacyl-coenzyme A dehydrogenase, mitochondrial	Hydroxyacyl-CoA dehydrogenase	42.12	16063.7	14039.2	11256	3/3	13786.3	13.7509
H0YFD6	HADHA	enoyl-CoA hydratase;Trifunctional enzyme subunit alpha, mitochondrial	enoyl-CoA hydratase	86.37	53457.9	54533.6	35719.2	3/3	47903.5	15.5478
P55084	HADHB	Trifunctional enzyme subunit beta, mitochondrial	Trifunctional enzyme subunit beta, mitochondrial	51.29	75110.6	56286.5	52713.3	3/3	61370.1	15.9052
P10915	HAPLN1	Hyaluronan and proteoglycan link protein 1	Hyaluronan and proteoglycan link protein 1	40.17	9144.55	51015.4	9192.84	3/3	23117.6	14.4967
Q9GZV7	HAPLN2	Hyaluronan and proteoglycan link protein 2	Hyaluronan and proteoglycan link protein 2	37.78	43846	488847	75449.7	3/3	202714	17.6291
Q86UW8	HAPLN4	Hyaluronan and proteoglycan link protein 4	Hyaluronan and proteoglycan link protein 4	42.8	11612.5	57696.5	13245.1	3/3	27518.1	14.7481
G3V1S7	HAS1	Hyaluronan synthase 1	Hyaluronan synthase 1	64.7	7462.13	18048.5	8749.48	3/3	11420	13.4793
G3V1N2	HBA1	Alpha-globin	Alpha-globin	11.95	242242	327734	139026	3/3	236334	17.8505
P69905	HBA1	Hemoglobin subunit alpha	Alpha-globin	11.95	1.44938e+06	3.86886e+06	844611	3/3	2.05428e+06	20.9702
B7Z524	HBS1L	HBS1 like translational GTPase;HBS1 like translational GTPase (Fragment);HBS1 like translational GTPase (Fragment);HBS1 like translational GTPase;HBS1-like protein;Isoform 3 of HBS1-like protein	HBS1 like translational GTPase	56.96	270.499	642.97	203.906	3/3	372.459	8.54094
Q96DB2	HDAC11	Histone deacetylase 11	Histone deacetylase 11	39.18	2057.33	6399.19	2659.39	3/3	3705.3	11.8554
Q92769	HDAC2	Histone deacetylase 2;Isoform 2 of Histone deacetylase 2	Histone deacetylase 2	55.36	3822.56	2867.5	2149.52	3/3	2946.53	11.5248
A0A087WYQ4	HDAC7	Histone deacetylase 7 (Fragment);Histone deacetylase 7 (Fragment);Histone deacetylase;Histone deacetylase 7;Isoform 10 of Histone deacetylase 7;Isoform 2 of Histone deacetylase 7;Isoform 3 of Histone deacetylase 7;Isoform 4 of Histone deacetylase 7;Isoform 5 of Histone deacetylase 7;Isoform 6 of Histone deacetylase 7;Isoform 7 of Histone deacetylase 7;Isoform 8 of Histone deacetylase 7;Isoform 9 …	Histone deacetylase 7 (Fragment)		3144.02	2569.26	1804.47	3/3	2505.92	11.2911
Q9Y3E1	HDGFL3	Hepatoma-derived growth factor-related protein 3	Hepatoma-derived growth factor-related protein 3	22.62	1757.77	2654.41	2138.5	3/3	2183.56	11.0925
Q9H0R4	HDHD2	Haloacid dehalogenase-like hydrolase domain-containing protein 2	Haloacid dehalogenase-like hydrolase domain-containing protein 2	28.54	19966.4	18412.5	17678.1	3/3	18685.7	14.1896
Q9NRV9	HEBP1	Heme-binding protein 1	Heme-binding protein 1	21.1	13839.9	16755.8	13969.3	3/3	14855	13.8587
Q9XRX5	HHLA3	HERV-H LTR-associating protein 3	HERV-H LTR-associating protein 3	12.91	64345.6	386134	74010.1	3/3	174830	17.4156
Q9NWT6	HIF1AN	Hypoxia-inducible factor 1-alpha inhibitor	Hypoxia-inducible factor 1-alpha inhibitor	40.29	282.081	1499.06	301.9	3/3	694.347	9.43951
Q9BX68	HINT2	Adenosine 5'-monophosphoramidase HINT2	Adenosine 5'-monophosphoramidase HINT2	17.16	3411.49	2946.16	2703.97	3/3	3020.54	11.5606
Q9NQE9	HINT3	Adenosine 5'-monophosphoramidase HINT3	Adenosine 5'-monophosphoramidase HINT3	20.36	1431.81	958.275	1437	3/3	1275.69	10.3171
A0A994J753	HK1	hexokinase;Hexokinase-1;Isoform 2 of Hexokinase-1;Isoform 3 of Hexokinase-1;Isoform 4 of Hexokinase-1	hexokinase	99.15	42502.8	22111.2	39593.6	3/3	34735.9	15.0841
P17096	HMGA1	High mobility group protein HMG-I/HMG-Y	High mobility group protein HMG-I/HMG-Y	11.68	3091.04	1859.28	4424.84	3/3	3125.06	11.6097
E7EQU1	HMGB3	High mobility group box 3 (Fragment);High mobility group box 3 (Fragment);High mobility group box 3 (Fragment);High mobility group protein B3	High mobility group box 3 (Fragment)	22.09	616.203	3572.99	1347.82	3/3	1845.67	10.8499
P05204	HMGN2	Non-histone chromosomal protein HMG-17	Non-histone chromosomal protein HMG-17	9.39	337.321	435.345	1615.21	3/3	795.96	9.63655
Q13151	HNRNPA0	Heterogeneous nuclear ribonucleoprotein A0	Heterogeneous nuclear ribonucleoprotein A0	30.84	373.907	1362.39	252.259	3/3	662.851	9.37254
Q99729-3	HNRNPAB	Isoform 3 of Heterogeneous nuclear ribonucleoprotein A/B	Isoform 3 of Heterogeneous nuclear ribonucleoprotein A/B	30.59	4685.86	6708.27	3656.41	3/3	5016.84	12.2926
B4DY08	HNRNPC	Heterogeneous nuclear ribonucleoprotein C;Heterogeneous nuclear ribonucleoprotein C;Heterogeneous nuclear ribonucleoprotein C;Heterogeneous nuclear ribonucleoprotein C (Fragment);Heterogeneous nuclear ribonucleoproteins C1/C2;Isoform C1 of Heterogeneous nuclear ribonucleoproteins C1/C2	Heterogeneous nuclear ribonucleoprotein C	31.97	6303.51	12844.9	5769.78	3/3	8306.06	13.0199
A0A994J4R1	HNRNPD	Heterogeneous nuclear ribonucleoprotein D (Fragment);Heterogeneous nuclear ribonucleoprotein D0;Isoform 3 of Heterogeneous nuclear ribonucleoprotein D0	Heterogeneous nuclear ribonucleoprotein D (Fragment)		35701.4	118312	40425.9	3/3	64813.2	15.984
Q14103-2;Q14103-4	HNRNPD	Isoform 2 of Heterogeneous nuclear ribonucleoprotein D0;Isoform 4 of Heterogeneous nuclear ribonucleoprotein D0	Heterogeneous nuclear ribonucleoprotein D (Fragment)		1231.59	2248.99	1556.26	3/3	1678.94	10.7133
A0A087WUK2	HNRNPDL	Heterogeneous nuclear ribonucleoprotein D like;Heterogeneous nuclear ribonucleoprotein D-like	Heterogeneous nuclear ribonucleoprotein D like	40.04	1814.64	5858.8	1365.96	3/3	3013.13	11.557
P14866	HNRNPL	Heterogeneous nuclear ribonucleoprotein L	Heterogeneous nuclear ribonucleoprotein L	64.13	1929.86	1606.65	1938.84	3/3	1825.11	10.8338
A0A087X0X3	HNRNPM	Heterogeneous nuclear ribonucleoprotein M;Heterogeneous nuclear ribonucleoprotein M;Isoform 2 of Heterogeneous nuclear ribonucleoprotein M	Heterogeneous nuclear ribonucleoprotein M	77.57	4293.72	37711.3	4552.62	3/3	15519.2	13.9218
Q00839	HNRNPU	Heterogeneous nuclear ribonucleoprotein U	Heterogeneous nuclear ribonucleoprotein U	90.58	1874.36	14070.4	1841.92	3/3	5928.89	12.5335
Q1KMD3	HNRNPUL2	Heterogeneous nuclear ribonucleoprotein U-like protein 2	Heterogeneous nuclear ribonucleoprotein U-like protein 2	85.1	1312.54	13223.1	1436.71	3/3	5324.12	12.3783
Q9NYD6	HOXC10	Homeobox protein Hox-C10	Homeobox protein Hox-C10	38.07	1925.68	3484.43	2193.29	3/3	2534.47	11.3075
J3QR68	HP	Haptoglobin	Haptoglobin (Fragment)		29266.8	15875.6	23632.3	3/3	22924.9	14.4846
Q5SSJ5	HP1BP3	Heterochromatin protein 1-binding protein 3;Isoform 2 of Heterochromatin protein 1-binding protein 3	Heterochromatin protein 1-binding protein 3	61.21	3471.61	4829.39	2413.9	3/3	3571.63	11.8024
P37235	HPCAL1	Hippocalcin-like protein 1	Hippocalcin-like protein 1	22.31	18512.3	34391.1	16398.9	3/3	23100.8	14.4957
Q9UM19	HPCAL4	Hippocalcin-like protein 4	Hippocalcin-like protein 4	22.2	937.5	1055.31	593.709	3/3	862.172	9.75183
A0A804HK65	HSD17B4	Hydroxysteroid 17-beta dehydrogenase 4;Hydroxysteroid 17-beta dehydrogenase 4;Peroxisomal multifunctional enzyme type 2	Hydroxysteroid 17-beta dehydrogenase 4	77.24	5134.77	30515.8	9486.38	3/3	15045.6	13.8771
Q92506	HSD17B8	(3R)-3-hydroxyacyl-CoA dehydrogenase	(3R)-3-hydroxyacyl-CoA dehydrogenase	26.97	2066.58	3089.38	3022.05	3/3	2726	11.4126
Q6YN16	HSDL2	Hydroxysteroid dehydrogenase-like protein 2	Hydroxysteroid dehydrogenase-like protein 2	45.39	18641.7	16326.8	29209.1	3/3	21392.5	14.3848
A0A6I8PIW1	HSPA12A	Heat shock protein family A (Hsp70) member 12A;Heat shock 70 kDa protein 12A	Heat shock protein family A (Hsp70) member 12A	71.46	645.5	6135.62	1381.54	3/3	2720.89	11.4099
P34931	HSPA1L	Heat shock 70 kDa protein 1-like	Heat shock 70 kDa protein 1-like	70.38	19734.9	14854	14775.5	3/3	16454.8	14.0062
A8K7Q2	HSPA8	Heat shock protein family A (Hsp70) member 8 (Fragment)	Heat shock protein family A (Hsp70) member 8	45.34	1375.94	1054.02	919.571	3/3	1116.51	10.1248
P04792	HSPB1	Heat shock protein beta-1	Heat shock protein beta-1	22.78	6549.26	71222.9	15985.3	3/3	31252.5	14.9317
A0A1X7SC65	HSPB6	Heat shock protein family B (small) member 6 (Fragment);Heat shock protein family B (small) member 6;Heat shock protein beta-6	Heat shock protein family B (small) member 6 (Fragment)	13.63	252.68	1577.2	256.017	3/3	695.301	9.44149
P98160	HSPG2	Basement membrane-specific heparan sulfate proteoglycan core protein	Basement membrane-specific heparan sulfate proteoglycan core protein	468.83	3250.89	2353.83	10966.1	3/3	5523.61	12.4314
Q9BUP3	HTATIP2	Oxidoreductase HTATIP2;Isoform 3 of Oxidoreductase HTATIP2	Oxidoreductase HTATIP2	27.05	628.679	1049.53	1222.75	3/3	966.985	9.91735
Q92743	HTRA1	Serine protease HTRA1	Serine protease HTRA1	51.29	3484.49	5333.57	2197.51	3/3	3671.85	11.8423
A0A0C4DG44	HTRA2	Serine protease HTRA2, mitochondrial (Fragment);HtrA serine peptidase 2;Serine protease HTRA2, mitochondrial;Isoform 3 of Serine protease HTRA2, mitochondrial	Serine protease HTRA2, mitochondrial (Fragment)	45.11	1658.69	2335.66	1636.09	3/3	1876.82	10.8741
A0A994J483	HUWE1	HECT-type E3 ubiquitin transferase;HECT, UBA and WWE domain containing E3 ubiquitin protein ligase 1 (Fragment);E3 ubiquitin-protein ligase HUWE1;Isoform 2 of E3 ubiquitin-protein ligase HUWE1;Isoform 3 of E3 ubiquitin-protein ligase HUWE1	HECT-type E3 ubiquitin transferase	473.94	931.98	327.59	921.483	3/3	727.018	9.50585
A0A804HIT6	HYCC2	Hyccin PI4KA lipid kinase complex subunit 2	Hyccin PI4KA lipid kinase complex subunit 2	64.55	346.238	3414.02	586.524	3/3	1448.93	10.5008
A0A804HJN6	IARS1	isoleucine--tRNA ligase;isoleucine--tRNA ligase;Isoleucine--tRNA ligase, cytoplasmic	isoleucine--tRNA ligase	142.38	606.452	1632.03	1140.2	3/3	1126.23	10.1373
Q9NSE4	IARS2	Isoleucine--tRNA ligase, mitochondrial	Isoleucine--tRNA ligase, mitochondrial	113.79	245.019	1286.26	209.245	3/3	580.176	9.18035
P48735	IDH2	Isocitrate dehydrogenase [NADP], mitochondrial	Isocitrate dehydrogenase [NADP], mitochondrial	50.91	9723.45	28546.6	12584.9	3/3	16951.6	14.0491
P51553	IDH3G	Isocitrate dehydrogenase [NAD] subunit gamma, mitochondrial	Isocitrate dehydrogenase [NAD] subunit gamma, mitochondrial	42.79	9787.66	14460.2	12941	3/3	12396.3	13.5976
P78318	IGBP1	Immunoglobulin-binding protein 1	Immunoglobulin-binding protein 1	39.22	1085.9	7807.95	1165.11	3/3	3352.99	11.7112
Q969P0	IGSF8	Immunoglobulin superfamily member 8;Isoform 3 of Immunoglobulin superfamily member 8	Immunoglobulin superfamily member 8	65.03	4455.35	9243.89	5829.18	3/3	6509.47	12.6683
Q14116	IL18	Interleukin-18;Isoform 2 of Interleukin-18	Interleukin-18	22.33	799.791	257.402	1398.69	3/3	818.626	9.67706
Q9NPH3	IL1RAP	Interleukin-1 receptor accessory protein;Isoform 2 of Interleukin-1 receptor accessory protein;Isoform 3 of Interleukin-1 receptor accessory protein;Isoform 4 of Interleukin-1 receptor accessory protein	Interleukin-1 receptor accessory protein	65.42	993.645	831.747	953.525	3/3	926.305	9.85534
Q96RQ9	IL4I1	L-amino-acid oxidase;Isoform 2 of L-amino-acid oxidase	L-amino-acid oxidase	62.88	252.058	221.955	1323.84	3/3	599.284	9.2271
Q86SU0	ILDR1	Immunoglobulin-like domain-containing receptor 1;Isoform 2 of Immunoglobulin-like domain-containing receptor 1;Isoform 3 of Immunoglobulin-like domain-containing receptor 1;Isoform 6 of Immunoglobulin-like domain-containing receptor 1	Immunoglobulin-like domain-containing receptor 1	62.81	2949.32	2122.28	4237.99	3/3	3103.2	11.5995
B9A067	IMMT	MICOS complex subunit MIC60;MICOS complex subunit MIC60;Isoform 2 of MICOS complex subunit MIC60;Isoform 3 of MICOS complex subunit MIC60;Isoform 4 of MICOS complex subunit MIC60	MICOS complex subunit MIC60	78.97	453.999	5531.28	601.513	3/3	2195.6	11.1004
A0A7I2V2T3;A0A994J749;H0Y4R1;P12268	IMPDH2;IMPDH;IMPDH2;IMPDH2	Inosine-5'-monophosphate dehydrogenase;Inosine-5'-monophosphate dehydrogenase;Inosine-5'-monophosphate dehydrogenase;Inosine-5'-monophosphate dehydrogenase 2			714.002	5185.28	850.829	3/3	2250.04	11.1357
Q16352	INA	Alpha-internexin	Alpha-internexin	55.39	17992.8	157543	38301.8	3/3	71279.3	16.1212
A0A0C4DGT3	IQSEC1	Epididymis secretory sperm binding protein;IQ motif and Sec7 domain ArfGEF 1;IQ motif and Sec7 domain ArfGEF 1;IQ motif and Sec7 domain ArfGEF 1 (Fragment);IQ motif and SEC7 domain-containing protein 1;Isoform 2 of IQ motif and SEC7 domain-containing protein 1;Isoform 3 of IQ motif and SEC7 domain-containing protein 1	Epididymis secretory sperm binding protein	92	2004.45	1066.51	1924.6	3/3	1665.19	10.7015
A0A1W2PR28	IQSEC2	IQ motif and Sec7 domain ArfGEF 2;IQ motif and Sec7 domain ArfGEF 2;IQ motif and SEC7 domain-containing protein 2	IQ motif and Sec7 domain ArfGEF 2	127.98	3843.69	2006.58	4074.84	3/3	3308.37	11.6919
G3V3C2	IRAG2	Inositol 1,4,5-triphosphate receptor associated 2	Inositol 1,4,5-triphosphate receptor associated 2	7.09	3388.6	7272.45	1932.37	3/3	4197.81	12.0354
Q8WZA9	IRGQ	Immunity-related GTPase family Q protein	Immunity-related GTPase family Q protein	62.72	4512.65	4031.36	3788.44	3/3	4110.82	12.0052
P53990	IST1	IST1 homolog;Isoform 2 of IST1 homolog;Isoform 4 of IST1 homolog;Isoform 5 of IST1 homolog	IST1 homolog	39.75	798.589	1914.09	1040.14	3/3	1250.94	10.2888
A0A8I5KSX0	ITGA7	Integrin subunit alpha 7;Integrin subunit alpha 7;Integrin subunit alpha 7;Integrin subunit alpha 7;Integrin subunit alpha 7;Integrin alpha-7;Isoform Alpha-7X1X2A of Integrin alpha-7;Isoform 2 of Integrin alpha-7;Isoform Alpha-7X1B of Integrin alpha-7;Isoform Alpha-7X2B of Integrin alpha-7;Isoform Alpha-7X2DB of Integrin alpha-7	Integrin subunit alpha 7	122.21	231.965	896.264	889.621	3/3	672.617	9.39364
A0A994J439	ITIH3	Inter-alpha-trypsin inhibitor heavy chain 3;Inter-alpha-trypsin inhibitor heavy chain 3;Inter-alpha-trypsin inhibitor heavy chain H3;Isoform 2 of Inter-alpha-trypsin inhibitor heavy chain H3	Inter-alpha-trypsin inhibitor heavy chain 3	103.77	3513.04	2876.81	2057.89	3/3	2815.91	11.4594
A0A0A0MT83	IVD	Isovaleryl-CoA dehydrogenase, mitochondrial;Isovaleryl-CoA dehydrogenase, mitochondrial	Isovaleryl-CoA dehydrogenase, mitochondrial	46.32	10357.2	8892.38	10805.4	3/3	10018.4	13.2904
P52333	JAK3	Tyrosine-protein kinase JAK3	Tyrosine-protein kinase JAK3	125.1	424.527	3113.88	502.375	3/3	1346.93	10.3955
M0QZL8	JOSD2	ubiquitinyl hydrolase 1 (Fragment);Josephin-2;Isoform 2 of Josephin-2	ubiquitinyl hydrolase 1 (Fragment)	17.79	654.654	831.004	414.918	3/3	633.525	9.30726
Q9HDC5	JPH1	Junctophilin-1	Junctophilin-1	71.69	2068.13	2837.69	1703.43	3/3	2203.08	11.1053
O94819	KBTBD11	Kelch repeat and BTB domain-containing protein 11	Kelch repeat and BTB domain-containing protein 11	65.72	28404.3	22724.6	27185	3/3	26104.6	14.672
A0A5F9UN28	KCNAB2	Voltage-gated potassium channel subunit beta-2	Voltage-gated potassium channel subunit beta-2	42.65	28603.2	18802.5	24548.6	3/3	23984.7	14.5498
Q13303	KCNAB2	Voltage-gated potassium channel subunit beta-2	Voltage-gated potassium channel subunit beta-2	42.65	9490.56	7965.91	6048.7	3/3	7835.06	12.9357
E9PJJ5	KCTD21	Potassium channel tetramerization domain containing 21 (Fragment);Potassium channel tetramerization domain containing 21 (Fragment);BTB/POZ domain-containing protein KCTD21	Potassium channel tetramerization domain containing 21 (Fragment)	18.74	521.441	3876.08	1041.06	3/3	1812.86	10.8241
Q6ZWB6	KCTD8	BTB/POZ domain-containing protein KCTD8	BTB/POZ domain-containing protein KCTD8	52.44	558.145	852.636	353.386	3/3	588.056	9.19981
O15054	KDM6B	Lysine-specific demethylase 6B;Isoform 1 of Lysine-specific demethylase 6B	Lysine-specific demethylase 6B	176.63	5184.65	2224.08	7465.53	3/3	4958.09	12.2756
Q07666	KHDRBS1	KH domain-containing, RNA-binding, signal transduction-associated protein 1;Isoform 2 of KH domain-containing, RNA-binding, signal transduction-associated protein 1	KH domain-containing, RNA-binding, signal transduction-associated protein 1	48.23	493.603	1416.87	279.944	3/3	730.138	9.51203
A0A994J7I5	KHDRBS3	KH RNA binding domain containing, signal transduction associated 3;KH domain-containing, RNA-binding, signal transduction-associated protein 3;Isoform 2 of KH domain-containing, RNA-binding, signal transduction-associated protein 3	KH RNA binding domain containing, signal transduction associated 3	50.72	1053.8	1662.77	663.638	3/3	1126.74	10.1379
O60268	KIAA0513	Uncharacterized protein KIAA0513;Isoform 3 of Uncharacterized protein KIAA0513	Uncharacterized protein KIAA0513	46.64	4487.87	4270.69	3390.42	3/3	4049.66	11.9836
A0A590UJI0	KIAA1549L	KIAA1549 like;KIAA1549 like;UPF0606 protein KIAA1549L	KIAA1549 like	229.54	249.404	5515.1	2862.03	3/3	2875.51	11.4896
A0A1B0GVJ7	KIAA1671	KIAA1671	KIAA1671	44.07	347.421	2495.38	507.48	3/3	1116.76	10.1251
A0A6Q8PGJ3	KIF5A	Kinesin family member 5A;Kinesin heavy chain isoform 5A	Kinesin family member 5A	118.21	3459.13	4142.39	2900.05	3/3	3500.52	11.7734
Q5VTJ3	KLHDC7A	Kelch domain-containing protein 7A	Kelch domain-containing protein 7A	84.48	2724.6	3516.34	2116.04	3/3	2785.66	11.4438
F5H523	KLHL42	Kelch like family member 42;Kelch-like protein 42	Kelch like family member 42	41.02	343.302	1724.3	187.841	3/3	751.813	9.55423
P01116-2	KRAS	Isoform 2B of GTPase KRas	Isoform 2B of GTPase KRas	21.42	15816	5965.81	10237.6	3/3	10673.2	13.3817
F8VZY9	KRT18	Keratin 18;Keratin, type I cytoskeletal 18	Keratin 18	43.77	2046.47	646.148	493.928	3/3	1062.18	10.0528
Q6YP21	KYAT3	Kynurenine--oxoglutarate transaminase 3;Isoform 3 of Kynurenine--oxoglutarate transaminase 3	Kynurenine--oxoglutarate transaminase 3	51.4	2012.26	2620.31	2539.61	3/3	2390.73	11.2232
C9JVN9	L2HGDH	L-2-hydroxyglutarate dehydrogenase;L-2-hydroxyglutarate dehydrogenase, mitochondrial;Isoform 2 of L-2-hydroxyglutarate dehydrogenase, mitochondrial	L-2-hydroxyglutarate dehydrogenase	48.48	2171.85	873.588	2633.32	3/3	1892.92	10.8864
A0A087WYF1	LAMA2	Laminin subunit alpha 2;Laminin subunit alpha-2	Laminin subunit alpha 2	343.49	668.416	610.478	1618.94	3/3	965.944	9.9158
O15230	LAMA5	Laminin subunit alpha-5	Laminin subunit alpha-5	399.74	1047.51	808.1	1768.88	3/3	1208.16	10.2386
P55268	LAMB2	Laminin subunit beta-2	Laminin subunit beta-2	195.98	2257.84	1207	5896.14	3/3	3120.33	11.6075
P11047	LAMC1	Laminin subunit gamma-1	Laminin subunit gamma-1	177.6	1190.01	1639.45	3831.65	3/3	2220.37	11.1166
Q9UHA4	LAMTOR3	Ragulator complex protein LAMTOR3	Ragulator complex protein LAMTOR3	13.62	1239.38	4667.08	1258.16	3/3	2388.21	11.2217
A0A087WV46	LAMTOR4	Ragulator complex protein LAMTOR4	Ragulator complex protein LAMTOR4	8.88	701.063	3815.21	563.917	3/3	1693.4	10.7257
A0A8Z5A536	LAMTOR5	Ragulator complex protein LAMTOR5	Ragulator complex protein LAMTOR5	18.16	217.881	2928.51	469.79	3/3	1205.4	10.2353
O43813	LANCL1	Glutathione S-transferase LANCL1	Glutathione S-transferase LANCL1	45.28	192907	166550	139347	3/3	166268	17.3432
Q9NS86	LANCL2	LanC-like protein 2	LanC-like protein 2	50.85	2391.41	1316.01	1525.74	3/3	1744.39	10.7685
A0A8I5KSP1	LARP1	La ribonucleoprotein 1, translational regulator;La ribonucleoprotein 1, translational regulator;La-related protein 1;Isoform 2 of La-related protein 1	La ribonucleoprotein 1, translational regulator	99.12	786.659	522.696	1777.56	3/3	1028.97	10.007
P18428	LBP	Lipopolysaccharide-binding protein	Lipopolysaccharide-binding protein	53.38	2199.88	1684.56	2208.01	3/3	2030.82	10.9878
A0A0A0MSH6	LDAH	Lipid droplet-associated hydrolase;Lipid droplet-associated hydrolase;Lipid droplet-associated hydrolase;Lipid droplet-associated hydrolase (Fragment);Lipid droplet-associated hydrolase (Fragment);Lipid droplet-associated hydrolase;Isoform 2 of Lipid droplet-associated hydrolase;Isoform 3 of Lipid droplet-associated hydrolase;Isoform 4 of Lipid droplet-associated hydrolase	Lipid droplet-associated hydrolase	32.7	158.629	1763.87	208.792	3/3	710.43	9.47255
A0A8I5KV04	LDB3	LIM domain binding 3;Isoform 2 of LIM domain-binding protein 3;Isoform 7 of LIM domain-binding protein 3	LIM domain binding 3	72.5	230.733	2291.41	280.824	3/3	934.321	9.86777
P00338	LDHA	L-lactate dehydrogenase A chain	L-lactate dehydrogenase A chain	36.69	181391	141546	141454	3/3	154797	17.24
Q9BYZ2	LDHAL6B	L-lactate dehydrogenase A-like 6B	L-lactate dehydrogenase A-like 6B	41.94	625.593	192.678	1012.71	3/3	610.327	9.25344
Q86WU2	LDHD	Probable D-lactate dehydrogenase, mitochondrial;Isoform 2 of Probable D-lactate dehydrogenase, mitochondrial	Probable D-lactate dehydrogenase, mitochondrial	54.87	2219.82	1079.92	2679.33	3/3	1993.02	10.9607
P09382	LGALS1	Galectin-1	Galectin-1	14.72	18349	15306	17801	3/3	17152	14.0661
P17931	LGALS3	Galectin-3	Galectin-3	26.15	31161.6	47578.8	33301.9	3/3	37347.4	15.1887
B1ANM0	LGALS8	Galectin (Fragment);Galectin-8;Isoform 2 of Galectin-8;Galectin (Fragment)	Galectin (Fragment)	18.79	243.035	2511.85	366.543	3/3	1040.48	10.023
O00182	LGALS9	Galectin-9;Isoform 2 of Galectin-9;Isoform 3 of Galectin-9;Isoform 6 of Galectin-9	Galectin-9	39.52	811.888	20921.2	865.883	3/3	7532.99	12.879
O95970	LGI1	Leucine-rich glioma-inactivated protein 1	Leucine-rich glioma-inactivated protein 1	63.82	2201.56	10219.7	5930.82	3/3	6117.37	12.5787
Q8N145	LGI3	Leucine-rich repeat LGI family member 3	Leucine-rich repeat LGI family member 3	61.7	1946.44	1493.68	2676.73	3/3	2038.95	10.9936
Q8N135	LGI4	Leucine-rich repeat LGI family member 4	Leucine-rich repeat LGI family member 4	59.14	936.085	1669.87	1935	3/3	1513.65	10.5638
F8VQE1	LIMA1	LIM domain and actin binding 1;LIM domain and actin binding 1;LIM domain and actin-binding protein 1;Isoform Alpha of LIM domain and actin-binding protein 1;Isoform 3 of LIM domain and actin-binding protein 1;Isoform 4 of LIM domain and actin-binding protein 1;Isoform 5 of LIM domain and actin-binding protein 1	LIM domain and actin binding 1	66.99	293.497	1673.22	233.27	3/3	733.329	9.51832
A0A0J9YXC7;A0A0M3HER1;A0A8Q3WKI3;A0A8Q3WKJ2;A0A8Q3WKK6;A0A8Q3WKP0;A0A8Q3WLN4;A0A8Q3WLX8;P48059;P48059-2;P48059-3;P48059-4;P48059-5	LIMS3;LIMS1;LIMS1;LIMS1;LIMS1;LIMS1;LIMS1;LIMS1;LIMS1;LIMS1;LIMS1;LIMS1;LIMS1	LIM and senescent cell antigen-like-containing domain protein;LIM zinc finger domain containing 1 (Fragment);LIM and senescent cell antigen-like-containing domain protein;LIM and senescent cell antigen-like-containing domain protein;LIM and senescent cell antigen-like-containing domain protein;LIM and senescent cell antigen-like-containing domain protein;LIM zinc finger domain containing 1;LIM zi…			1926.99	4818.85	2221.51	3/3	2989.12	11.5455
O14910	LIN7A	Protein lin-7 homolog A	Protein lin-7 homolog A	26	882.223	4680.38	1216.69	3/3	2259.76	11.142
Q9HAP6	LIN7B	Protein lin-7 homolog B	Protein lin-7 homolog B	22.9	480.972	4006.88	1509.25	3/3	1999.03	10.9651
Q9NUP9	LIN7C	Protein lin-7 homolog C	Protein lin-7 homolog C	21.83	700.814	5414.3	1127.8	3/3	2414.31	11.2374
A0A0A0MT32	LIPA	Lipase A, lysosomal acid type;Lysosomal acid lipase/cholesteryl ester hydrolase;Isoform 2 of Lysosomal acid lipase/cholesteryl ester hydrolase	Lipase A, lysosomal acid type	32.57	1696.36	940.987	1031.17	3/3	1222.84	10.256
B4DEY6	LMCD1	LIM and cysteine rich domains 1;LIM and cysteine-rich domains protein 1;Isoform 2 of LIM and cysteine-rich domains protein 1	LIM and cysteine rich domains 1	28.51	1434.4	536.544	753.743	3/3	908.23	9.82691
A0A6Q8PFJ0	LMNA	Lamin A/C;Prelamin-A/C	Lamin A/C	80.9	5551.66	34486.8	5555.29	3/3	15197.9	13.8916
P20700	LMNB1	Lamin-B1	Lamin-B1	66.41	415.336	4743.88	473.857	3/3	1877.69	10.8747
A0A0A0MTE2	LMO7	LIM domain 7;LIM domain 7;LIM domain 7;LIM domain 7;LIM domain 7;LIM domain only protein 7;Isoform 2 of LIM domain only protein 7;Isoform 4 of LIM domain only protein 7;Isoform 5 of LIM domain only protein 7	LIM domain 7	158.2	943.086	1993.17	547.388	3/3	1161.21	10.1814
Q9C0E8	LNPK	Endoplasmic reticulum junction formation protein lunapark;Isoform 2 of Endoplasmic reticulum junction formation protein lunapark;Isoform 3 of Endoplasmic reticulum junction formation protein lunapark;Isoform 4 of Endoplasmic reticulum junction formation protein lunapark	Endoplasmic reticulum junction formation protein lunapark	47.74	1486.07	3180.87	1355.88	3/3	2007.61	10.9713
Q07954	LRP1	Prolow-density lipoprotein receptor-related protein 1	Prolow-density lipoprotein receptor-related protein 1	504.61	3264.62	12454.1	4455.98	3/3	6724.9	12.7153
Q8N1G4	LRRC47	Leucine-rich repeat-containing protein 47	Leucine-rich repeat-containing protein 47	63.47	1832.32	4694.87	2816.3	3/3	3114.5	11.6048
A0A3B3ISV5;H3BSW0;Q8N9N7	LRRC57	Leucine-rich repeat-containing protein 57;Leucine rich repeat containing 57 (Fragment);Leucine-rich repeat-containing protein 57			4100.87	2435.22	3199.26	3/3	3245.12	11.6641
K7ELG9	LSM12	LSM12 homolog;Protein LSM12;Isoform 2 of Protein LSM12	LSM12 homolog	24.96	382.642	2339.33	319.414	3/3	1013.8	9.98555
P62312	LSM6	U6 snRNA-associated Sm-like protein LSm6	U6 snRNA-associated Sm-like protein LSm6	9.13	1939.22	980.993	1393.16	3/3	1437.79	10.4896
P09960	LTA4H	Leukotriene A-4 hydrolase	Leukotriene A-4 hydrolase	69.29	9384.41	5644.58	7405.43	3/3	7478.14	12.8685
A0A087WYG6	LYNX1	Ly6/neurotoxin 1 (Fragment);Ly6/neurotoxin 1 (Fragment);Ly-6/neurotoxin-like protein 1	Ly6/neurotoxin 1 (Fragment)	9.37	1618.85	1499.74	2885.28	3/3	2001.29	10.9667
O95372	LYPLA2	Acyl-protein thioesterase 2;palmitoyl-protein hydrolase (Fragment);palmitoyl-protein hydrolase;palmitoyl-protein hydrolase (Fragment);palmitoyl-protein hydrolase;palmitoyl-protein hydrolase	Acyl-protein thioesterase 2	24.74	468.521	2594.42	197.398	3/3	1086.78	10.0858
Q5VWZ2	LYPLAL1	Lysophospholipase-like protein 1	Lysophospholipase-like protein 1	26.32	2440.44	3330.31	2075.56	3/3	2615.44	11.3528
Q9HD34	LYRM4	LYR motif-containing protein 4	LYR motif-containing protein 4	10.76	6069.35	7743.39	8116.23	3/3	7309.66	12.8356
Q5U5X0	LYRM7	Complex III assembly factor LYRM7	Complex III assembly factor LYRM7	11.95	1142.63	2094.33	1582.08	3/3	1606.35	10.6496
A8MSI8;D6RAR2;D6RFL2;J3KTA2	LYRM9;LYRM9;LYRM9;	LYR motif-containing protein 9			1134.74	958.839	1149.42	3/3	1081	10.0782
Q8WXG6	MADD	MAP kinase-activating death domain protein;Isoform 7 of MAP kinase-activating death domain protein	MAP kinase-activating death domain protein	183.3	437.159	1501.65	393.605	3/3	777.471	9.60264
Q8TD91	MAGEC3	Melanoma-associated antigen C3	Melanoma-associated antigen C3	71.91	1449.25	264.062	1107.04	3/3	940.116	9.8767
Q9NTJ4	MAN2C1	Alpha-mannosidase 2C1;Isoform 2 of Alpha-mannosidase 2C1;Isoform 3 of Alpha-mannosidase 2C1;Isoform 4 of Alpha-mannosidase 2C1	Alpha-mannosidase 2C1	115.84	4259.69	973.099	2142.74	3/3	2458.51	11.2636
A0A8I5KUC3	MAOA	Amine oxidase;Amine oxidase [flavin-containing] A	Amine oxidase	55.55	1624.2	2149.6	2803.26	3/3	2192.35	11.0983
P27338	MAOB	Amine oxidase [flavin-containing] B	Amine oxidase [flavin-containing] B	58.76	3594.11	6006.7	6539.39	3/3	5380.07	12.3934
A6NCE7;H3BTL1;Q9GZQ8	MAP1LC3B2;MAP1LC3B;MAP1LC3B	Microtubule-associated proteins 1A/1B light chain 3 beta 2;Microtubule associated protein 1 light chain 3 beta;Microtubule-associated proteins 1A/1B light chain 3B			4307.18	9450.92	3588.27	3/3	5782.12	12.4974
Q66K74	MAP1S	Microtubule-associated protein 1S;Isoform 2 of Microtubule-associated protein 1S	Microtubule-associated protein 1S	112.21	799.381	4444.98	849.823	3/3	2031.39	10.9883
A0A8I5KXN4	MAP2K1	Mitogen-activated protein kinase kinase 1;Mitogen-activated protein kinase kinase 1;Mitogen-activated protein kinase kinase 1;Mitogen-activated protein kinase kinase 1;Dual specificity mitogen-activated protein kinase kinase 1	Mitogen-activated protein kinase kinase 1	37.76	525.987	2535.82	786.679	3/3	1282.83	10.3251
Q96JE9	MAP6	Microtubule-associated protein 6	Microtubule-associated protein 6	86.51	47928.1	69751	58078.1	3/3	58585.7	15.8383
Q9H9H5	MAP6D1	MAP6 domain-containing protein 1	MAP6 domain-containing protein 1	21	4047.78	12109.2	2463.83	3/3	6206.93	12.5997
A0A087WZ40	MAP7	Microtubule associated protein 7;Ensconsin;Isoform 6 of Ensconsin;Isoform 7 of Ensconsin	Microtubule associated protein 7	87.82	739.451	1571.58	554.928	3/3	955.32	9.89984
A0A286YEN5	MAPK10	Stress-activated protein kinase JNK;Stress-activated protein kinase JNK;Stress-activated protein kinase JNK;Stress-activated protein kinase JNK;Stress-activated protein kinase JNK;Stress-activated protein kinase JNK;Stress-activated protein kinase JNK (Fragment);Stress-activated protein kinase JNK;Stress-activated protein kinase JNK;Stress-activated protein kinase JNK;Stress-activated protein kin…	Stress-activated protein kinase JNK	49.27	614.448	2424.12	664.71	3/3	1234.43	10.2696
Q9UPY8	MAPRE3	Isoform 2 of Microtubule-associated protein RP/EB family member 3	Microtubule-associated protein RP/EB family member 3	31.98	718.522	497.157	506.895	3/3	574.191	9.16539
P49006	MARCKSL1	MARCKS-related protein	MARCKS-related protein	19.53	3536.48	16563.9	5815.11	3/3	8638.51	13.0766
P31153	MAT2A	S-adenosylmethionine synthase isoform type-2	S-adenosylmethionine synthase isoform type-2	43.66	14549.4	7981.79	9349.17	3/3	10626.8	13.3754
A0A8Q3WK80	MAT2B	Methionine adenosyltransferase 2 subunit beta	Methionine adenosyltransferase 2 subunit beta	38.35	11411.9	7191.73	5511.52	3/3	8038.38	12.9727
O00339	MATN2	Matrilin-2;Isoform 2 of Matrilin-2;Isoform 3 of Matrilin-2	Matrilin-2	106.84	236.663	2113.81	260.812	3/3	870.428	9.76558
A0A0R4J2E8	MATR3	Matrin-3;Matrin 3;Matrin-3	Matrin-3	94.62	4878.83	3397.25	3929.93	3/3	4068.67	11.9903
A0A0A0MQX8	MBNL1	Isoform 2 of Muscleblind-like protein 1;Isoform 5 of Muscleblind-like protein 1;Isoform 6 of Muscleblind-like protein 1	Muscleblind like splicing regulator 1	42.98	112873	1.00557e+06	138143	3/3	418863	18.6761
C9J6H1	MBP	Myelin basic protein (Fragment)	Myelin basic protein (Fragment)	11.1	86165.4	101363	94492.7	3/3	94007	16.5205
P02686-4	MBP	Isoform 4 of Myelin basic protein	Myelin basic protein (Fragment)	11.1	3.44451e+06	2.36789e+06	3.73328e+06	3/3	3.18189e+06	21.6015
A0A804HJ24	MCCC2	methylcrotonoyl-CoA carboxylase;Methylcrotonoyl-CoA carboxylase beta chain, mitochondrial	methylcrotonoyl-CoA carboxylase	56.16	4591.3	4890.92	3471.11	3/3	4317.78	12.0761
Q96PE7	MCEE	Methylmalonyl-CoA epimerase, mitochondrial	Methylmalonyl-CoA epimerase, mitochondrial	18.75	597.39	497.468	2196.82	3/3	1097.23	10.0996
E9PLM6	MDK	Midkine;Midkine (Fragment);Midkine	Midkine	16.93	2373.95	3015.79	4226.44	3/3	3205.39	11.6463
P51608-2	MECP2	Isoform B of Methyl-CpG-binding protein 2	Isoform B of Methyl-CpG-binding protein 2	53.32	1412.54	844.582	1625.51	3/3	1294.21	10.3379
Q9BV79	MECR	Enoyl-[acyl-carrier-protein] reductase, mitochondrial	Enoyl-[acyl-carrier-protein] reductase, mitochondrial	40.46	2308.58	1563.69	2636.82	3/3	2169.7	11.0833
H3BM54	METTL9	Methyltransferase like 9 (Fragment);Methyltransferase like 9 (Fragment);Methyltransferase like 9 (Fragment);Protein-L-histidine N-pros-methyltransferase;Isoform 2 of Protein-L-histidine N-pros-methyltransferase	Methyltransferase like 9 (Fragment)	16.08	173.046	2374.63	292.974	3/3	946.883	9.88704
P55081	MFAP1	Microfibrillar-associated protein 1	Microfibrillar-associated protein 1	51.96	275.595	1512.23	243.359	3/3	677.061	9.40314
Q5JRA6	MIA3	Transport and Golgi organization protein 1 homolog;Isoform 2 of Transport and Golgi organization protein 1 homolog;Isoform 4 of Transport and Golgi organization protein 1 homolog	Transport and Golgi organization protein 1 homolog	213.7	555.141	1717.51	273.773	3/3	848.807	9.72929
L0R8F8	MIEF1	Mitochondrial ribosome and complex I assembly factor AltMIEF1	Mitochondrial ribosome and complex I assembly factor AltMIEF1	8.44	1277.2	4448.51	834.021	3/3	2186.58	11.0945
Q8N4C8	MINK1	Misshapen-like kinase 1;Isoform 1 of Misshapen-like kinase 1;Isoform 2 of Misshapen-like kinase 1;Isoform 4 of Misshapen-like kinase 1;Isoform 5 of Misshapen-like kinase 1	Misshapen-like kinase 1	149.82	747.712	2522.34	693.783	3/3	1321.28	10.3677
Q15773	MLF2	Myeloid leukemia factor 2	Myeloid leukemia factor 2	28.15	276.616	3217.56	520.278	3/3	1338.15	10.386
A0A0A0MR05	MLST8	Target of rapamycin complex subunit LST8;Target of rapamycin complex subunit LST8;Target of rapamycin complex subunit LST8 (Fragment);Target of rapamycin complex subunit LST8;Target of rapamycin complex subunit LST8;Target of rapamycin complex subunit LST8;Isoform 3 of Target of rapamycin complex subunit LST8;Isoform 4 of Target of rapamycin complex subunit LST8	Target of rapamycin complex subunit LST8	36.04	219.153	1423.63	248.627	3/3	630.47	9.30028
A0A0G2JHA9	MOG	Myelin-oligodendrocyte glycoprotein;Myelin-oligodendrocyte glycoprotein;Myelin-oligodendrocyte glycoprotein (Fragment);Myelin-oligodendrocyte glycoprotein;Myelin-oligodendrocyte glycoprotein;Myelin-oligodendrocyte glycoprotein (Fragment);Myelin-oligodendrocyte glycoprotein;Myelin-oligodendrocyte glycoprotein (Fragment);Myelin-oligodendrocyte glycoprotein;Myelin oligodendrocyte glycoprotein (Fragm…	Myelin-oligodendrocyte glycoprotein	25.35	238.585	1434.71	491.491	3/3	721.595	9.49504
P05164	MPO	Myeloperoxidase;Isoform H14 of Myeloperoxidase;Isoform H7 of Myeloperoxidase	Myeloperoxidase	83.87	7832.42	1983.52	2117.4	3/3	3977.78	11.9577
O14807	MRAS	Ras-related protein M-Ras	Ras-related protein M-Ras	23.85	14951	3545.04	11979.5	3/3	10158.5	13.3104
F5GZ06	MROH2B	Maestro heat like repeat family member 2B;Maestro heat-like repeat-containing protein family member 2B;Isoform 2 of Maestro heat-like repeat-containing protein family member 2B	Maestro heat like repeat family member 2B	129.4	35412.1	43041.1	29892.8	3/3	36115.3	15.1403
Q9BYD1	MRPL13	Large ribosomal subunit protein uL13m	Large ribosomal subunit protein uL13m	20.69	7707.47	16154	8012.46	3/3	10624.7	13.3751
Q6P1L8	MRPL14	Large ribosomal subunit protein uL14m	Large ribosomal subunit protein uL14m	15.95	713.953	971.567	716.871	3/3	800.797	9.64529
Q9NX20	MRPL16	Large ribosomal subunit protein uL16m	Large ribosomal subunit protein uL16m	28.45	3639.62	8162.75	5278.27	3/3	5693.55	12.4751
E9PKV2	MRPL17	39S ribosomal protein L17, mitochondrial (Fragment);Large ribosomal subunit protein bL17m	39S ribosomal protein L17, mitochondrial (Fragment)	16.37	4243.01	10724.1	3896.87	3/3	6288.01	12.6184
Q9H0U6	MRPL18	Large ribosomal subunit protein uL18m	Large ribosomal subunit protein uL18m	20.58	1738.95	9148.33	3949.84	3/3	4945.71	12.272
P49406	MRPL19	Large ribosomal subunit protein bL19m	Large ribosomal subunit protein bL19m	33.53	1995.79	5883.46	3179.65	3/3	3686.3	11.848
Q7Z2W9	MRPL21	Large ribosomal subunit protein bL21m;Isoform 2 of Large ribosomal subunit protein bL21m	Large ribosomal subunit protein bL21m	22.81	646.945	4036.12	1006.99	3/3	1896.68	10.8893
E7ESL0	MRPL22	39S ribosomal protein L22, mitochondrial;39S ribosomal protein L22, mitochondrial;Large ribosomal subunit protein uL22m;Isoform 2 of Large ribosomal subunit protein uL22m;Isoform 3 of Large ribosomal subunit protein uL22m	39S ribosomal protein L22, mitochondrial	24.33	1334.48	2785.74	1251.58	3/3	1790.6	10.8062
A6NJD9	MRPL23	Mitochondrial ribosomal protein L23;Mitochondrial ribosomal protein L23;Mitochondrial ribosomal protein L23;Large ribosomal subunit protein uL23m	Mitochondrial ribosomal protein L23	18.53	2531.06	6384.56	4097.75	3/3	4337.79	12.0827
Q96A35	MRPL24	Large ribosomal subunit protein uL24m	Large ribosomal subunit protein uL24m	24.91	1015.07	1801.48	1572.58	3/3	1463.04	10.5148
D6RAN8	MRPL27	Mitochondrial ribosomal protein L27;Mitochondrial ribosomal protein L27 (Fragment);Large ribosomal subunit protein bL27m	Mitochondrial ribosomal protein L27	10.47	357.694	2498.06	421.107	3/3	1092.29	10.0931
E7ETU7	MRPL3	Mitochondrial ribosomal protein L3;Mitochondrial ribosomal protein L3 (Fragment);Mitochondrial ribosomal protein L3 (Fragment);Large ribosomal subunit protein uL3m	Mitochondrial ribosomal protein L3	41.63	2391.12	4061.73	2414.58	3/3	2955.81	11.5293
B8ZZV5	MRPL30	39S ribosomal protein L30, mitochondrial;Large ribosomal subunit protein uL30m;Isoform 2 of Large ribosomal subunit protein uL30m;Isoform 3 of Large ribosomal subunit protein uL30m	39S ribosomal protein L30, mitochondrial	11.93	1284.19	1258.48	1435.65	3/3	1326.11	10.373
M0R226	MRPL34	39S ribosomal protein L34, mitochondrial;Large ribosomal subunit protein bL34m	39S ribosomal protein L34, mitochondrial	19.8	234.301	2599.7	926.322	3/3	1253.44	10.2917
Q9BZE1	MRPL37	Large ribosomal subunit protein mL37	Large ribosomal subunit protein mL37	48.12	14847.2	16315.3	16465	3/3	15875.8	13.9545
Q96DV4	MRPL38	Large ribosomal subunit protein mL38	Large ribosomal subunit protein mL38	44.6	2091.8	7365.25	4764.63	3/3	4740.56	12.2108
C9JG87	MRPL39	Mitochondrial ribosomal protein L39 (Fragment);Large ribosomal subunit protein mL39;Isoform 2 of Large ribosomal subunit protein mL39	Mitochondrial ribosomal protein L39 (Fragment)	34.03	442.931	1141.08	922.421	3/3	835.478	9.70646
K7ES61	MRPL4	Mitochondrial ribosomal protein L4 (Fragment);Large ribosomal subunit protein uL4m	Mitochondrial ribosomal protein L4 (Fragment)	33.79	2339.12	11882.5	2872.59	3/3	5698.08	12.4763
Q9NQ50	MRPL40	Large ribosomal subunit protein mL40	Large ribosomal subunit protein mL40	24.49	3520.18	11324.5	4116.23	3/3	6320.32	12.6258
Q8IXM3	MRPL41	Large ribosomal subunit protein mL41	Large ribosomal subunit protein mL41	15.38	1123.59	2787.54	1308.51	3/3	1739.88	10.7648
A0A087X2D5	MRPL45	Mitochondrial ribosomal protein L45;Large ribosomal subunit protein mL45	Mitochondrial ribosomal protein L45	35.29	892.126	4346.93	1736.86	3/3	2325.31	11.1832
Q9H2W6	MRPL46	Large ribosomal subunit protein mL46	Large ribosomal subunit protein mL46	31.71	10847.6	36444.2	16872.6	3/3	21388.1	14.3845
F5H702	MRPL48	Mitochondrial ribosomal protein L48;Large ribosomal subunit protein mL48;Isoform 2 of Large ribosomal subunit protein mL48	Mitochondrial ribosomal protein L48	12.77	6106.58	13885.7	7728.13	3/3	9240.14	13.1737
Q8N5N7	MRPL50	Large ribosomal subunit protein mL50	Large ribosomal subunit protein mL50	18.32	4706.95	17852.2	2903.94	3/3	8487.69	13.0512
Q96EL3	MRPL53	Large ribosomal subunit protein mL53	Large ribosomal subunit protein mL53	12.11	440.115	977.763	729.207	3/3	715.695	9.4832
Q7Z7F7	MRPL55	Large ribosomal subunit protein mL55;Isoform 2 of Large ribosomal subunit protein mL55	Large ribosomal subunit protein mL55	15.13	9835.37	27203.6	12326.6	3/3	16455.2	14.0063
Q9BQC6	MRPL57	Large ribosomal subunit protein mL63	Large ribosomal subunit protein mL63	12.27	3029.26	3996.76	1689.6	3/3	2905.21	11.5044
Q9BYD2	MRPL9	Large ribosomal subunit protein bL9m	Large ribosomal subunit protein bL9m	30.24	4502.39	10916.6	2662.16	3/3	6027.04	12.5572
H0YL99	MRPS11	Mitochondrial ribosomal protein S11;Small ribosomal subunit protein uS11m;Isoform 2 of Small ribosomal subunit protein uS11m	Mitochondrial ribosomal protein S11	13.02	204.071	1978.09	166.103	3/3	782.754	9.61242
O60783	MRPS14	Small ribosomal subunit protein uS14m	Small ribosomal subunit protein uS14m	15.14	303.972	1933.97	230.97	3/3	822.971	9.6847
E9PE17;I3L0E3;Q9Y2R5	MRPS17;hCG_1984214;MRPS17	Mitochondrial ribosomal protein S17 (Fragment);HCG1984214, isoform CRA_a;Small ribosomal subunit protein uS17m			324.572	3810.61	956.472	3/3	1697.22	10.729
Q5QPA5	MRPS18A	Mitochondrial ribosomal protein S18A (Fragment);Large ribosomal subunit protein mL66;Isoform 2 of Large ribosomal subunit protein mL66	Mitochondrial ribosomal protein S18A (Fragment)	29.61	4595.77	6618.04	2203.71	3/3	4472.51	12.1269
A0A0G2JIC6	MRPS18B	28S ribosomal protein S18b, mitochondrial;Small ribosomal subunit protein mS40	28S ribosomal protein S18b, mitochondrial	24.35	227.428	2166.77	299.309	3/3	897.836	9.81031
Q9Y399	MRPS2	Small ribosomal subunit protein uS2m	Small ribosomal subunit protein uS2m	33.25	636.77	3326.86	1010	3/3	1657.88	10.6951
A0A7P0MKV3	MRPS22	Mitochondrial ribosomal protein S22;Mitochondrial ribosomal protein S22;Mitochondrial ribosomal protein S22;Mitochondrial ribosomal protein S22;Mitochondrial ribosomal protein S22;Small ribosomal subunit protein mS22	Mitochondrial ribosomal protein S22	41.21	284.323	1547.15	251.682	3/3	694.387	9.4396
Q9Y3D9	MRPS23	Small ribosomal subunit protein mS23	Small ribosomal subunit protein mS23	21.77	1308	10454.3	2562.22	3/3	4774.83	12.2212
A0A8Q3SHR4	MRPS27	Mitochondrial ribosomal protein S27;Mitochondrial ribosomal protein S27;Mitochondrial ribosomal protein S27;Mitochondrial ribosomal protein S27;Mitochondrial ribosomal protein S27 (Fragment);Mitochondrial ribosomal protein S27;Small ribosomal subunit protein mS27;Isoform 2 of Small ribosomal subunit protein mS27	Mitochondrial ribosomal protein S27	44.46	254.781	1392.35	202.455	3/3	616.53	9.26803
E5RGC7	MRPS28	Mitochondrial ribosomal protein S28 (Fragment);Mitochondrial ribosomal protein S28 (Fragment);Small ribosomal subunit protein bS1m	Mitochondrial ribosomal protein S28 (Fragment)	11.75	263.03	987.521	255.905	3/3	502.152	8.97198
C9JBY7	MRPS33	Mitochondrial ribosomal protein S33;Small ribosomal subunit protein mS33	Mitochondrial ribosomal protein S33	11.46	773.801	8767.82	1546.67	3/3	3696.1	11.8518
C9JJ19	MRPS34	Mitochondrial ribosomal protein S34;Small ribosomal subunit protein mS34	Mitochondrial ribosomal protein S34	26.33	958.8	2315.41	536.436	3/3	1270.22	10.3109
P82909	MRPS36	Alpha-ketoglutarate dehydrogenase component 4	Alpha-ketoglutarate dehydrogenase component 4	11.47	1664.91	4239.74	3302.05	3/3	3068.9	11.5835
J3QLS3	MRPS7	Mitochondrial ribosomal protein S7;Small ribosomal subunit protein uS7m	Mitochondrial ribosomal protein S7	31.7	424.342	2445.01	634.911	3/3	1168.09	10.1899
P82933	MRPS9	Small ribosomal subunit protein uS9m	Small ribosomal subunit protein uS9m	45.83	512.075	3675.67	482.821	3/3	1556.85	10.6044
A0A6Q8PF05	MSI2	Musashi RNA binding protein 2 (Fragment);Musashi RNA binding protein 2;RNA-binding protein Musashi homolog 2;Isoform 2 of RNA-binding protein Musashi homolog 2	Musashi RNA binding protein 2 (Fragment)	36.68	5394.34	18512.1	4909.94	3/3	9605.45	13.2296
E7ESY4	MTA1	Metastasis associated 1;Metastasis associated 1 (Fragment);Metastasis-associated protein MTA1;Isoform 3 of Metastasis-associated protein MTA1	Metastasis associated 1	79.37	881.957	254.418	767.961	3/3	634.779	9.31011
O94776	MTA2	Metastasis-associated protein MTA2	Metastasis-associated protein MTA2	75.02	1213.21	502.802	730.484	3/3	815.499	9.67154
F5H2F4	MTHFD1	C-1-tetrahydrofolate synthase, cytoplasmic;C-1-tetrahydrofolate synthase, cytoplasmic;C-1-tetrahydrofolate synthase, cytoplasmic;C-1-tetrahydrofolate synthase, cytoplasmic	C-1-tetrahydrofolate synthase, cytoplasmic	104.71	689.634	5602.76	795.596	3/3	2362.66	11.2062
A0A6Q8PGS5	MTMR2	Phosphatidylinositol-3,5-bisphosphate 3-phosphatase;Phosphatidylinositol-3,5-bisphosphate 3-phosphatase;Phosphatidylinositol-3,5-bisphosphate 3-phosphatase (Fragment);Myotubularin-related protein 2;Isoform 2 of Myotubularin-related protein 2	Phosphatidylinositol-3,5-bisphosphate 3-phosphatase	62.35	1160.64	2206.05	1254.91	3/3	1540.53	10.5892
Q9Y217-2	MTMR6	Isoform 2 of Myotubularin-related protein 6	Isoform 2 of Myotubularin-related protein 6	63.74	1836.2	2830.42	1089.46	3/3	1918.7	10.9059
O75431	MTX2	Metaxin-2;Isoform 2 of Metaxin-2	Metaxin-2	29.76	851.235	2784.56	2775.6	3/3	2137.13	11.0615
A0A494C017	MYADM	Myeloid associated differentiation marker (Fragment);Myeloid associated differentiation marker (Fragment);Myeloid associated differentiation marker (Fragment);Myeloid associated differentiation marker (Fragment);Myeloid associated differentiation marker (Fragment);Myeloid-associated differentiation marker	Myeloid associated differentiation marker (Fragment)	13.15	342.1	460.181	538.494	3/3	446.925	8.80389
A0A8I5KZ38	MYH10	Myosin heavy chain 10;Myosin-10;Isoform 2 of Myosin-10;Isoform 3 of Myosin-10;Isoform 4 of Myosin-10;Isoform 5 of Myosin-10	Myosin heavy chain 10	230.16	596.105	893.533	882.389	3/3	790.676	9.62694
Q9H6N6	MYH16	Putative uncharacterized protein MYH16	Putative uncharacterized protein MYH16	128.29	217.951	8460.67	286.837	3/3	2988.49	11.5452
J3QRS3;O14950;P19105	MYL12A;MYL12B;MYL12A	Myosin light chain 12A;Myosin regulatory light chain 12B;Myosin regulatory light chain 12A			1950.77	16765.6	3958.22	3/3	7558.19	12.8838
B7Z6Z4	MYL6	Myosin light chain 6;Myosin light chain 6;Myosin light chain 6;Myosin light chain 6;Myosin light chain 6;Myosin light polypeptide 6;Isoform Smooth muscle of Myosin light polypeptide 6	Myosin light chain 6	26.71	2624.89	9967.47	4873.51	3/3	5821.96	12.5073
A0A8Q3SIC5	MYL6B	Myosin light chain 6B	Myosin light chain 6B	23.82	252.604	3719.49	305.578	3/3	1425.89	10.4776
A0A590UJ94	MYO7A	Myosin VIIA (Fragment);Myosin VIIA (Fragment);Myosin VIIA (Fragment);Unconventional myosin-VIIa;Isoform 2 of Unconventional myosin-VIIa;Isoform 3 of Unconventional myosin-VIIa;Isoform 4 of Unconventional myosin-VIIa;Isoform 5 of Unconventional myosin-VIIa;Isoform 6 of Unconventional myosin-VIIa;Isoform 7 of Unconventional myosin-VIIa;Isoform 8 of Unconventional myosin-VIIa	Myosin VIIA (Fragment)		7185.08	7045.34	6190.74	3/3	6807.05	12.7328
A0A0C4DFM5	MYOT	Myotilin;Myotilin;Myotilin;Isoform 2 of Myotilin	Myotilin	55.4	217.545	1858.99	291.342	3/3	789.293	9.62442
Q9NPC6	MYOZ2	Myozenin-2	Myozenin-2	29.9	253.094	3840.48	263.13	3/3	1452.23	10.5041
E9PAV3	NACA	Nascent polypeptide-associated complex subunit alpha, muscle-specific form	Nascent polypeptide-associated complex subunit alpha, muscle-specific form	205.42	4937.18	3018.35	4340.72	3/3	4098.75	12.001
Q4G0N4	NADK2	NAD kinase 2, mitochondrial	NAD kinase 2, mitochondrial	49.43	4836.12	2527.17	4467.2	3/3	3943.5	11.9453
B7Z9C2	NAP1L1	Nucleosome assembly protein 1 like 1;Nucleosome assembly protein 1 like 1;Nucleosome assembly protein 1 like 1;Nucleosome assembly protein 1 like 1 (Fragment);Nucleosome assembly protein 1 like 1 (Fragment);Nucleosome assembly protein 1 like 1;Nucleosome assembly protein 1 like 1 (Fragment);Nucleosome assembly protein 1 like 1 (Fragment);Nucleosome assembly protein 1 like 1 (Fragment);Nucleosome …	Nucleosome assembly protein 1 like 1	40.51	1434.2	908.088	1249.08	3/3	1197.12	10.2254
Q99733	NAP1L4	Nucleosome assembly protein 1-like 4;Isoform 2 of Nucleosome assembly protein 1-like 4	Nucleosome assembly protein 1-like 4	42.82	1864.85	1645.55	1703.12	3/3	1737.84	10.7631
P54920	NAPA	Alpha-soluble NSF attachment protein	Alpha-soluble NSF attachment protein	33.23	3334.58	27417.1	6950.87	3/3	12567.5	13.6174
Q9H115	NAPB	Beta-soluble NSF attachment protein	Beta-soluble NSF attachment protein	33.56	7274.82	47300.9	14823.8	3/3	23133.2	14.4977
Q6IQ20	NAPEPLD	N-acyl-phosphatidylethanolamine-hydrolyzing phospholipase D	N-acyl-phosphatidylethanolamine-hydrolyzing phospholipase D	45.6	545.594	5075.25	2357.97	3/3	2659.61	11.377
Q99747	NAPG	Gamma-soluble NSF attachment protein	Gamma-soluble NSF attachment protein	34.75	4607.98	31273.4	13380.2	3/3	16420.5	14.0032
A0A8Q3SHL5	NARS2	Asparaginyl-tRNA synthetase 2, mitochondrial;Asparaginyl-tRNA synthetase 2, mitochondrial;asparagine--tRNA ligase;Asparaginyl-tRNA synthetase 2, mitochondrial;asparagine--tRNA ligase;Probable asparagine--tRNA ligase, mitochondrial	Asparaginyl-tRNA synthetase 2, mitochondrial	50.13	483.198	897.424	463.456	3/3	614.693	9.26372
A0A7P0T9D8	NAXD	ATP-dependent (S)-NAD(P)H-hydrate dehydratase	ATP-dependent (S)-NAD(P)H-hydrate dehydratase	35.14	9094.05	8924.73	6845.25	3/3	8288.01	13.0168
A0A804HJ72	NBEAL1	Neurobeachin like 1;Neurobeachin like 1 (Fragment);Neurobeachin like 1;Neurobeachin like 1 (Fragment);Neurobeachin like 1 (Fragment);Neurobeachin-like protein 1;Isoform 1 of Neurobeachin-like protein 1	Neurobeachin like 1	302.77	2671.36	4931.97	3371.27	3/3	3658.2	11.8369
A0A494C1V1	NBEAL2	Neurobeachin like 2;Neurobeachin like 2 (Fragment);Neurobeachin-like protein 2;Isoform 2 of Neurobeachin-like protein 2;Isoform 3 of Neurobeachin-like protein 2	Neurobeachin like 2	298.4	3036.85	2016.35	3086.85	3/3	2713.35	11.4059
P61601	NCALD	Neurocalcin-delta	Neurocalcin-delta	22.25	5335.38	10421.7	5582.8	3/3	7113.3	12.7963
Q9Y2A7	NCKAP1	Nck-associated protein 1;Isoform 2 of Nck-associated protein 1	Nck-associated protein 1	128.79	13943.6	4542.92	4138.65	3/3	7541.73	12.8807
P62166	NCS1	Neuronal calcium sensor 1	Neuronal calcium sensor 1	21.88	2670.49	5440.91	2480.3	3/3	3530.57	11.7857
A0A6Q8PEY3;A0A6Q8PGV6;A6NIZ0;I3L3G9;I3L522;Q9GZM8;Q9GZM8-2;Q9GZM8-3;Q9NXR1;Q9NXR1-1	NDE1;NDE1;NDEL1;NDE1;NDE1;NDEL1;NDEL1;NDEL1;NDE1;NDE1	NudE neurodevelopment protein 1;NudE neurodevelopment protein 1;NudE neurodevelopment protein 1 like 1;NudE neurodevelopment protein 1 (Fragment);NudE neurodevelopment protein 1;Nuclear distribution protein nudE-like 1;Isoform 2 of Nuclear distribution protein nudE-like 1;Isoform 3 of Nuclear distribution protein nudE-like 1;Nuclear distribution protein nudE homolog 1;Isoform 2 of Nuclear distrib…			331.619	1109.3	421.489	3/3	620.803	9.27799
Q5TH30	NDRG3	NDRG family member 3;Protein NDRG3;Isoform 2 of Protein NDRG3	NDRG family member 3	42.85	1257.44	4969.98	2350.54	3/3	2859.32	11.4815
A0A087WXC5	NDUFA10	NADH dehydrogenase [ubiquinone] 1 alpha subcomplex subunit 10, mitochondrial;NADH dehydrogenase [ubiquinone] 1 alpha subcomplex subunit 10, mitochondrial;NADH dehydrogenase [ubiquinone] 1 alpha subcomplex subunit 10, mitochondrial;NADH dehydrogenase [ubiquinone] 1 alpha subcomplex subunit 10, mitochondrial;NADH dehydrogenase [ubiquinone] 1 alpha subcomplex subunit 10, mitochondrial	NADH dehydrogenase [ubiquinone] 1 alpha subcomplex subunit 10, mitochondrial	42.47	3952.27	7346.26	9231.39	3/3	6843.31	12.7405
Q9UI09	NDUFA12	NADH dehydrogenase [ubiquinone] 1 alpha subcomplex subunit 12	NADH dehydrogenase [ubiquinone] 1 alpha subcomplex subunit 12	17.11	9008.51	11698.8	20721.7	3/3	13809.7	13.7534
O43678	NDUFA2	NADH dehydrogenase [ubiquinone] 1 alpha subcomplex subunit 2	NADH dehydrogenase [ubiquinone] 1 alpha subcomplex subunit 2	10.92	1362.79	9635.5	7515.76	3/3	6171.35	12.5914
O00483	NDUFA4	Cytochrome c oxidase subunit NDUFA4	Cytochrome c oxidase subunit NDUFA4	9.37	594.477	1522.38	2562.1	3/3	1559.65	10.607
H7BYD0	NDUFA5	NADH dehydrogenase [ubiquinone] 1 alpha subcomplex subunit 5	NADH dehydrogenase [ubiquinone] 1 alpha subcomplex subunit 5	14.55	1164.1	7422.43	6704.89	3/3	5097.14	12.3155
A0A2Y9D025	NDUFA6	NADH dehydrogenase [ubiquinone] 1 alpha subcomplex subunit 6	NADH dehydrogenase [ubiquinone] 1 alpha subcomplex subunit 6	17.87	3791.53	10154.3	12067.5	3/3	8671.13	13.082
O95182	NDUFA7	NADH dehydrogenase [ubiquinone] 1 alpha subcomplex subunit 7	NADH dehydrogenase [ubiquinone] 1 alpha subcomplex subunit 7	12.55	1287.58	4804.35	9800.9	3/3	5297.61	12.3711
P51970	NDUFA8	NADH dehydrogenase [ubiquinone] 1 alpha subcomplex subunit 8	NADH dehydrogenase [ubiquinone] 1 alpha subcomplex subunit 8	20.11	1121.22	6419.84	6293.36	3/3	4611.47	12.171
A0A3B3ISG8	NDUFA9	Ricin B lectin domain-containing protein;NADH dehydrogenase [ubiquinone] 1 alpha subcomplex subunit 9, mitochondrial	Ricin B lectin domain-containing protein	64.22	448.501	541.027	743.476	3/3	577.668	9.1741
Q8N183	NDUFAF2	NADH dehydrogenase [ubiquinone] 1 alpha subcomplex assembly factor 2	NADH dehydrogenase [ubiquinone] 1 alpha subcomplex assembly factor 2	19.86	3023.31	4427.66	4601.38	3/3	4017.45	11.9721
Q9BU61	NDUFAF3	NADH dehydrogenase [ubiquinone] 1 alpha subcomplex assembly factor 3	NADH dehydrogenase [ubiquinone] 1 alpha subcomplex assembly factor 3	20.35	251.011	2943.29	1058.08	3/3	1417.46	10.4691
O75438	NDUFB1	NADH dehydrogenase [ubiquinone] 1 beta subcomplex subunit 1	NADH dehydrogenase [ubiquinone] 1 beta subcomplex subunit 1	6.96	180.231	434.484	726.267	3/3	446.994	8.80411
H3BPJ9	NDUFB10	NADH dehydrogenase [ubiquinone] 1 beta subcomplex subunit 10	NADH dehydrogenase [ubiquinone] 1 beta subcomplex subunit 10	19.26	647.193	5639.37	4640.71	3/3	3642.43	11.8307
C9JKQ2	NDUFB3	NADH dehydrogenase [ubiquinone] 1 beta subcomplex subunit 3 (Fragment);NADH dehydrogenase [ubiquinone] 1 beta subcomplex subunit 3	NADH dehydrogenase [ubiquinone] 1 beta subcomplex subunit 3 (Fragment)	7.59	320.012	554.255	883.578	3/3	585.948	9.19463
O95168	NDUFB4	NADH dehydrogenase [ubiquinone] 1 beta subcomplex subunit 4	NADH dehydrogenase [ubiquinone] 1 beta subcomplex subunit 4	15.21	535.399	2648.3	2284.73	3/3	1822.81	10.8319
E9PH64	NDUFB9	NADH dehydrogenase [ubiquinone] 1 beta subcomplex subunit 9	NADH dehydrogenase [ubiquinone] 1 beta subcomplex subunit 9	20.38	1050.24	8067.77	3386.92	3/3	4168.31	12.0252
P28331	NDUFS1	NADH-ubiquinone oxidoreductase 75 kDa subunit, mitochondrial;Isoform 2 of NADH-ubiquinone oxidoreductase 75 kDa subunit, mitochondrial	NADH-ubiquinone oxidoreductase 75 kDa subunit, mitochondrial	79.47	1734.76	33863.4	9506.38	3/3	15034.8	13.876
O75306	NDUFS2	NADH dehydrogenase [ubiquinone] iron-sulfur protein 2, mitochondrial;Isoform 2 of NADH dehydrogenase [ubiquinone] iron-sulfur protein 2, mitochondrial	NADH dehydrogenase [ubiquinone] iron-sulfur protein 2, mitochondrial	52.55	1079.99	2968.23	3843.7	3/3	2630.64	11.3612
O75489	NDUFS3	NADH dehydrogenase [ubiquinone] iron-sulfur protein 3, mitochondrial	NADH dehydrogenase [ubiquinone] iron-sulfur protein 3, mitochondrial	30.24	5198.58	24216.5	22978.5	3/3	17464.5	14.0921
O43181	NDUFS4	NADH dehydrogenase [ubiquinone] iron-sulfur protein 4, mitochondrial	NADH dehydrogenase [ubiquinone] iron-sulfur protein 4, mitochondrial	20.11	2491.1	9224.94	7940.28	3/3	6552.11	12.6777
O43920	NDUFS5	NADH dehydrogenase [ubiquinone] iron-sulfur protein 5	NADH dehydrogenase [ubiquinone] iron-sulfur protein 5	12.52	1822.19	5833.83	8257.89	3/3	5304.64	12.373
F5GXJ1	NDUFS7	NADH dehydrogenase [ubiquinone] iron-sulfur protein 7, mitochondrial;NADH dehydrogenase [ubiquinone] iron-sulfur protein 7, mitochondrial;NADH dehydrogenase [ubiquinone] iron-sulfur protein 7, mitochondrial;Isoform 2 of NADH dehydrogenase [ubiquinone] iron-sulfur protein 7, mitochondrial	NADH dehydrogenase [ubiquinone] iron-sulfur protein 7, mitochondrial	25.38	2810.23	7777.36	7363.19	3/3	5983.59	12.5468
E9PKH6	NDUFS8	NADH dehydrogenase [ubiquinone] iron-sulfur protein 8, mitochondrial (Fragment);NADH dehydrogenase [ubiquinone] iron-sulfur protein 8, mitochondrial (Fragment);NADH dehydrogenase [ubiquinone] iron-sulfur protein 8, mitochondrial	NADH dehydrogenase [ubiquinone] iron-sulfur protein 8, mitochondrial (Fragment)	15.89	634.149	1626.8	1996.06	3/3	1419	10.4707
G3V0I5	NDUFV1	NADH dehydrogenase [ubiquinone] flavoprotein 1, mitochondrial;NADH dehydrogenase [ubiquinone] flavoprotein 1, mitochondrial;Isoform 2 of NADH dehydrogenase [ubiquinone] flavoprotein 1, mitochondrial	NADH dehydrogenase [ubiquinone] flavoprotein 1, mitochondrial	50.05	5239.34	14029	10442	3/3	9903.42	13.2737
E7EPT4	NDUFV2	NADH dehydrogenase [ubiquinone] flavoprotein 2, mitochondrial;NADH dehydrogenase [ubiquinone] flavoprotein 2, mitochondrial	NADH dehydrogenase [ubiquinone] flavoprotein 2, mitochondrial	27.91	2988.61	14973.6	19026	3/3	12329.4	13.5898
P56181	NDUFV3	NADH dehydrogenase [ubiquinone] flavoprotein 3, mitochondrial	NADH dehydrogenase [ubiquinone] flavoprotein 3, mitochondrial	11.94	234.628	2498.98	2896.72	3/3	1876.78	10.874
O76041	NEBL	Nebulette	Nebulette	116.45	573.479	3066.69	620.136	3/3	1420.1	10.4718
O76041-2	NEBL	Isoform 2 of Nebulette	Nebulette	116.45	2571.46	4830.99	2759.9	3/3	3387.45	11.726
P12036	NEFH	Neurofilament heavy polypeptide	Neurofilament heavy polypeptide	112.48	2821.91	18115.8	4249.91	3/3	8395.88	13.0355
P07196	NEFL	Neurofilament light polypeptide	Neurofilament light polypeptide	61.52	24833.4	294374	49291.8	3/3	122833	16.9063
P07197	NEFM	Neurofilament medium polypeptide	Neurofilament medium polypeptide	102.47	12260.5	102940	19815.3	3/3	45005.3	15.4578
O60524	NEMF	Ribosome quality control complex subunit NEMF;Isoform 2 of Ribosome quality control complex subunit NEMF;Isoform 3 of Ribosome quality control complex subunit NEMF;Isoform 4 of Ribosome quality control complex subunit NEMF;Isoform 5 of Ribosome quality control complex subunit NEMF	Ribosome quality control complex subunit NEMF	122.95	310.035	600.951	1296.27	3/3	735.75	9.52307
H7BY57	NFASC	Neurofascin (Fragment);Isoform 12 of Neurofascin;Isoform 4 of Neurofascin;Isoform 9 of Neurofascin	Neurofascin (Fragment)		1795.58	1501.96	1637.5	3/3	1645.01	10.6839
O94856-10;O94856-5	NFASC	Isoform 10 of Neurofascin;Isoform 5 of Neurofascin	Neurofascin (Fragment)		949.404	1361.48	1357.23	3/3	1222.7	10.2559
A0A087WXP2;A0A0A0MRX8;A0A1B0GU97;A0A1B0GW37;A0A1B0GWI9;A0A1B0GWJ4;A0A286YEX4;A0A2R8Y7V8;A0A590UJ82;A0A590UK09;A0A590UK73;A0A8I5KYE6;A0A8J8YL86;A0A8V8TP49;A0A8V8TP65;A0A8V8TPN0;A0A8V8TQG7;A0A8V8TQI3;A0A8V8TQV0;B1AKN5;B1AKN6;B1AKN7;B1AKN8;B4DHW2;C9JWJ8;K7EJB0;K7EKH0;K7EN08;K7ESG9;O00712;O00712-2;O00712-4;O00712-5;P08651;P08651-2;P08651-3;P08651-4;P08651-5;P08651-6;Q12857;Q12857-2;Q12857-3;Q12857-4;…	NFIX;NFIB;NFIB;NFIB;NFIB;NFIB;NFIC;NFIB;NFIA;NFIA;NFIA;NFIX;NFIX;NFIA;NFIA;NFIA;NFIA;NFIA;NFIA;NFIA;NFIA;NFIA;NFIA;NFIX;NFIX;NFIX;NFIX;NFIX;NFIX;NFIB;NFIB;NFIB;NFIB;NFIC;NFIC;NFIC;NFIC;NFIC;NFIC;NFIA;NFIA;NFIA;NFIA;NFIX;NFIX;NFIX;NFIX;NFIX;NFIX;NFIB;NFIB;NFIB;NFIB;NFIA;NFIA;NFIA;NFIB;NFIB	Nuclear factor 1;Nuclear factor 1;Nuclear factor 1;Nuclear factor 1;Nuclear factor 1 (Fragment);Nuclear factor 1;Nuclear factor 1;Nuclear factor 1;CCAAT-box-binding transcription factor;Nuclear factor 1;Nuclear factor 1;Nuclear factor 1 (Fragment);Nuclear factor 1;Nuclear factor 1;Nuclear factor 1;Nuclear factor 1;Nuclear factor 1;Nuclear factor 1;Nuclear factor 1;Nuclear factor 1;Nuclear factor …			1394.27	4381.4	1716.15	3/3	2497.27	11.2861
Q9Y697	NFS1	Cysteine desulfurase;Isoform Cytoplasmic of Cysteine desulfurase	Cysteine desulfurase	50.2	1417.2	4122.37	1884.9	3/3	2474.82	11.2731
P14543	NID1	Nidogen-1;Isoform 2 of Nidogen-1	Nidogen-1	136.38	5698.45	5119.49	23938.3	3/3	11585.4	13.5
Q14112	NID2	Nidogen-2;Isoform 2 of Nidogen-2	Nidogen-2	151.25	3785.74	2467.98	13946.2	3/3	6733.29	12.7171
Q9BPW8	NIPSNAP1	Protein NipSnap homolog 1	Protein NipSnap homolog 1	33.31	2180.39	6354.45	6421.58	3/3	4985.47	12.2835
O75323	NIPSNAP2	Protein NipSnap homolog 2	Protein NipSnap homolog 2	33.74	5689.52	8847.99	10883.4	3/3	8473.65	13.0488
Q86X76	NIT1	Deaminated glutathione amidase;Isoform 1 of Deaminated glutathione amidase;Isoform 5 of Deaminated glutathione amidase	Deaminated glutathione amidase	35.9	4223.88	2895.8	4012.33	3/3	3710.67	11.8575
P15531	NME1	Nucleoside diphosphate kinase A;Isoform 2 of Nucleoside diphosphate kinase A	Nucleoside diphosphate kinase A	17.15	4387.68	8646.91	5119.5	3/3	6051.36	12.563
P22392-2;Q32Q12	NME2;NME1-NME2	Isoform 3 of Nucleoside diphosphate kinase B;Nucleoside diphosphate kinase			6219.62	12799.4	7179.36	3/3	8732.78	13.0922
A0A0A0MRM9	NOLC1	Nucleolar and coiled-body phosphoprotein 1 (Fragment);Nucleolar and coiled-body phosphoprotein 1;Isoform Beta of Nucleolar and coiled-body phosphoprotein 1;Isoform 3 of Nucleolar and coiled-body phosphoprotein 1	Nucleolar and coiled-body phosphoprotein 1 (Fragment)		632.391	3330.57	570.764	3/3	1511.24	10.5615
B4DLR8	NQO1	NAD(P)H quinone dehydrogenase 1;NAD(P)H dehydrogenase [quinone] 1;Isoform 2 of NAD(P)H dehydrogenase [quinone] 1;Isoform 3 of NAD(P)H dehydrogenase [quinone] 1	NAD(P)H quinone dehydrogenase 1	22.79	18991	22957.8	19436.5	3/3	20461.8	14.3206
P01111	NRAS	GTPase NRas	GTPase NRas	21.23	2818.46	1299.18	2430.53	3/3	2182.72	11.0919
A0A994J5K9	NSF	Vesicle-fusing ATPase	Vesicle-fusing ATPase	81.92	5229.72	21058.2	8553.58	3/3	11613.8	13.5036
Q8IVD9	NUDCD3	NudC domain-containing protein 3	NudC domain-containing protein 3	40.82	913.258	8129.58	1237.78	3/3	3426.87	11.7427
K7EIN2	NUDT16L1	Nudix hydrolase 16 like 1 (Fragment);Tudor-interacting repair regulator protein	Nudix hydrolase 16 like 1 (Fragment)		1553.34	1312.6	519.862	3/3	1128.6	10.1403
O43809	NUDT21	Cleavage and polyadenylation specificity factor subunit 5	Cleavage and polyadenylation specificity factor subunit 5	26.23	14062	9009.23	10443.7	3/3	11171.7	13.4476
O95989	NUDT3	Diphosphoinositol polyphosphate phosphohydrolase 1	Diphosphoinositol polyphosphate phosphohydrolase 1	19.47	1841.59	1047.77	1882.37	3/3	1590.57	10.6353
A0A0C4DGH3	NUMBL	Numb-like protein	Numb-like protein	60.81	10961.2	21518.1	13283.2	3/3	15254.2	13.8969
F8VTY2	NUP37	Nucleoporin 37 (Fragment);Nucleoporin Nup37	Nucleoporin 37 (Fragment)	23.27	247.397	818.312	1320.68	3/3	795.464	9.63565
Q9UKX7	NUP50	Nuclear pore complex protein Nup50;Isoform 2 of Nuclear pore complex protein Nup50	Nuclear pore complex protein Nup50	50.14	600.366	242.391	270.83	3/3	371.196	8.53604
A0A8Q3WKJ4	NUP54	Nucleoporin 54;Nucleoporin 54;Nucleoporin 54;Nucleoporin p54;Isoform 3 of Nucleoporin p54	Nucleoporin 54	60.7	1109.64	823.533	971.869	3/3	968.348	9.91938
A0A3B3ITD8	NUP98	Nucleoporin 98 and 96 precursor;Nuclear pore complex protein Nup98-Nup96;Nuclear pore complex protein Nup98-Nup96;Nucleoporin 98 and 96 precursor;Nuclear pore complex protein Nup98-Nup96;Nucleoporin 98 and 96 precursor (Fragment);Nuclear pore complex protein Nup98-Nup96;Nucleoporin 98 and 96 precursor;Nuclear pore complex protein Nup98-Nup96;Nucleoporin 98 and 96 precursor;Nuclear pore complex pr…	Nucleoporin 98 and 96 precursor	143.45	672.48	516.645	590.594	3/3	593.24	9.21247
P04181	OAT	Ornithine aminotransferase, mitochondrial	Ornithine aminotransferase, mitochondrial	48.53	4837.26	7936.42	7489.98	3/3	6754.55	12.7216
Q5TC84	OGFRL1	Opioid growth factor receptor-like protein 1	Opioid growth factor receptor-like protein 1	51.25	332.937	1227.04	355.893	3/3	638.622	9.31882
P20774	OGN	Mimecan	Mimecan	33.92	1536.69	352.765	1039.02	3/3	976.155	9.93097
Q99784	OLFM1	Noelin	Noelin	55.34	3781.99	3941.04	3658.06	3/3	3793.7	11.8894
K7EIS8	OLFM2	Olfactomedin 2;Olfactomedin 2;Noelin-2	Olfactomedin 2	42.84	504.333	438.42	637.278	3/3	526.677	9.04077
B4DNG0;Q9NRN5;Q9NRN5-2	OLFM3	Isoform 5 of Noelin-3	Isoform 5 of Noelin-3	44.5	4911.6	4036.98	6243.5	3/3	5064.02	12.3061
Q6UWY5	OLFML1	Olfactomedin-like protein 1	Olfactomedin-like protein 1	45.95	905.037	349.315	265.116	3/3	506.489	8.98439
B4DNG0	OLFML3	Olfactomedin like 3;Olfactomedin-like protein 3;Isoform 2 of Olfactomedin-like protein 3	Olfactomedin like 3	38.98	2446.77	224.92	727.736	3/3	1133.14	10.1461
P22059	OSBP	Oxysterol-binding protein 1	Oxysterol-binding protein 1	89.42	1698.32	932.255	1358.37	3/3	1329.65	10.3768
Q96SU4	OSBPL9	Oxysterol-binding protein-related protein 9;Isoform 2 of Oxysterol-binding protein-related protein 9;Isoform 3 of Oxysterol-binding protein-related protein 9;Isoform 4 of Oxysterol-binding protein-related protein 9;Isoform 5 of Oxysterol-binding protein-related protein 9;Isoform 6 of Oxysterol-binding protein-related protein 9;Isoform 7 of Oxysterol-binding protein-related protein 9	Oxysterol-binding protein-related protein 9	83.18	647.495	816.393	868.674	3/3	777.521	9.60274
P55809	OXCT1	Succinyl-CoA:3-ketoacid coenzyme A transferase 1, mitochondrial	Succinyl-CoA:3-ketoacid coenzyme A transferase 1, mitochondrial	56.16	10159.8	8497.3	14692	3/3	11116.4	13.4404
F5H0C4	PAAF1	Proteasomal ATPase associated factor 1;Proteasomal ATPase-associated factor 1;Isoform 2 of Proteasomal ATPase-associated factor 1;Isoform 3 of Proteasomal ATPase-associated factor 1	Proteasomal ATPase associated factor 1	42.72	254.446	1541.63	449.008	3/3	748.363	9.54759
A0A7I2V4L7	PABPC4	Polyadenylate-binding protein;Isoform 2 of Polyadenylate-binding protein 4;Isoform 3 of Polyadenylate-binding protein 4	Polyadenylate-binding protein	66.5	1960.23	3747.99	1988.89	3/3	2565.7	11.3251
Q86U42	PABPN1	Polyadenylate-binding protein 2;Isoform 2 of Polyadenylate-binding protein 2	Polyadenylate-binding protein 2	32.75	1030.84	3722.62	2300.16	3/3	2351.21	11.1992
Q9UNF0	PACSIN2	Protein kinase C and casein kinase substrate in neurons protein 2;Isoform 2 of Protein kinase C and casein kinase substrate in neurons protein 2	Protein kinase C and casein kinase substrate in neurons protein 2	55.74	4033.79	2974.48	2998.37	3/3	3335.54	11.7037
A0A0C4DGG1	PACSIN3	Protein kinase C and casein kinase substrate in neurons 3 (Fragment);Protein kinase C and casein kinase substrate in neurons 3;Protein kinase C and casein kinase substrate in neurons protein 3	Protein kinase C and casein kinase substrate in neurons 3 (Fragment)	46.49	1164.06	345.295	897.301	3/3	802.219	9.64785
Q9Y2J8	PADI2	Protein-arginine deiminase type-2	Protein-arginine deiminase type-2	75.56	18045.3	21028.5	24301.5	3/3	21125.1	14.3667
P43034	PAFAH1B1	Platelet-activating factor acetylhydrolase IB subunit beta	Platelet-activating factor acetylhydrolase IB subunit beta	46.64	12202.6	5841.71	9273.32	3/3	9105.87	13.1526
Q9NP74	PALMD	Palmdelphin	Palmdelphin	62.76	221.752	2695.36	262.599	3/3	1059.91	10.0497
Q9BUH6	PAXX	Protein PAXX	Protein PAXX	21.64	985.234	258.424	845.073	3/3	696.243	9.44345
Q9BVG4	PBDC1	Protein PBDC1	Protein PBDC1	26.06	502.536	3187	586.675	3/3	1425.4	10.4772
P30039	PBLD	Phenazine biosynthesis-like domain-containing protein;Isoform 2 of Phenazine biosynthesis-like domain-containing protein	Phenazine biosynthesis-like domain-containing protein	31.79	1093.62	2637.23	1281.79	3/3	1670.88	10.7064
P11498	PC	Pyruvate carboxylase, mitochondrial	Pyruvate carboxylase, mitochondrial	129.63	287.455	3684.22	252.486	3/3	1408.05	10.4595
Q15365	PCBP1	Poly(rC)-binding protein 1	Poly(rC)-binding protein 1	37.5	4114.78	8273.29	4197.34	3/3	5528.47	12.4327
P22061	PCMT1	Protein-L-isoaspartate(D-aspartate) O-methyltransferase;Isoform 2 of Protein-L-isoaspartate(D-aspartate) O-methyltransferase	Protein-L-isoaspartate(D-aspartate) O-methyltransferase	24.64	11790.5	42967.5	11149.4	3/3	21969.2	14.4232
Q96MG8	PCMTD1	Protein-L-isoaspartate O-methyltransferase domain-containing protein 1;Isoform 2 of Protein-L-isoaspartate O-methyltransferase domain-containing protein 1	Protein-L-isoaspartate O-methyltransferase domain-containing protein 1	40.68	208.792	1286.07	279.935	3/3	591.6	9.20848
Q9UHG2	PCSK1N	ProSAAS	ProSAAS	27.37	3415.43	3272.2	2184.06	3/3	2957.23	11.53
Q9UHG3	PCYOX1	Prenylcysteine oxidase 1	Prenylcysteine oxidase 1	56.64	951.028	4021.6	1241.72	3/3	2071.45	11.0164
E7EVZ5	PCYOX1L	Prenylcysteine oxidase 1 like;Prenylcysteine oxidase-like	Prenylcysteine oxidase 1 like	45.68	791.476	2826.75	498.306	3/3	1372.18	10.4223
Q9BUL8	PDCD10	Programmed cell death protein 10	Programmed cell death protein 10	24.7	992.839	8217.63	1900.47	3/3	3703.64	11.8547
O75340	PDCD6	Programmed cell death protein 6	Programmed cell death protein 6	21.87	1693.57	8427.99	2133.4	3/3	4084.99	11.9961
Q8WUM4	PDCD6IP	Programmed cell death 6-interacting protein	Programmed cell death 6-interacting protein	96.02	2388.45	8367.82	2791.12	3/3	4515.8	12.1408
O43924	PDE6D	Retinal rod rhodopsin-sensitive cGMP 3',5'-cyclic phosphodiesterase subunit delta	Retinal rod rhodopsin-sensitive cGMP 3',5'-cyclic phosphodiesterase subunit delta	17.42	1429.76	2380.8	1473.54	3/3	1761.37	10.7825
P08559	PDHA1	Pyruvate dehydrogenase E1 component subunit alpha, somatic form, mitochondrial	Pyruvate dehydrogenase E1 component subunit alpha, somatic form, mitochondrial	43.3	106930	90049.5	128037	3/3	108339	16.7252
P11177	PDHB	Pyruvate dehydrogenase E1 component subunit beta, mitochondrial;Isoform 2 of Pyruvate dehydrogenase E1 component subunit beta, mitochondrial	Pyruvate dehydrogenase E1 component subunit beta, mitochondrial	39.23	38307.7	27165.9	44300.1	3/3	36591.2	15.1592
O00330	PDHX	Pyruvate dehydrogenase protein X component, mitochondrial;Isoform 3 of Pyruvate dehydrogenase protein X component, mitochondrial	Pyruvate dehydrogenase protein X component, mitochondrial	54.12	7794.03	6982.2	8841.76	3/3	7872.66	12.9426
D6RDN9	PDK2	Protein-serine/threonine kinase (Fragment);[Pyruvate dehydrogenase (acetyl-transferring)] kinase isozyme 2, mitochondrial;Isoform 2 of [Pyruvate dehydrogenase (acetyl-transferring)] kinase isozyme 2, mitochondrial	Protein-serine/threonine kinase (Fragment)	29.39	730.686	917.314	1355.11	3/3	1001.04	9.96728
Q15120	PDK3	[Pyruvate dehydrogenase (acetyl-transferring)] kinase isozyme 3, mitochondrial;Isoform 2 of [Pyruvate dehydrogenase (acetyl-transferring)] kinase isozyme 3, mitochondrial	[Pyruvate dehydrogenase (acetyl-transferring)] kinase isozyme 3, mitochondrial	46.94	1278.89	1979.49	2333.24	3/3	1863.87	10.8641
O00151	PDLIM1	PDZ and LIM domain protein 1	PDZ and LIM domain protein 1	36.07	245.492	2359.55	286.488	3/3	963.843	9.91265
O00764	PDXK	Pyridoxal kinase	Pyridoxal kinase	35.1	1146.23	8286.33	1346.09	3/3	3592.88	11.8109
Q9BY49	PECR	Peroxisomal trans-2-enoyl-CoA reductase	Peroxisomal trans-2-enoyl-CoA reductase	32.54	502.555	824.72	494.19	3/3	607.155	9.24592
Q9UBV8	PEF1	Peflin	Peflin	30.38	1525.54	3959.02	1768.4	3/3	2417.65	11.2394
Q9BRX2	PELO	Protein pelota homolog	Protein pelota homolog	43.36	2272.37	1397.78	273.155	3/3	1314.43	10.3602
Q8IYB4	PEX5L	PEX5-related protein;Isoform 2 of PEX5-related protein;Isoform 3 of PEX5-related protein;Isoform 4 of PEX5-related protein;Isoform 5 of PEX5-related protein;Isoform 6 of PEX5-related protein;Isoform 7 of PEX5-related protein;Isoform 8 of PEX5-related protein	PEX5-related protein	69.7	283.222	2913.12	287.869	3/3	1161.4	10.1817
A0A8I5KW61	PF4V1	C-X-C motif chemokine;Platelet factor 4;Platelet factor 4 variant	C-X-C motif chemokine	21.14	4782.05	344.09	1272.09	3/3	2132.75	11.0585
O60825	PFKFB2	6-phosphofructo-2-kinase/fructose-2,6-bisphosphatase 2;Isoform 2 of 6-phosphofructo-2-kinase/fructose-2,6-bisphosphatase 2	6-phosphofructo-2-kinase/fructose-2,6-bisphosphatase 2	58.48	2702.61	16145.2	2261.44	3/3	7036.43	12.7806
A0A1W2PR17	PFKFB3	6-phosphofructo-2-kinase/fructose-2,6-biphosphatase 3;6-phosphofructo-2-kinase/fructose-2,6-biphosphatase 3;6-phosphofructo-2-kinase/fructose-2,6-bisphosphatase 3;Isoform 2 of 6-phosphofructo-2-kinase/fructose-2,6-bisphosphatase 3;Isoform 3 of 6-phosphofructo-2-kinase/fructose-2,6-bisphosphatase 3;Isoform 4 of 6-phosphofructo-2-kinase/fructose-2,6-bisphosphatase 3;6-phosphofructo-2-kinase/fructos…	6-phosphofructo-2-kinase/fructose-2,6-biphosphatase 3	64.38	207.716	1452.44	535.562	3/3	731.907	9.51552
P17858	PFKL	ATP-dependent 6-phosphofructokinase, liver type	ATP-dependent 6-phosphofructokinase, liver type	85.02	2901.53	12112.9	2510.61	3/3	5841.69	12.5122
A0A2R8Y891	PFKM	ATP-dependent 6-phosphofructokinase;ATP-dependent 6-phosphofructokinase, muscle type;Isoform 3 of ATP-dependent 6-phosphofructokinase, muscle type	ATP-dependent 6-phosphofructokinase	96.91	59384.8	44864.5	37284	3/3	47177.8	15.5258
A0A8V8TMY4	PFKP	ATP-dependent 6-phosphofructokinase;ATP-dependent 6-phosphofructokinase, platelet type	ATP-dependent 6-phosphofructokinase	90.88	1687.69	13291.2	2064.21	3/3	5681.03	12.4719
P15259	PGAM2	Phosphoglycerate mutase 2	Phosphoglycerate mutase 2	28.77	6280.46	1340.36	3009.38	3/3	3543.4	11.7909
A0A994J4Y8	PGAM5	PGAM family member 5, mitochondrial serine/threonine protein phosphatase;Serine/threonine-protein phosphatase PGAM5, mitochondrial;Isoform 2 of Serine/threonine-protein phosphatase PGAM5, mitochondrial	PGAM family member 5, mitochondrial serine/threonine protein phosphatase	31.88	1090.98	3216.74	1737.93	3/3	2015.22	10.9767
P07205	PGK2	Phosphoglycerate kinase 2	Phosphoglycerate kinase 2	44.8	3215.58	1190.53	3652.7	3/3	2686.27	11.3914
O75594	PGLYRP1	Peptidoglycan recognition protein 1	Peptidoglycan recognition protein 1	21.73	3430.76	279.155	497.206	3/3	1402.37	10.4537
P36871	PGM1	Phosphoglucomutase-1	Phosphoglucomutase-1	61.45	13017.9	8691.36	12732.4	3/3	11480.6	13.4869
H3BS58	PHAF1	Phagosome assembly factor 1 (Fragment);Phagosome assembly factor 1 (Fragment);Phagosome assembly factor 1	Phagosome assembly factor 1 (Fragment)	24.55	191.886	1135.22	204.637	3/3	510.581	8.996
Q99623	PHB2	Prohibitin-2	Prohibitin-2	33.3	756.734	2755.06	3351.9	3/3	2287.9	11.1598
Q7RTV0	PHF5A	PHD finger-like domain-containing protein 5A	PHD finger-like domain-containing protein 5A	12.41	676.732	4619.49	1232.07	3/3	2176.1	11.0875
A0A286YF22	PHGDH	D-3-phosphoglycerate dehydrogenase	D-3-phosphoglycerate dehydrogenase	55.94	16923.2	34966.2	18828.9	3/3	23572.7	14.5248
Q16816	PHKG1	Phosphorylase b kinase gamma catalytic chain, skeletal muscle/heart isoform;Isoform 2 of Phosphorylase b kinase gamma catalytic chain, skeletal muscle/heart isoform	Phosphorylase b kinase gamma catalytic chain, skeletal muscle/heart isoform	45.02	216.889	851.232	254.356	3/3	440.826	8.78406
H0YD48	PICALM	Phosphatidylinositol binding clathrin assembly protein (Fragment)	Phosphatidylinositol binding clathrin assembly protein (Fragment)		436.808	597.68	419.094	3/3	484.527	8.92043
Q13492;Q13492-2;Q13492-3;Q13492-5	PICALM	Phosphatidylinositol-binding clathrin assembly protein;Isoform 2 of Phosphatidylinositol-binding clathrin assembly protein;Isoform 3 of Phosphatidylinositol-binding clathrin assembly protein;Isoform 5 of Phosphatidylinositol-binding clathrin assembly protein	Phosphatidylinositol binding clathrin assembly protein (Fragment)		1032.55	1357.3	1006.62	3/3	1132.16	10.1449
A8MYT4	PIK3C3	Phosphatidylinositol 3-kinase catalytic subunit type 3;Phosphatidylinositol 3-kinase catalytic subunit type 3 (Fragment);Phosphatidylinositol 3-kinase catalytic subunit type 3;Phosphatidylinositol 3-kinase catalytic subunit type 3 (Fragment);Phosphatidylinositol 3-kinase catalytic subunit type 3	Phosphatidylinositol 3-kinase catalytic subunit type 3	94.4	5387.7	2334.83	5218.82	3/3	4313.79	12.0747
Q13526	PIN1	Peptidyl-prolyl cis-trans isomerase NIMA-interacting 1	Peptidyl-prolyl cis-trans isomerase NIMA-interacting 1	18.24	654.149	2315.48	762.062	3/3	1243.9	10.2806
A0A7P0T808	PIP5K1C	Phosphatidylinositol-4-phosphate 5-kinase type 1 gamma;Phosphatidylinositol 4-phosphate 5-kinase type-1 gamma;Isoform 2 of Phosphatidylinositol 4-phosphate 5-kinase type-1 gamma;Isoform 3 of Phosphatidylinositol 4-phosphate 5-kinase type-1 gamma;Isoform 4 of Phosphatidylinositol 4-phosphate 5-kinase type-1 gamma	Phosphatidylinositol-4-phosphate 5-kinase type 1 gamma	76.31	471.558	1494.24	270.195	3/3	745.331	9.54174
O00625	PIR	Pirin	Pirin	32.11	1156.92	975.532	1728.73	3/3	1287.06	10.3299
A0A804F6T5	PKM	Pyruvate kinase	Pyruvate kinase	61.59	45178.3	24987.6	32638.9	3/3	34268.3	15.0646
G5E9W0	PLA1A	Phospholipase A1 member A;Phospholipase A1 member A (Fragment);Phospholipase A1 member A;Isoform 2 of Phospholipase A1 member A;Isoform 3 of Phospholipase A1 member A;Isoform 4 of Phospholipase A1 member A	Phospholipase A1 member A	48.08	1200.03	2457.83	1954.44	3/3	1870.77	10.8694
Q13093	PLA2G7	Platelet-activating factor acetylhydrolase	Platelet-activating factor acetylhydrolase	50.08	585.798	773.491	352.057	3/3	570.449	9.15595
A0A7I2YQ93	PLAT	t-plasminogen activator;t-plasminogen activator;Plasminogen activator, tissue type;Plasminogen activator;Tissue-type plasminogen activator;Isoform 3 of Tissue-type plasminogen activator;Isoform 4 of Tissue-type plasminogen activator	t-plasminogen activator	65.28	465.319	2104.71	363.137	3/3	977.72	9.93328
C9J4A7	PLEKHO2	PH domain-containing protein (Fragment);Pleckstrin homology domain-containing family O member 2;Isoform 2 of Pleckstrin homology domain-containing family O member 2	PH domain-containing protein (Fragment)	25.61	1375.09	2359.32	672.077	3/3	1468.83	10.5205
O60664	PLIN3	Perilipin-3;Isoform 4 of Perilipin-3	Perilipin-3	47.07	443.965	2633.28	504.419	3/3	1193.89	10.2215
A0A286YES4	PLPP3	Phosphatidic acid phosphatase type 2/haloperoxidase domain-containing protein (Fragment);Phosphatidic acid phosphatase type 2/haloperoxidase domain-containing protein (Fragment);Phosphatidic acid phosphatase type 2/haloperoxidase domain-containing protein (Fragment);Phospholipid phosphatase 3	Phosphatidic acid phosphatase type 2/haloperoxidase domain-containing protein (Fragment)		1170.44	4471.03	2182.2	3/3	2607.89	11.3487
P13797	PLS3	Isoform 2 of Plastin-3	Plastin-3	70.81	8692.07	4361.25	8082.45	3/3	7045.25	12.7824
P02689	PMP2	Myelin P2 protein	Myelin P2 protein	14.91	6367.27	4464.99	7427.82	3/3	6086.69	12.5714
A0A994J5K1	PMPCA	Peptidase, mitochondrial processing subunit alpha;Mitochondrial-processing peptidase subunit alpha	Peptidase, mitochondrial processing subunit alpha	60.74	3260.53	1352.65	2445.2	3/3	2352.79	11.2002
O75439	PMPCB	Mitochondrial-processing peptidase subunit beta	Mitochondrial-processing peptidase subunit beta	54.37	3591	2382.01	4110.87	3/3	3361.29	11.7148
Q8ND90	PNMA1	Paraneoplastic antigen Ma1	Paraneoplastic antigen Ma1	39.76	201.965	1857.41	181.513	3/3	746.963	9.54489
Q9UL42	PNMA2	Paraneoplastic antigen Ma2	Paraneoplastic antigen Ma2	41.51	300.377	2422.24	183.659	3/3	968.758	9.91999
Q9H307	PNN	Pinin	Pinin	81.63	625.83	1312.35	563.512	3/3	833.898	9.70373
A0A7I2V2V3	POLA1	DNA polymerase alpha 1, catalytic subunit;DNA polymerase;DNA polymerase alpha catalytic subunit	DNA polymerase alpha 1, catalytic subunit	63.11	3173.35	6222.01	4190.18	3/3	4528.51	12.1448
A0A6Q8PGB0	POLR2A	DNA-directed RNA polymerase subunit;DNA-directed RNA polymerase II subunit RPB1;Isoform 2 of DNA-directed RNA polymerase II subunit RPB1	DNA-directed RNA polymerase subunit	217.25	6634.45	13959.4	7576.12	3/3	9389.98	13.1969
P19387	POLR2C	DNA-directed RNA polymerase II subunit RPB3	DNA-directed RNA polymerase II subunit RPB3	31.44	584.492	2086.61	302.511	3/3	991.203	9.95304
A0A087WVZ9	POLR2E	DNA-directed RNA polymerase II subunit E;RNA polymerase II, I and III subunit E (Fragment);DNA-directed RNA polymerase II subunit E;DNA-directed RNA polymerases I, II, and III subunit RPABC1	DNA-directed RNA polymerase II subunit E	21.46	189.917	2304.88	333.617	3/3	942.803	9.88081
P27169	PON1	Serum paraoxonase/arylesterase 1	Serum paraoxonase/arylesterase 1	39.73	6478.14	8901.41	5318.78	3/3	6899.45	12.7523
Q15166	PON3	Serum paraoxonase/lactonase 3	Serum paraoxonase/lactonase 3	39.61	973.191	497.279	357.172	3/3	609.214	9.25081
A0A7P0Z497	PPIB	Peptidyl-prolyl cis-trans isomerase;Peptidyl-prolyl cis-trans isomerase B	Peptidyl-prolyl cis-trans isomerase	20.21	5099.8	10478.9	9150.7	3/3	8243.12	13.009
Q9ULR3	PPM1H	Protein phosphatase 1H	Protein phosphatase 1H	56.45	8649.03	12942.9	9986.59	3/3	10526.2	13.3617
Q5JR12	PPM1J	Protein phosphatase 1J;Isoform 2 of Protein phosphatase 1J	Protein phosphatase 1J	54.83	175.842	1241.69	229.535	3/3	549.023	9.10072
A8MXX7	PPM1N	protein-serine/threonine phosphatase;protein-serine/threonine phosphatase;protein-serine/threonine phosphatase;Probable protein phosphatase 1N;Isoform 3 of Probable protein phosphatase 1N	protein-serine/threonine phosphatase	15.04	3111.01	1174.57	2039.75	3/3	2108.44	11.042
P62140	PPP1CB	Serine/threonine-protein phosphatase PP1-beta catalytic subunit	Serine/threonine-protein phosphatase PP1-beta catalytic subunit	37.19	2715.11	3305.24	2440.83	3/3	2820.39	11.4617
F8VYE8	PPP1CC	Serine/threonine-protein phosphatase;Serine/threonine-protein phosphatase PP1-gamma catalytic subunit;Isoform 2 of Serine/threonine-protein phosphatase PP1-gamma catalytic subunit	Serine/threonine-protein phosphatase	34.95	3247.6	7138.64	3273.91	3/3	4553.38	12.1527
P62714	PPP2CB	Serine/threonine-protein phosphatase 2A catalytic subunit beta isoform	Serine/threonine-protein phosphatase 2A catalytic subunit beta isoform	35.58	9675.02	16020.6	11083.4	3/3	12259.7	13.5816
Q08209	PPP3CA	Isoform 2 of Protein phosphatase 3 catalytic subunit alpha	Protein phosphatase 3 catalytic subunit alpha	58.69	1455.85	909.202	1600.12	3/3	1321.72	10.3682
P16298	PPP3CB	Serine/threonine-protein phosphatase 2B catalytic subunit beta isoform;Isoform 4 of Serine/threonine-protein phosphatase 2B catalytic subunit beta isoform	Serine/threonine-protein phosphatase 2B catalytic subunit beta isoform	59.02	4819.6	3747.03	4254.04	3/3	4273.56	12.0612
P48454	PPP3CC	Serine/threonine-protein phosphatase 2B catalytic subunit gamma isoform;Isoform 2 of Serine/threonine-protein phosphatase 2B catalytic subunit gamma isoform;Isoform 3 of Serine/threonine-protein phosphatase 2B catalytic subunit gamma isoform	Serine/threonine-protein phosphatase 2B catalytic subunit gamma isoform	58.13	1084.54	2387.99	973.579	3/3	1482.04	10.5334
D3YTA9	PPP3R1	Protein phosphatase 3 regulatory subunit B, alpha;Protein phosphatase 3 regulatory subunit B, alpha;Calcineurin subunit B type 1	Protein phosphatase 3 regulatory subunit B, alpha	21.45	5895.33	4111.65	3921.22	3/3	4642.73	12.1808
O00743	PPP6C	Serine/threonine-protein phosphatase 6 catalytic subunit;Isoform 2 of Serine/threonine-protein phosphatase 6 catalytic subunit	Serine/threonine-protein phosphatase 6 catalytic subunit	35.14	568.393	4309.91	1443.42	3/3	2107.24	11.0411
P51888	PRELP	Prolargin	Prolargin	43.81	9431.42	6248.58	13480.9	3/3	9720.31	13.2468
P17252	PRKCA	Protein kinase C alpha type	Protein kinase C alpha type	76.75	521.953	2881.56	563.431	3/3	1322.31	10.3688
O75569	PRKRA	Interferon-inducible double-stranded RNA-dependent protein kinase activator A	Interferon-inducible double-stranded RNA-dependent protein kinase activator A	34.4	425.734	1700.69	382.647	3/3	836.356	9.70797
O14744	PRMT5	Protein arginine N-methyltransferase 5;Isoform 2 of Protein arginine N-methyltransferase 5	Protein arginine N-methyltransferase 5	72.68	2408.52	3614.65	1665.17	3/3	2562.78	11.3235
A2A2V1	PRNP	Major prion protein (Fragment);Major prion protein	Major prion protein (Fragment)	27.28	4358.66	3496.11	5145.16	3/3	4333.31	12.0813
E7END6	PROC	Protein C, inactivator of coagulation factors Va and VIIIa;Vitamin K-dependent protein C;Isoform 2 of Vitamin K-dependent protein C	Protein C, inactivator of coagulation factors Va and VIIIa	55.39	1162.04	953.687	195.39	3/3	770.371	9.58941
Q9UMS4	PRPF19	Pre-mRNA-processing factor 19	Pre-mRNA-processing factor 19	55.18	1411.08	2047.57	1403.93	3/3	1620.86	10.6625
O43395	PRPF3	U4/U6 small nuclear ribonucleoprotein Prp3	U4/U6 small nuclear ribonucleoprotein Prp3	77.53	313.052	997.415	252.505	3/3	520.991	9.02511
A0A7N4I394	PRPF40A	Pre-mRNA processing factor 40 homolog A;Pre-mRNA processing factor 40 homolog A;HCG1811743, isoform CRA_d;Pre-mRNA processing factor 40 homolog A;Pre-mRNA processing factor 40 homolog A;Pre-mRNA-processing factor 40 homolog A;Isoform 2 of Pre-mRNA-processing factor 40 homolog A;Isoform 3 of Pre-mRNA-processing factor 40 homolog A	Pre-mRNA processing factor 40 homolog A	112.41	1148.08	273.333	251.481	3/3	557.63	9.12317
P60891	PRPS1	Ribose-phosphate pyrophosphokinase 1	Ribose-phosphate pyrophosphokinase 1	34.83	8700.82	8510.23	8646.53	3/3	8619.19	13.0733
Q14558	PRPSAP1	Phosphoribosyl pyrophosphate synthase-associated protein 1;Isoform 2 of Phosphoribosyl pyrophosphate synthase-associated protein 1	Phosphoribosyl pyrophosphate synthase-associated protein 1	39.39	1971.88	1257.62	1841.29	3/3	1690.26	10.723
P48634	PRRC2A	Protein PRRC2A	Protein PRRC2A	228.86	9297.75	13358.6	8500.22	3/3	10385.5	13.3423
E7EPN9	PRRC2C	Proline rich coiled-coil 2C;Protein PRRC2C;Isoform 3 of Protein PRRC2C;Isoform 4 of Protein PRRC2C;Isoform 5 of Protein PRRC2C;Isoform 6 of Protein PRRC2C;Isoform 7 of Protein PRRC2C	Proline rich coiled-coil 2C	308.78	554.819	1868.89	612.144	3/3	1011.95	9.98292
Q7Z6L0	PRRT2	Proline-rich transmembrane protein 2;Isoform 2 of Proline-rich transmembrane protein 2	Proline-rich transmembrane protein 2	34.94	2733.13	2499.02	3301.29	3/3	2844.48	11.4739
P24158	PRTN3	Myeloblastin	Myeloblastin	27.81	4276.19	1175.72	1497.88	3/3	2316.59	11.1778
Q9BRX8	PRXL2A	Peroxiredoxin-like 2A;Isoform 2 of Peroxiredoxin-like 2A	Peroxiredoxin-like 2A	25.76	1128.34	3279.47	2077.93	3/3	2161.92	11.0781
B4DKF8	PSD3	Pleckstrin and Sec7 domain containing 3	Pleckstrin and Sec7 domain containing 3	42.47	688.807	4370.3	844.908	3/3	1968.01	10.9425
P20618	PSMB1	Proteasome subunit beta type-1	Proteasome subunit beta type-1	26.49	17391	65394.7	15377	3/3	32720.9	14.9979
P28074	PSMB5	Proteasome subunit beta type-5	Proteasome subunit beta type-5	28.48	5528.03	11965	4957.93	3/3	7483.67	12.8695
P28062	PSMB8	Proteasome subunit beta type-8;Isoform 2 of Proteasome subunit beta type-8;Proteasome subunit beta	Proteasome subunit beta type-8	30.35	1198.29	1084.29	1036.55	3/3	1106.38	10.1116
P62191	PSMC1	26S proteasome regulatory subunit 4	26S proteasome regulatory subunit 4	49.18	381.953	2049.8	484.911	3/3	972.223	9.92514
C9JX88	PSMC2	Proteasome 26S subunit, ATPase 2;26S proteasome regulatory subunit 7	Proteasome 26S subunit, ATPase 2	48.26	580.103	1356.69	643.958	3/3	860.25	9.74861
P43686	PSMC4	26S proteasome regulatory subunit 6B;Isoform 2 of 26S proteasome regulatory subunit 6B	26S proteasome regulatory subunit 6B	47.37	491.79	2491.92	421.847	3/3	1135.19	10.1487
A0A994J6V8	PSMC5	Proteasome 26S subunit, ATPase 5;26S proteasome regulatory subunit 8;Isoform 2 of 26S proteasome regulatory subunit 8	Proteasome 26S subunit, ATPase 5	42.65	549.101	3372.9	670.638	3/3	1530.88	10.5801
A0A087X2I1	PSMC6	Proteasome 26S subunit, ATPase 6;Proteasome 26S subunit, ATPase 6 (Fragment);26S proteasome regulatory subunit 10B	Proteasome 26S subunit, ATPase 6	45.8	544.675	1594.68	576.39	3/3	905.247	9.82217
A0A087WW66	PSMD1	26S proteasome non-ATPase regulatory subunit 1;26S proteasome non-ATPase regulatory subunit 1;Isoform 2 of 26S proteasome non-ATPase regulatory subunit 1	26S proteasome non-ATPase regulatory subunit 1	101.55	1727.98	7141.27	1736.61	3/3	3535.29	11.7876
O00231	PSMD11	26S proteasome non-ATPase regulatory subunit 11;Isoform 2 of 26S proteasome non-ATPase regulatory subunit 11	26S proteasome non-ATPase regulatory subunit 11	47.46	955.46	11647.5	1311.97	3/3	4638.3	12.1794
O00232	PSMD12	26S proteasome non-ATPase regulatory subunit 12	26S proteasome non-ATPase regulatory subunit 12	52.9	370.994	1597.52	335.839	3/3	768.117	9.58518
Q9UNM6	PSMD13	26S proteasome non-ATPase regulatory subunit 13	26S proteasome non-ATPase regulatory subunit 13	42.95	1263.59	8592.67	2119.01	3/3	3991.76	11.9628
O00487	PSMD14	26S proteasome non-ATPase regulatory subunit 14	26S proteasome non-ATPase regulatory subunit 14	34.58	1788.72	13271.4	3070.02	3/3	6043.39	12.5611
Q13200	PSMD2	26S proteasome non-ATPase regulatory subunit 2	26S proteasome non-ATPase regulatory subunit 2	100.2	4267.76	36931.1	4317.19	3/3	15172	13.8891
O43242	PSMD3	26S proteasome non-ATPase regulatory subunit 3	26S proteasome non-ATPase regulatory subunit 3	60.98	1709.8	6507.98	1616.42	3/3	3278.06	11.6786
P55036	PSMD4	26S proteasome non-ATPase regulatory subunit 4	26S proteasome non-ATPase regulatory subunit 4	40.74	627.172	2611.34	663.957	3/3	1300.82	10.3452
Q16401	PSMD5	26S proteasome non-ATPase regulatory subunit 5;Isoform 2 of 26S proteasome non-ATPase regulatory subunit 5	26S proteasome non-ATPase regulatory subunit 5	56.2	214.648	3206.99	393.017	3/3	1271.55	10.3124
Q15008	PSMD6	26S proteasome non-ATPase regulatory subunit 6;Isoform 4 of 26S proteasome non-ATPase regulatory subunit 6	26S proteasome non-ATPase regulatory subunit 6	45.53	2151.41	12258.8	3026.75	3/3	5812.3	12.5049
P51665	PSMD7	26S proteasome non-ATPase regulatory subunit 7	26S proteasome non-ATPase regulatory subunit 7	37.03	1131.5	8774.13	2231.36	3/3	4045.66	11.9822
A0A8V8TQ44	PSMD8	26S proteasome non-ATPase regulatory subunit 8	26S proteasome non-ATPase regulatory subunit 8	39.84	2172.62	25741.5	4001.77	3/3	10638.6	13.377
J3KN29	PSMD9	26S proteasome non-ATPase regulatory subunit 9	26S proteasome non-ATPase regulatory subunit 9	24.55	1320	11174.3	1638.94	3/3	4711.1	12.2018
Q7RTS3	PTF1A	Pancreas transcription factor 1 subunit alpha	Pancreas transcription factor 1 subunit alpha	34.97	711.38	712.638	957.02	3/3	793.679	9.63241
Q9H7Z7	PTGES2	Prostaglandin E synthase 2	Prostaglandin E synthase 2	41.94	3084.31	12431.8	3868.8	3/3	6461.64	12.6577
F2Z3J9	PTGR1	Prostaglandin reductase 1;Prostaglandin reductase 1;Isoform 2 of Prostaglandin reductase 1	Prostaglandin reductase 1	32.73	2352.47	1255.79	2453.33	3/3	2020.53	10.9805
Q8N4Q0	PTGR3	Prostaglandin reductase 3	Prostaglandin reductase 3	40.14	420.082	2121.72	408.092	3/3	983.299	9.94149
P21246	PTN	Pleiotrophin	Pleiotrophin	18.94	5902.97	12887.6	14384.7	3/3	11058.4	13.4329
Q8WUK0	PTPMT1	Phosphatidylglycerophosphatase and protein-tyrosine phosphatase 1	Phosphatidylglycerophosphatase and protein-tyrosine phosphatase 1	22.84	711.203	5433.46	629.472	3/3	2258.05	11.1409
Q16849	PTPRN	Receptor-type tyrosine-protein phosphatase-like N;Isoform 2 of Receptor-type tyrosine-protein phosphatase-like N	Receptor-type tyrosine-protein phosphatase-like N	105.85	1954.14	4402.01	2497.08	3/3	2951.08	11.527
Q6GMV3	PTRHD1	Putative peptidyl-tRNA hydrolase PTRHD1	Putative peptidyl-tRNA hydrolase PTRHD1	15.81	217.315	4295.61	365.796	3/3	1626.24	10.6673
A0A0J9YVP6	PUF60	Poly(U)-binding-splicing factor PUF60 (Fragment);Poly(U)-binding-splicing factor PUF60 (Fragment);Poly(U)-binding-splicing factor PUF60 (Fragment);Poly(U)-binding-splicing factor PUF60 (Fragment);Poly(U)-binding-splicing factor PUF60;Poly(U)-binding-splicing factor PUF60;Poly(U)-binding-splicing factor PUF60;Poly(U)-binding-splicing factor PUF60;Poly(U)-binding-splicing factor PUF60;Isoform 2 of …	Poly(U)-binding-splicing factor PUF60 (Fragment)	57.4	505.673	2257.14	539.819	3/3	1100.88	10.1044
P11216	PYGB	Glycogen phosphorylase, brain form	Glycogen phosphorylase, brain form	96.7	21961.3	12717.3	14345.4	3/3	16341.3	13.9962
P11217	PYGM	Glycogen phosphorylase, muscle form	Glycogen phosphorylase, muscle form	97.29	32269.4	18352.2	20905.4	3/3	23842.3	14.5412
P11217	PYGM	Glycogen phosphorylase, muscle form	Glycogen phosphorylase, muscle form	97.29	7728.51	3608.59	3969.75	3/3	5102.28	12.3169
P09417	QDPR	Dihydropteridine reductase	Dihydropteridine reductase	25.79	48995.7	28144.7	45270.1	3/3	40803.5	15.3164
Q96PU8-3;Q96PU8-5	QKI	Isoform 2 of KH domain-containing RNA-binding protein QKI;Isoform 3 of KH domain-containing RNA-binding protein QKI	Isoform 2 of KH domain-containing RNA-binding protein QKI	36.93	759.188	4179.71	635.805	3/3	1858.23	10.8597
Q16769	QPCT	Glutaminyl-peptide cyclotransferase	Glutaminyl-peptide cyclotransferase	40.88	6175.34	3490.96	5206.33	3/3	4957.54	12.2754
P61026	RAB10	Ras-related protein Rab-10	Ras-related protein Rab-10	22.54	13936.7	11791.5	12327.5	3/3	12685.2	13.6309
A0A3B3ITT1	RAB12	RAB12, member RAS oncogene family;Ras-related protein Rab-12	RAB12, member RAS oncogene family	36.32	766.182	1022.5	1007.91	3/3	932.2	9.8645
Q9NP72	RAB18	Ras-related protein Rab-18	Ras-related protein Rab-18	22.98	4725.24	3061.67	3783.16	3/3	3856.69	11.9131
Q15286	RAB35	Ras-related protein Rab-35	Ras-related protein Rab-35	23.03	7231.32	7898.51	7430.36	3/3	7520.06	12.8765
O95716	RAB3D	Ras-related protein Rab-3D	Ras-related protein Rab-3D	24.27	1272.61	1528.37	2200.37	3/3	1667.11	10.7031
Q15042-3	RAB3GAP1	Isoform 2 of Rab3 GTPase-activating protein catalytic subunit	Isoform 2 of Rab3 GTPase-activating protein catalytic subunit	111.29	221.505	2394.73	348.691	3/3	988.309	9.94882
P20338	RAB4A	Ras-related protein Rab-4A	Ras-related protein Rab-4A	24.39	6125.1	3339.18	3029.91	3/3	4164.73	12.024
P20340	RAB6A	Isoform 2 of Ras-related protein Rab-6A	Ras-related protein Rab-6A	23.59	13081.2	8058.32	9642.71	3/3	10260.7	13.3248
Q9NRW1	RAB6B	Ras-related protein Rab-6B	Ras-related protein Rab-6B	23.46	10404.9	6561.76	7299.17	3/3	8088.6	12.9817
Q92930	RAB8B	Ras-related protein Rab-8B	Ras-related protein Rab-8B	23.58	24753	17139.8	22482.4	3/3	21458.4	14.3893
P51151	RAB9A	Ras-related protein Rab-9A	Ras-related protein Rab-9A	22.84	3855.19	1714.48	1683.13	3/3	2417.6	11.2394
Q92696	RABGGTA	Geranylgeranyl transferase type-2 subunit alpha	Geranylgeranyl transferase type-2 subunit alpha	65.07	4251.92	3663.66	3473.95	3/3	3796.51	11.8905
Q5HYI8	RABL3	Rab-like protein 3	Rab-like protein 3	26.42	169.939	3571.81	227.755	3/3	1323.17	10.3698
Q3YEC7	RABL6	Rab-like protein 6	Rab-like protein 6	79.55	2770.7	5405.81	2525.45	3/3	3567.32	11.8006
A0A994J6T1	RAC1	Rac family small GTPase 1;Ras-related C3 botulinum toxin substrate 1;Isoform B of Ras-related C3 botulinum toxin substrate 1	Rac family small GTPase 1	24.86	22829.4	15785	22430.8	3/3	20348.4	14.3126
P60763	RAC3	Ras-related C3 botulinum toxin substrate 3	Ras-related C3 botulinum toxin substrate 3	21.38	5799.44	3219.39	6154.12	3/3	5057.65	12.3043
P63244	RACK1	Small ribosomal subunit protein RACK1	Small ribosomal subunit protein RACK1	35.08	6630.18	6571.91	5033.31	3/3	6078.47	12.5695
P78406	RAE1	mRNA export factor RAE1	mRNA export factor RAE1	40.97	612.087	2089.14	932.097	3/3	1211.11	10.2421
Q5QPL9	RALY	RALY heterogeneous nuclear ribonucleoprotein (Fragment);RNA-binding protein Raly;Isoform 1 of RNA-binding protein Raly	RALY heterogeneous nuclear ribonucleoprotein (Fragment)	24.67	566.8	6296.1	936.197	3/3	2599.7	11.3441
B5MDF5	RAN	GTP-binding nuclear protein Ran	GTP-binding nuclear protein Ran	26.22	49602	16488.3	22198.4	3/3	29429.5	14.845
H0YBM6	RANBP17	RAN binding protein 17 (Fragment);RAN binding protein 17 (Fragment);RAN binding protein 17;Ran-binding protein 17;Isoform 2 of Ran-binding protein 17	RAN binding protein 17 (Fragment)		17614.1	10664	14894.9	3/3	14391	13.8129
Q96S59	RANBP9	Ran-binding protein 9	Ran-binding protein 9	77.85	223.054	2294.77	306.789	3/3	941.536	9.87887
P46060	RANGAP1	Ran GTPase-activating protein 1	Ran GTPase-activating protein 1	63.54	319.246	1482.23	344.855	3/3	715.443	9.48269
P62834	RAP1A	Ras-related protein Rap-1A	Ras-related protein Rap-1A	20.99	13706.6	9684.14	9051.24	3/3	10814	13.4006
A0A8I5KR42	RARS2	Arginyl-tRNA synthetase 2, mitochondrial	Arginyl-tRNA synthetase 2, mitochondrial	13.81	1207.3	2805.25	1400.25	3/3	1804.27	10.8172
Q09028	RBBP4	Histone-binding protein RBBP4;Isoform 3 of Histone-binding protein RBBP4	Histone-binding protein RBBP4	47.66	2422.25	3683	1949.44	3/3	2684.89	11.3906
A0A087X2B1;A0A0G2JRA5;A0A286YEU2;A0A6Q8PFM4;A0A6Q8PGE0;A0A6Q8PH77;A0A6Q8PHA3;A0A804HJM2;A0A804HKG7;A0A8Q3SI58;A0A8Q3SI75;A0A8Q3WKT3;A0A994J531;B0QYV1;B0QYY4;B7Z1U7;F8VR27;F8VZG9;F8VZY7;I3L1D4;O43251;O43251-10;O43251-2;O43251-4;O43251-5;O43251-6;O43251-7;O43251-8;O43251-9;Q9NWB1;Q9NWB1-2;Q9NWB1-3;Q9NWB1-4;Q9NWB1-5;S4R469	RBFOX1;RBFOX2;RBFOX1;RBFOX1;RBFOX1;RBFOX1;RBFOX1;RBFOX1;RBFOX1;RBFOX2;RBFOX2;RBFOX2;RBFOX1;RBFOX2;RBFOX2;RBFOX1;RBFOX1;RBFOX1;RBFOX1;RBFOX1;RBFOX2;RBFOX2;RBFOX2;RBFOX2;RBFOX2;RBFOX2;RBFOX2;RBFOX2;RBFOX2;RBFOX1;RBFOX1;RBFOX1;RBFOX1;RBFOX1;RBFOX2	RNA binding protein fox-1 homolog 1;RNA-binding protein fox-1 homolog 2 (Fragment);RNA binding fox-1 homolog 1;RNA binding protein fox-1 homolog 1;RNA binding protein fox-1 homolog 1;RNA binding protein fox-1 homolog 1;RNA binding protein fox-1 homolog 1;RNA binding protein fox-1 homolog 1;RNA binding protein fox-1 homolog 1;RNA binding protein fox-1 homolog 2;RNA binding protein fox-1 homolog 2;…			296.47	1801.24	305.123	3/3	800.946	9.64556
P49756	RBM25	RNA-binding protein 25	RNA-binding protein 25	100.19	2506.99	1285.66	962.08	3/3	1584.91	10.6302
F6VZ39;Q9BX46;Q9H0Z9;Q9H0Z9-2	RBM38;RBM24;RBM38;RBM38	RNA binding motif protein 38;RNA-binding protein 24;RNA-binding protein 38;Isoform 2 of RNA-binding protein 38			592.906	3268.04	235.136	3/3	1365.36	10.4151
E7EPF2	RBMS1	RNA binding motif single stranded interacting protein 1 (Fragment);RNA binding motif single stranded interacting protein 1;RNA-binding motif, single-stranded-interacting protein 1;Isoform 2 of RNA-binding motif, single-stranded-interacting protein 1	RNA binding motif single stranded interacting protein 1 (Fragment)	13.71	329.92	689.169	507.917	3/3	509.002	8.99153
P38159	RBMX	RNA-binding motif protein, X chromosome	RNA-binding motif protein, X chromosome	42.33	3301.22	2607.18	2648.19	3/3	2852.2	11.4779
B4E3T4	RBPMS	HCG2043421, isoform CRA_c;RNA-binding protein with multiple splicing;Isoform B of RNA-binding protein with multiple splicing;Isoform C of RNA-binding protein with multiple splicing;Isoform D of RNA-binding protein with multiple splicing;Isoform E of RNA-binding protein with multiple splicing	HCG2043421, isoform CRA_c	25	454.739	1218.25	364.441	3/3	679.144	9.40757
P62877	RBX1	E3 ubiquitin-protein ligase RBX1	E3 ubiquitin-protein ligase RBX1	12.27	4583.59	3078.52	2375.56	3/3	3345.89	11.7082
Q9HBH5	RDH14	Retinol dehydrogenase 14	Retinol dehydrogenase 14	36.86	3314.16	1957.96	3685.72	3/3	2985.94	11.544
Q9HD89	RETN	Resistin	Resistin	11.42	50200.2	2520.19	7367.53	3/3	20029.3	14.2898
A0A8I5KRS1	RGS7	Regulator of G protein signaling 7;Regulator of G protein signaling 7;Regulator of G protein signaling 7;Regulator of G protein signaling 7;Regulator of G protein signaling 7;Regulator of G-protein signaling 7;Isoform 2 of Regulator of G-protein signaling 7;Isoform 3 of Regulator of G-protein signaling 7;Isoform 5 of Regulator of G-protein signaling 7	Regulator of G protein signaling 7	53.63	1107.2	2938.02	946.963	3/3	1664.06	10.7005
Q15382	RHEB	GTP-binding protein Rheb	GTP-binding protein Rheb	20.5	348.037	2594.8	383.853	3/3	1108.9	10.1149
P61586	RHOA	Transforming protein RhoA	Transforming protein RhoA	21.77	7664.37	3693.06	5575.28	3/3	5644.24	12.4626
P62745	RHOB	Rho-related GTP-binding protein RhoB	Rho-related GTP-binding protein RhoB	22.12	4965.4	3261.62	4588.93	3/3	4271.98	12.0607
P08134	RHOC	Rho-related GTP-binding protein RhoC;Ras homolog family member C (Fragment)	Rho-related GTP-binding protein RhoC	22.01	1679.64	3057.51	615.978	3/3	1784.37	10.8012
Q96DB5	RMDN1	Regulator of microtubule dynamics protein 1;Isoform 2 of Regulator of microtubule dynamics protein 1	Regulator of microtubule dynamics protein 1	35.81	777.633	1320.52	939.246	3/3	1012.47	9.98366
P12724	RNASE3	Eosinophil cationic protein	Eosinophil cationic protein	18.39	7896.33	291.622	2328.51	3/3	3505.49	11.7754
Q93091	RNASE6	Ribonuclease K6	Ribonuclease K6	17.2	397.42	380.978	978.617	3/3	585.672	9.19395
D6REQ6	RNASET2	Ribonuclease T2;Ribonuclease T2 (Fragment);Ribonuclease T2	Ribonuclease T2	25.31	1418.07	1036.82	1670.15	3/3	1375.01	10.4252
A0A8V8TL82	ROCK2	Rho-associated protein kinase 2	Rho-associated protein kinase 2	167.18	5120.01	3484.78	3795.72	3/3	4133.5	12.0131
Q9GZN7	ROGDI	Protein rogdi homolog	Protein rogdi homolog	32.25	1386.07	13608.9	3129.5	3/3	6041.49	12.5607
P27694	RPA1	Replication protein A 70 kDa DNA-binding subunit	Replication protein A 70 kDa DNA-binding subunit	68.14	1238.83	3234.85	1360.76	3/3	1944.81	10.9254
P15927	RPA2	Replication protein A 32 kDa subunit;Isoform 2 of Replication protein A 32 kDa subunit;Isoform 3 of Replication protein A 32 kDa subunit	Replication protein A 32 kDa subunit	29.25	701.738	2226.39	895.532	3/3	1274.55	10.3158
B5MC59	RPA3	Replication protein A3;Replication protein A 14 kDa subunit	Replication protein A3	9.17	709.829	1374.91	555.943	3/3	880.227	9.78173
H3BRE8	RPAP1	RNA polymerase II associated protein 1;RNA polymerase II associated protein 1 (Fragment);RNA polymerase II-associated protein 1;Isoform 2 of RNA polymerase II-associated protein 1;Isoform 3 of RNA polymerase II-associated protein 1	RNA polymerase II associated protein 1	123.07	2601.87	2429.38	5122.95	3/3	3384.73	11.7248
P62906	RPL10A	Large ribosomal subunit protein uL1	Large ribosomal subunit protein uL1	24.83	6262.54	10036.7	2475.79	3/3	6258.34	12.6116
P62913	RPL11	Large ribosomal subunit protein uL5	Large ribosomal subunit protein uL5	20.25	4073.35	3082.78	3244.96	3/3	3467.03	11.7595
P30050	RPL12	Large ribosomal subunit protein uL11	Large ribosomal subunit protein uL11	17.82	3045.88	22531.8	3693.19	3/3	9756.97	13.2522
P26373	RPL13	Large ribosomal subunit protein eL13	Large ribosomal subunit protein eL13	24.26	2735.39	8396.41	2426.59	3/3	4519.46	12.1419
A0A7I2V2L9	RPL13A	60S ribosomal protein L13a;60S ribosomal protein L13a;Large ribosomal subunit protein uL13	60S ribosomal protein L13a	22.93	1907.67	5158.12	1925.29	3/3	2997.02	11.5493
E7EPB3	RPL14	60S ribosomal protein L14;Large ribosomal subunit protein eL14	60S ribosomal protein L14	14.56	9144.59	6037.74	6040.34	3/3	7074.22	12.7884
A0A087WXM6;A0A0A6YYL6;J3KRX5;J3QQT2;P18621;P18621-3	RPL17;RPL17-C18orf32;RPL17;RPL17;RPL17;RPL17	60S ribosomal protein L17 (Fragment);60S ribosomal protein L17;60S ribosomal protein L17 (Fragment);60S ribosomal protein L17 (Fragment);Large ribosomal subunit protein uL22;Isoform 3 of Large ribosomal subunit protein uL22			4874.56	3121.83	2395.18	3/3	3463.86	11.7582
F8VUA6	RPL18	Ribosomal protein L18 (Fragment);Ribosomal protein L18;Ribosomal protein L18 (Fragment);Ribosomal protein L18 (Fragment);Large ribosomal subunit protein eL18;Isoform 2 of Large ribosomal subunit protein eL18	Ribosomal protein L18 (Fragment)	14.53	3744.92	4691.27	2982.97	3/3	3806.38	11.8942
P46778	RPL21	Large ribosomal subunit protein eL21	Large ribosomal subunit protein eL21	18.56	1172.45	1248.25	366.844	3/3	929.182	9.85982
K7ERI7	RPL22	Ribosomal protein L22;Large ribosomal subunit protein eL22	Ribosomal protein L22	11.17	12050.6	57119.8	13878.6	3/3	27683	14.7567
P62829	RPL23	Large ribosomal subunit protein uL14	Large ribosomal subunit protein uL14	14.87	2753.72	1683.32	1783.51	3/3	2073.52	11.0179
P62750	RPL23A	Large ribosomal subunit protein uL23	Large ribosomal subunit protein uL23	17.7	11534.1	21457.4	8638.8	3/3	13876.8	13.7604
A0A994J4A5	RPL24	Ribosomal protein L24;Ribosomal protein L24;Ribosomal protein L24;Large ribosomal subunit protein eL24	Ribosomal protein L24	15.47	6801.26	3280.89	2283.12	3/3	4121.76	12.009
P61254	RPL26	Large ribosomal subunit protein uL24	Large ribosomal subunit protein uL24	17.26	7969.08	6512.02	3047.77	3/3	5842.96	12.5125
P61353	RPL27	Large ribosomal subunit protein eL27	Large ribosomal subunit protein eL27	15.8	16247.2	18851.8	4315.05	3/3	13138	13.6815
E9PLL6	RPL27A	Ribosomal protein L27a;Large ribosomal subunit protein uL15	Ribosomal protein L27a	12.2	12136.1	18327.2	4710.18	3/3	11724.5	13.5172
H0YKD8	RPL28	60S ribosomal protein L28;Large ribosomal subunit protein eL28;Isoform 2 of Large ribosomal subunit protein eL28;Isoform 3 of Large ribosomal subunit protein eL28	60S ribosomal protein L28	19.07	2942.39	4542.51	1913.64	3/3	3132.85	11.6133
A0A3B3ITT5	RPL29	60S ribosomal protein L29;Large ribosomal subunit protein eL29	60S ribosomal protein L29	18.51	2016.97	5999.9	1883.49	3/3	3300.12	11.6883
P62888	RPL30	Large ribosomal subunit protein eL30	Large ribosomal subunit protein eL30	12.78	12378	20547.4	9641.64	3/3	14189	13.7925
B7Z4C8	RPL31	60S ribosomal protein L31;60S ribosomal protein L31;60S ribosomal protein L31 (Fragment);60S ribosomal protein L31 (Fragment);Large ribosomal subunit protein eL31;Isoform 2 of Large ribosomal subunit protein eL31;Isoform 3 of Large ribosomal subunit protein eL31	60S ribosomal protein L31	15.12	8870.91	10781.3	8806.26	3/3	9486.15	13.2116
D3YTB1	RPL32	Ribosomal protein L32 (Fragment);Ribosomal protein L32;Large ribosomal subunit protein eL32	Ribosomal protein L32 (Fragment)	15.62	2794.11	5269.48	1510.57	3/3	3191.39	11.64
P42766	RPL35	Large ribosomal subunit protein uL29	Large ribosomal subunit protein uL29	14.55	12301.9	11906.4	5754.97	3/3	9987.74	13.2859
P18077	RPL35A	Large ribosomal subunit protein eL33	Large ribosomal subunit protein eL33	12.54	1220.17	3284.07	1465.88	3/3	1990.04	10.9586
H0Y5B4;H7BZ11;J3KQN4;P83881	RPL36A;RPL36A-HNRNPH2;RPL36A;RPL36A	Ribosomal protein L36a;RPL36A-HNRNPH2 readthrough;Ribosomal protein L36a;Large ribosomal subunit protein eL42			2293.18	2354.77	684.702	3/3	1777.55	10.7957
Q969Q0	RPL36AL	Ribosomal protein eL42-like	Ribosomal protein eL42-like	12.47	3154.12	1966.53	981.393	3/3	2034.01	10.9901
P63173	RPL38	Large ribosomal subunit protein eL38	Large ribosomal subunit protein eL38	8.22	1303.23	2056.41	523.269	3/3	1294.3	10.338
P62891;Q59GN2	RPL39;RPL39P5	Large ribosomal subunit protein eL39;Putative ribosomal protein eL39-like 5			2974.43	3966.6	1468.41	3/3	2803.15	11.4528
P36578	RPL4	Large ribosomal subunit protein uL4	Large ribosomal subunit protein uL4	47.7	1163.53	2228.07	1559.02	3/3	1650.2	10.6884
Q02878	RPL6	Large ribosomal subunit protein eL6	Large ribosomal subunit protein eL6	32.73	2785.32	9459.47	1971.6	3/3	4738.8	12.2103
A8MUD9	RPL7	Ribosomal protein L7;Large ribosomal subunit protein uL30	Ribosomal protein L7	24.43	2748.6	5929.44	1581.7	3/3	3419.91	11.7397
P62424	RPL7A	Large ribosomal subunit protein eL8	Large ribosomal subunit protein eL8	30	1622.19	5730.29	1316.62	3/3	2889.7	11.4967
P62917	RPL8	Large ribosomal subunit protein uL2	Large ribosomal subunit protein uL2	28.02	2600.53	6496.23	2094.48	3/3	3730.41	11.8651
P32969	RPL9	Large ribosomal subunit protein uL6	Large ribosomal subunit protein uL6	21.86	12130.7	17948.8	7228.5	3/3	12436	13.6022
P05386	RPLP1	Large ribosomal subunit protein P1	Large ribosomal subunit protein P1	11.51	530.49	520.208	615.935	3/3	555.544	9.11776
P46783	RPS10	Small ribosomal subunit protein eS10	Small ribosomal subunit protein eS10	18.9	7949.05	20211.3	3649	3/3	10603.1	13.3722
A0A1W2PQS6	RPS10-NUDT3	diphosphoinositol-polyphosphate diphosphatase	diphosphoinositol-polyphosphate diphosphatase	33.14	35407	45185.6	27632.5	3/3	36075	15.1387
P62280	RPS11	Small ribosomal subunit protein uS17	Small ribosomal subunit protein uS17	18.43	4603.69	4121.41	1690.62	3/3	3471.91	11.7615
P25398	RPS12	Small ribosomal subunit protein eS12	Small ribosomal subunit protein eS12	14.51	3216.54	4437.72	2879.99	3/3	3511.42	11.7778
P62277	RPS13	Small ribosomal subunit protein uS15	Small ribosomal subunit protein uS15	17.22	49296.1	70173.1	14627.2	3/3	44698.8	15.4479
A0A2R8Y811	RPS14	Ribosomal protein S14 (Fragment);Small ribosomal subunit protein uS11	Ribosomal protein S14 (Fragment)	16.16	10322.3	12526	5388.46	3/3	9412.25	13.2003
P62841	RPS15	Small ribosomal subunit protein uS19	Small ribosomal subunit protein uS19	17.04	3618.8	14499.1	2539.9	3/3	6885.94	12.7494
P62244	RPS15A	Small ribosomal subunit protein uS8	Small ribosomal subunit protein uS8	14.84	28300.2	43650.8	6719.2	3/3	26223.4	14.6786
M0R210	RPS16	Ribosomal protein S16;Small ribosomal subunit protein uS9	Ribosomal protein S16	14.42	6020.57	4192.67	1917.77	3/3	4043.67	11.9814
H3BNC9	RPS17	40S ribosomal protein S17;Small ribosomal subunit protein eS17	40S ribosomal protein S17	64.53	1279.96	2502.77	525.25	3/3	1435.99	10.4878
P62269	RPS18	Small ribosomal subunit protein uS13	Small ribosomal subunit protein uS13	17.72	23618.2	33934.1	9943.32	3/3	22498.5	14.4575
P39019	RPS19	Small ribosomal subunit protein eS19	Small ribosomal subunit protein eS19	16.06	268106	440319	125183	3/3	277869	18.084
H0YEN5	RPS2	40S ribosomal protein S2 (Fragment);Small ribosomal subunit protein uS5	40S ribosomal protein S2 (Fragment)	21.15	1263.58	2659.59	631.165	3/3	1518.11	10.5681
P60866	RPS20	Small ribosomal subunit protein uS10;Isoform 2 of Small ribosomal subunit protein uS10	Small ribosomal subunit protein uS10	13.37	8073.37	9472.29	4420.9	3/3	7322.18	12.8381
P62266	RPS23	Small ribosomal subunit protein uS12	Small ribosomal subunit protein uS12	15.81	10093.1	9505.29	3756.66	3/3	7785.02	12.9265
A0A2R8Y849	RPS24	40S ribosomal protein S24;40S ribosomal protein S24;40S ribosomal protein S24;Small ribosomal subunit protein eS24;Isoform 2 of Small ribosomal subunit protein eS24;Isoform 3 of Small ribosomal subunit protein eS24;Isoform 4 of Small ribosomal subunit protein eS24	40S ribosomal protein S24	15.2	7494.8	9895.98	2208.03	3/3	6532.94	12.6735
P62851	RPS25	Small ribosomal subunit protein eS25	Small ribosomal subunit protein eS25	13.74	6380.72	18617.5	9748.74	3/3	11582.3	13.4996
P42677	RPS27	Small ribosomal subunit protein eS27	Small ribosomal subunit protein eS27	9.46	3363.39	1812.53	1067.35	3/3	2081.09	11.0231
H0YMV8	RPS27L	40S ribosomal protein S27;Ribosomal protein eS27-like	40S ribosomal protein S27	11.35	1186.68	1146.8	840.582	3/3	1058.02	10.0472
P62273	RPS29	Small ribosomal subunit protein uS14	Small ribosomal subunit protein uS14	6.68	5522.41	13611.1	5426	3/3	8186.52	12.999
P23396	RPS3	Small ribosomal subunit protein uS3	Small ribosomal subunit protein uS3	26.69	30743.4	52790.7	20043.5	3/3	34525.9	15.0754
P61247	RPS3A	Small ribosomal subunit protein eS1	Small ribosomal subunit protein eS1	29.94	44397.5	45312.4	21050.3	3/3	36920.1	15.1721
P62701	RPS4X	Small ribosomal subunit protein eS4, X isoform	Small ribosomal subunit protein eS4, X isoform	29.6	49590.9	31746.9	13397.9	3/3	31578.6	14.9467
M0R0F0	RPS5	Ribosomal protein S5 (Fragment);Ribosomal protein S5;Small ribosomal subunit protein uS7	Ribosomal protein S5 (Fragment)	22.39	5034.75	8279.05	3555.34	3/3	5623.05	12.4571
P62753	RPS6	Small ribosomal subunit protein eS6	Small ribosomal subunit protein eS6	28.68	8589.91	14590.2	3799.77	3/3	8993.29	13.1346
P62081	RPS7	Small ribosomal subunit protein eS7	Small ribosomal subunit protein eS7	22.13	25591.9	43667.1	12707	3/3	27322	14.7378
P62241	RPS8	Small ribosomal subunit protein eS8;40S ribosomal protein S8	Small ribosomal subunit protein eS8	24.21	3608.96	8912.65	1801.68	3/3	4774.43	12.2211
P46781	RPS9	Small ribosomal subunit protein uS4	Small ribosomal subunit protein uS4	22.59	6207.56	4963.64	1754.21	3/3	4308.47	12.073
A0A0C4DG17	RPSA	40S ribosomal protein SA;40S ribosomal protein SA;Ribosomal protein SA;40S ribosomal protein SA (Fragment);Small ribosomal subunit protein uS2	40S ribosomal protein SA	33.31	3849.89	6907.87	3391.58	3/3	4716.44	12.2035
Q15404	RSU1	Ras suppressor protein 1	Ras suppressor protein 1	31.54	1516.41	4665.47	1607.97	3/3	2596.62	11.3424
Q9Y3I0	RTCB	RNA-splicing ligase RtcB homolog	RNA-splicing ligase RtcB homolog	55.21	5268.85	13125.1	5866.53	3/3	8086.83	12.9814
Q16799	RTN1	Isoform RTN1-C of Reticulon-1	Reticulon-1	83.62	2173.93	5378.92	3317.15	3/3	3623.33	11.8231
Q9NQC3	RTN4	Isoform C of Reticulon-4	Reticulon-4	129.93	334.588	1212.97	377.998	3/3	641.852	9.3261
Q8WWV3	RTN4IP1	Reticulon-4-interacting protein 1, mitochondrial	Reticulon-4-interacting protein 1, mitochondrial	43.59	1021.7	2966	1440.38	3/3	1809.36	10.8213
Q7L099	RUFY3	Protein RUFY3;Isoform 2 of Protein RUFY3;Isoform 3 of Protein RUFY3;Isoform 4 of Protein RUFY3	Protein RUFY3	52.96	489.689	1875.8	733.928	3/3	1033.14	10.0128
Q59EK9	RUNDC3A	RUN domain-containing protein 3A;Isoform 2 of RUN domain-containing protein 3A;Isoform 3 of RUN domain-containing protein 3A;Isoform 4 of RUN domain-containing protein 3A	RUN domain-containing protein 3A	49.75	492.934	529.038	202.907	3/3	408.293	8.67346
Q9Y265	RUVBL1	RuvB-like 1	RuvB-like 1	50.23	1200.02	15215.5	2115.08	3/3	6176.88	12.5927
Q9Y230	RUVBL2	RuvB-like 2	RuvB-like 2	51.16	1482.87	15901.1	2871.67	3/3	6751.87	12.7211
P26447	S100A4	Protein S100-A4	Protein S100-A4	11.73	4301.79	2803.75	2780.01	3/3	3295.18	11.6861
P0DJI8	SAA1	Serum amyloid A-1 protein	Serum amyloid A-1 protein	13.53	253.313	3840.15	249.798	3/3	1447.75	10.4996
A0A096LPE2	SAA2-SAA4	SAA2-SAA4 readthrough	SAA2-SAA4 readthrough	23.35	3443.21	1533.78	1573.28	3/3	2183.42	11.0924
H7BZW6	SAP18	Sin3A associated protein 18 (Fragment);Histone deacetylase complex subunit SAP18;Isoform 2 of Histone deacetylase complex subunit SAP18;Sin3A associated protein 18 (Fragment)	Sin3A associated protein 18 (Fragment)	16.04	2540.41	8895.03	2365.5	3/3	4600.31	12.1675
O95104	SCAF4	SR-related and CTD-associated factor 4;Isoform 3 of SR-related and CTD-associated factor 4	SR-related and CTD-associated factor 4	125.87	261.366	3112.24	211.032	3/3	1194.88	10.2227
H3BMY4	SCAMP5	Secretory carrier-associated membrane protein;Secretory carrier-associated membrane protein 5;Isoform 2 of Secretory carrier-associated membrane protein 5;Isoform 3 of Secretory carrier-associated membrane protein 5	Secretory carrier-associated membrane protein	18.14	2265.93	948.555	2133.36	3/3	1782.62	10.7998
A0A2R8Y5N3	SCAND3	Zinc finger BED-type containing 9;SCAN domain-containing protein 3	Zinc finger BED-type containing 9	133.91	6889	10642.3	15823.6	3/3	11118.3	13.4406
Q8NBX0	SCCPDH	Saccharopine dehydrogenase-like oxidoreductase	Saccharopine dehydrogenase-like oxidoreductase	47.15	352.343	3514.49	1689.43	3/3	1852.09	10.8549
A0A7I2V3B4	SCFD1	Sec1 family domain containing 1;Sec1 family domain containing 1;Sec1 family domain-containing protein 1	Sec1 family domain containing 1	69.92	262.88	1263.48	248.145	3/3	591.501	9.20824
P13521	SCG2	Secretogranin-2	Secretogranin-2	70.94	1448.03	850.61	914.194	3/3	1070.95	10.0647
P22307	SCP2	Sterol carrier protein 2;Isoform 7 of Sterol carrier protein 2	Sterol carrier protein 2	58.99	584.431	2211.85	666.503	3/3	1154.26	10.1728
A0A0U1RQQ9	SCYL2	SCY1 like pseudokinase 2;SCY1-like protein 2	SCY1 like pseudokinase 2	104.11	281.995	1001.88	307.144	3/3	530.34	9.05077
P31040	SDHA	Succinate dehydrogenase [ubiquinone] flavoprotein subunit, mitochondrial	Succinate dehydrogenase [ubiquinone] flavoprotein subunit, mitochondrial	72.69	5411.52	17323.4	7980.36	3/3	10238.4	13.3217
A6NFY7	SDHAF1	Succinate dehydrogenase assembly factor 1, mitochondrial	Succinate dehydrogenase assembly factor 1, mitochondrial	12.81	3045.43	4218.48	3298.82	3/3	3520.91	11.7817
P21912	SDHB	Succinate dehydrogenase [ubiquinone] iron-sulfur subunit, mitochondrial	Succinate dehydrogenase [ubiquinone] iron-sulfur subunit, mitochondrial	31.63	23413.1	49109	34638.1	3/3	35720.1	15.1244
Q9NRG7	SDR39U1	Epimerase family protein SDR39U1	Epimerase family protein SDR39U1	31.08	1153.08	8424.46	2698.95	3/3	4092.17	11.9986
F8VYZ3	SDSL	Serine dehydratase like (Fragment);Serine dehydratase-like	Serine dehydratase like (Fragment)	17.84	249.803	3178.04	226.862	3/3	1218.23	10.2506
P55735	SEC13	Protein SEC13 homolog	Protein SEC13 homolog	35.54	706.917	4174.31	995.789	3/3	1959	10.9359
F5H365	SEC23A	Protein transport protein SEC23;Protein transport protein Sec23A	Protein transport protein SEC23	82.97	287.419	2959.21	271.645	3/3	1172.76	10.1957
G5EA31	SEC24C	SEC24 homolog C, COPII coat complex component;Protein transport protein Sec24C	SEC24 homolog C, COPII coat complex component	111.99	354.968	1466.14	670.024	3/3	830.377	9.69762
D6REX3	SEC31A	SEC31 homolog A, COPII coat complex component;Protein transport protein Sec31A;Isoform 2 of Protein transport protein Sec31A;Isoform 3 of Protein transport protein Sec31A;Isoform 8 of Protein transport protein Sec31A;Isoform 9 of Protein transport protein Sec31A	SEC31 homolog A, COPII coat complex component	136.23	1975.57	5599.28	1886.86	3/3	3153.9	11.6229
K7ELV2	SEH1L	SEH1 like nucleoporin (Fragment);SEH1 like nucleoporin (Fragment);Nucleoporin SEH1;Isoform B of Nucleoporin SEH1	SEH1 like nucleoporin (Fragment)	29.54	157.252	4625.23	541.807	3/3	1774.76	10.7934
H0YE28	SELENOH	Selenoprotein H (Fragment);Selenoprotein H	Selenoprotein H (Fragment)		280.161	2961.16	196.874	3/3	1146.07	10.1625
Q15019	SEPTIN2	Septin-2;Isoform 2 of Septin-2	Septin-2	41.49	96836.8	33603.2	46936.9	3/3	59125.6	15.8515
O43236	SEPTIN4	Septin-4;Isoform 2 of Septin-4;Isoform 3 of Septin-4;Isoform 4 of Septin-4;Isoform 7 of Septin-4	Septin-4	55.1	6260.89	1938.94	3877.59	3/3	4025.81	11.9751
G3XAH0	SEPTIN5	Septin	Septin	43.85	23945.6	11553.8	17194.8	3/3	17564.7	14.1004
Q99719	SEPTIN5	Septin-5	Septin	43.85	71740.4	32613.5	51412.1	3/3	51922	15.6641
A0A024R6I7	SERPINA1	Alpha-1-antitrypsin	Alpha-1-antitrypsin	46.71	277.386	276.94	3723.43	3/3	1425.92	10.4777
P07093-2;P07093-3	SERPINE2	Isoform 2 of Glia-derived nexin;Isoform 3 of Glia-derived nexin	Isoform 2 of Glia-derived nexin	44	1113.84	2645.39	1056.53	3/3	1605.25	10.6486
Q7Z333	SETX	Probable helicase senataxin;Isoform 3 of Probable helicase senataxin;Isoform 4 of Probable helicase senataxin	Probable helicase senataxin	302.88	1837.22	773.913	1344.48	3/3	1318.54	10.3647
E9PPJ0	SF3B2	Splicing factor 3b subunit 2;Splicing factor 3B subunit 2	Splicing factor 3b subunit 2	98.17	672.787	1098.47	739.352	3/3	836.87	9.70886
Q15393	SF3B3	Splicing factor 3B subunit 3	Splicing factor 3B subunit 3	135.58	1867.69	2218.08	809.808	3/3	1631.86	10.6723
Q15427	SF3B4	Splicing factor 3B subunit 4	Splicing factor 3B subunit 4	44.39	736.439	1187.87	621.527	3/3	848.611	9.72896
Q8N474	SFRP1	Secreted frizzled-related protein 1	Secreted frizzled-related protein 1	35.39	485.415	2249.03	1096.75	3/3	1277.07	10.3186
Q96HF1	SFRP2	Secreted frizzled-related protein 2	Secreted frizzled-related protein 2	33.49	2351.96	1347.32	760.594	3/3	1486.62	10.5378
B8ZZJ6	SFXN5	Sideroflexin 5;Sideroflexin 5 (Fragment);Sideroflexin 5 (Fragment);Sideroflexin-5	Sideroflexin 5	27.97	1285.83	483.944	1711.63	3/3	1160.47	10.1805
P51688	SGSH	N-sulphoglucosamine sulphohydrolase	N-sulphoglucosamine sulphohydrolase	56.7	1841.77	1422.12	1812.27	3/3	1692.05	10.7246
Q9UJC5	SH3BGRL2	SH3 domain-binding glutamic acid-rich-like protein 2	SH3 domain-binding glutamic acid-rich-like protein 2	12.33	2205.06	5026.18	2456.11	3/3	3229.12	11.6569
O60239	SH3BP5	SH3 domain-binding protein 5	SH3 domain-binding protein 5	50.43	606.753	2977.53	1225.26	3/3	1603.18	10.6467
Q99963	SH3GL3	Endophilin-A3;Isoform 4 of Endophilin-A3	Endophilin-A3	39.28	2892.77	4896.44	2512.28	3/3	3433.83	11.7456
A0A087WW40	SH3GLB1	Endophilin-B1;Endophilin-B1;Endophilin-B1;Isoform 2 of Endophilin-B1	Endophilin-B1	44.26	503.023	1531.77	655.388	3/3	896.728	9.80853
B7ZC38	SH3GLB2	SH3 domain containing GRB2 like, endophilin B2;Endophilin-B2	SH3 domain containing GRB2 like, endophilin B2	44.36	1084.69	1653.86	284.589	3/3	1007.71	9.97687
B7ZC39	SH3GLB2	SH3 domain containing GRB2 like, endophilin B2	SH3 domain containing GRB2 like, endophilin B2	44.36	3874.51	4616.85	4682.1	3/3	4391.15	12.1004
Q9NR46-2	SH3GLB2	Isoform 2 of Endophilin-B2	SH3 domain containing GRB2 like, endophilin B2	44.36	8051.67	7666.41	7130.39	3/3	7616.15	12.8948
P34897	SHMT2	Serine hydroxymethyltransferase, mitochondrial;Isoform 3 of Serine hydroxymethyltransferase, mitochondrial	Serine hydroxymethyltransferase, mitochondrial	55.99	690.736	4902.13	693.338	3/3	2095.4	11.033
Q8IXJ6	SIRT2	NAD-dependent protein deacetylase sirtuin-2;Isoform 2 of NAD-dependent protein deacetylase sirtuin-2;Isoform 3 of NAD-dependent protein deacetylase sirtuin-2	NAD-dependent protein deacetylase sirtuin-2	43.18	38370.8	44312.1	54760.6	3/3	45814.5	15.4835
A0A8V8TLS3	SKIC3	SKI3 subunit of superkiller complex;SKI3 subunit of superkiller complex;SKI3 subunit of superkiller complex;SKI3 subunit of superkiller complex;SKI3 subunit of superkiller complex;SKI3 subunit of superkiller complex;Superkiller complex protein 3	SKI3 subunit of superkiller complex	175.15	1498.2	2975.17	857.368	3/3	1776.91	10.7952
H0YN81	SKIC8	SKI8 subunit of superkiller complex (Fragment);Superkiller complex protein 8	SKI8 subunit of superkiller complex (Fragment)	32.25	528.31	7584.38	1054.22	3/3	3055.64	11.5773
P55011	SLC12A2	Solute carrier family 12 member 2;Isoform 2 of Solute carrier family 12 member 2	Solute carrier family 12 member 2	131.45	344.056	1300.11	372.539	3/3	672.234	9.39282
Q9H2X9	SLC12A5	Solute carrier family 12 member 5;Isoform 2 of Solute carrier family 12 member 5	Solute carrier family 12 member 5	126.18	263.676	1959.48	322.115	3/3	848.424	9.72864
Q9P2U7	SLC17A7	Vesicular glutamate transporter 1;Isoform 3 of Vesicular glutamate transporter 1	Vesicular glutamate transporter 1	61.61	1787.26	2449.01	3142.74	3/3	2459.67	11.2642
O75746	SLC25A12	Electrogenic aspartate/glutamate antiporter SLC25A12, mitochondrial	Electrogenic aspartate/glutamate antiporter SLC25A12, mitochondrial	74.76	236.154	1077.73	568.989	3/3	627.625	9.29376
A0A0D9SEI9;A0A0D9SFA8;A0A0D9SFE1;A0A0D9SG84;E9PI74;E9PJH7;E9PQ36;E9PS95;K4DIA2;K4DIA8;K4DIB0;K4DIB3;K4DIB6;K4DIB8;Q9H1K4;Q9H936	SLC25A22	Solute carrier family 25 member 22 (Fragment);Solute carrier family 25 member 22 (Fragment);Solute carrier family 25 member 22 (Fragment);Solute carrier family 25 member 22 (Fragment);Solute carrier family 25 member 22 (Fragment);Solute carrier family 25 member 22 (Fragment);Solute carrier family 25 member 22 (Fragment);Solute carrier family 25 member 22 (Fragment);Solute carrier family 25 member…			836.655	2327.58	4098.76	3/3	2421	11.2414
P12235	SLC25A4	ADP/ATP translocase 1	ADP/ATP translocase 1	33.06	949.375	1133.68	2159.96	3/3	1414.34	10.4659
X6R3N0	SLC27A3	Long-chain fatty acid transport protein 3	Long-chain fatty acid transport protein 3	87.32	2298.18	5852.41	2974.45	3/3	3708.35	11.8566
Q6P1M0	SLC27A4	Long-chain fatty acid transport protein 4;Isoform 2 of Long-chain fatty acid transport protein 4	Long-chain fatty acid transport protein 4	72.06	7158.78	10403.8	5122.39	3/3	7561.66	12.8845
E7ENT5	SLC39A10	Solute carrier family 39 member 10 (Fragment);Solute carrier family 39 member 10 (Fragment);Zinc transporter ZIP10	Solute carrier family 39 member 10 (Fragment)	14.83	13498.9	33124.8	10590.3	3/3	19071.3	14.2191
A0A8V8TN05	SLC44A1	Choline transporter-like protein;Choline transporter-like protein;Choline transporter-like protein 1;Isoform 2 of Choline transporter-like protein 1;Isoform 3 of Choline transporter-like protein 1	Choline transporter-like protein	80.81	234.746	500.478	614.653	3/3	449.959	8.81365
Q9H1V8	SLC6A17	Sodium-dependent neutral amino acid transporter SLC6A17	Sodium-dependent neutral amino acid transporter SLC6A17	81	531.178	674.358	753.708	3/3	653.081	9.35112
Q9GZT3	SLIRP	SRA stem-loop-interacting RNA-binding protein, mitochondrial;Isoform 2 of SRA stem-loop-interacting RNA-binding protein, mitochondrial	SRA stem-loop-interacting RNA-binding protein, mitochondrial	12.35	1149.49	5988.85	958.241	3/3	2698.86	11.3981
A0A087WYV5	SLIT2	Slit guidance ligand 2;Slit homolog 2 protein;Isoform 2 of Slit homolog 2 protein;Isoform 3 of Slit homolog 2 protein;Slit guidance ligand 2	Slit guidance ligand 2	159.98	580.904	1176.29	441.493	3/3	732.895	9.51746
A0A087WV97	SMAP2	Small ArfGAP2;Stromal membrane-associated protein 2;Isoform 2 of Stromal membrane-associated protein 2;Small ArfGAP2 (Fragment)	Small ArfGAP2	46.38	249.624	2298.19	268.722	3/3	938.844	9.87474
A0A0A0MRP6;B7ZLQ5;O60264;P28370;P28370-2	SMARCA1	SWI/SNF related, matrix associated, actin dependent regulator of chromatin, subfamily a, member 1;SMARCA1 protein;SWI/SNF-related matrix-associated actin-dependent regulator of chromatin subfamily A member 5;Probable global transcription activator SNF2L1;Isoform 2 of Probable global transcription activator SNF2L1			657.166	669.293	1454.39	3/3	926.949	9.85635
Q92922	SMARCC1	SWI/SNF complex subunit SMARCC1	SWI/SNF complex subunit SMARCC1	122.87	2803.79	406.196	981.933	3/3	1397.31	10.4484
Q9H0W8	SMG9	Nonsense-mediated mRNA decay factor SMG9;Isoform 2 of Nonsense-mediated mRNA decay factor SMG9	Nonsense-mediated mRNA decay factor SMG9	57.65	742.875	651.513	804.522	3/3	732.97	9.51761
Q9H4F8	SMOC1	SPARC-related modular calcium-binding protein 1;Isoform 2 of SPARC-related modular calcium-binding protein 1	SPARC-related modular calcium-binding protein 1	48.16	80901.5	172195	71507	3/3	108201	16.7234
O95295	SNAPIN	SNARE-associated protein Snapin	SNARE-associated protein Snapin	14.87	3127.63	4234.03	3673.46	3/3	3678.37	11.8449
Q96H20	SNF8	Vacuolar-sorting protein SNF8;Isoform 2 of Vacuolar-sorting protein SNF8	Vacuolar-sorting protein SNF8	28.86	224.532	2564.34	269.616	3/3	1019.5	9.99364
P09012	SNRPA	U1 small nuclear ribonucleoprotein A	U1 small nuclear ribonucleoprotein A	31.28	2983.52	14637.4	3020.72	3/3	6880.55	12.7483
P09661	SNRPA1	U2 small nuclear ribonucleoprotein A'	U2 small nuclear ribonucleoprotein A'	28.42	2093.35	1826.44	1409.41	3/3	1776.4	10.7947
P08579	SNRPB2	U2 small nuclear ribonucleoprotein B''	U2 small nuclear ribonucleoprotein B''	25.49	10606.9	9794.7	10185.7	3/3	10195.8	13.3157
A0A0A0MRR7	SNRPC	U1 small nuclear ribonucleoprotein C	U1 small nuclear ribonucleoprotein C	19.69	8897.05	11456.8	5519.21	3/3	8624.34	13.0742
P62314	SNRPD1	Small nuclear ribonucleoprotein Sm D1	Small nuclear ribonucleoprotein Sm D1	13.28	2585.53	3760.12	1092.3	3/3	2479.31	11.2757
P62316	SNRPD2	Small nuclear ribonucleoprotein Sm D2	Small nuclear ribonucleoprotein Sm D2	13.53	5763.64	9452.45	2650.2	3/3	5955.43	12.54
P62318	SNRPD3	Small nuclear ribonucleoprotein Sm D3;Isoform 2 of Small nuclear ribonucleoprotein Sm D3	Small nuclear ribonucleoprotein Sm D3	13.92	24027.4	40897	18174.3	3/3	27699.6	14.7576
P62304	SNRPE	Small nuclear ribonucleoprotein E	Small nuclear ribonucleoprotein E	10.8	5903.66	9230.08	5020.15	3/3	6717.96	12.7138
J3QLE5;P14678;P14678-2;P14678-3;P63162;P63162-2	SNRPN	Small nuclear ribonucleoprotein polypeptide N (Fragment);Small nuclear ribonucleoprotein-associated proteins B and B';Isoform SM-B of Small nuclear ribonucleoprotein-associated proteins B and B';Isoform SM-B1 of Small nuclear ribonucleoprotein-associated proteins B and B';Small nuclear ribonucleoprotein-associated protein N;Isoform 2 of Small nuclear ribonucleoprotein-associated protein N			6301.42	16835.6	5812.74	3/3	9649.94	13.2363
Q13424	SNTA1	Alpha-1-syntrophin	Alpha-1-syntrophin	53.9	791.803	3377.84	788.732	3/3	1652.79	10.6907
G3V3A4	SNW1	SNW domain-containing protein 1	SNW domain-containing protein 1	65.39	1199.27	7676.21	3775.8	3/3	4217.09	12.042
A0A087X0R6	SNX12	Sorting nexin 12;Sorting nexin-12;Isoform 1 of Sorting nexin-12	Sorting nexin 12	19.83	853.092	1708.26	946.497	3/3	1169.28	10.1914
O60749	SNX2	Sorting nexin-2;Isoform 2 of Sorting nexin-2	Sorting nexin-2	58.47	1043.34	1287.99	1003.81	3/3	1111.71	10.1186
O60493	SNX3	Sorting nexin-3	Sorting nexin-3	18.76	495.681	4033.68	477.91	3/3	1669.09	10.7048
O95219	SNX4	Sorting nexin-4;Isoform 2 of Sorting nexin-4	Sorting nexin-4	51.91	721.494	1078.08	826.036	3/3	875.202	9.77347
P04179	SOD2	Superoxide dismutase [Mn], mitochondrial	Superoxide dismutase [Mn], mitochondrial	24.75	23898.4	39697.3	26029.2	3/3	29874.9	14.8666
P08294	SOD3	Extracellular superoxide dismutase [Cu-Zn]	Extracellular superoxide dismutase [Cu-Zn]	25.85	1617.83	1854.37	1498.19	3/3	1656.8	10.6942
A0A8Q3WKH1	SORBS2	Sorbin and SH3 domain containing 2;Sorbin and SH3 domain containing 2;Sorbin and SH3 domain containing 2;Sorbin and SH3 domain containing 2 (Fragment);Sorbin and SH3 domain-containing protein 2;Isoform 10 of Sorbin and SH3 domain-containing protein 2;Isoform 11 of Sorbin and SH3 domain-containing protein 2;Isoform 12 of Sorbin and SH3 domain-containing protein 2;Isoform 2 of Sorbin and SH3 domain…	Sorbin and SH3 domain containing 2	135.03	767.231	6902.08	683.893	3/3	2784.4	11.4432
B5MED8	SORCS2	Sortilin related VPS10 domain containing receptor 2;VPS10 domain-containing receptor SorCS2	Sortilin related VPS10 domain containing receptor 2	110.59	287.048	864.343	371.305	3/3	507.565	8.98745
Q00796	SORD	Sorbitol dehydrogenase	Sorbitol dehydrogenase	38.32	25083.5	17825.3	18642.9	3/3	20517.2	14.3245
O94993	SOX30	Transcription factor SOX-30;Isoform 2 of Transcription factor SOX-30	Transcription factor SOX-30	81.85	1110.48	620.076	502.521	3/3	744.359	9.53986
Q9HCB6	SPON1	Spondin-1	Spondin-1	90.97	2447.71	2253.29	2917.51	3/3	2539.5	11.3103
A0A0D9SF54	SPTAN1	Spectrin alpha, non-erythrocytic 1	Spectrin alpha, non-erythrocytic 1	282.84	3653.94	3911.46	1159.44	3/3	2908.28	11.5059
Q9Y6N5	SQOR	Sulfide:quinone oxidoreductase, mitochondrial	Sulfide:quinone oxidoreductase, mitochondrial	49.96	268.635	1551.06	2002.98	3/3	1274.23	10.3154
E7EMC7	SQSTM1	Sequestosome 1;Sequestosome-1;Isoform 2 of Sequestosome-1	Sequestosome 1	41.01	292.562	1306.19	420.668	3/3	673.14	9.39476
C9J0K6	SRI	Sorcin;Sorcin;Isoform 2 of Sorcin;Isoform 3 of Sorcin	Sorcin	17.6	14215.4	10966.2	11235	3/3	12138.9	13.5673
P37108	SRP14	Signal recognition particle 14 kDa protein	Signal recognition particle 14 kDa protein	14.57	6725.69	12082.1	8497.35	3/3	9101.7	13.1519
A0A087WYR0	SRP19	Signal recognition particle 19 kDa protein	Signal recognition particle 19 kDa protein	13.65	2353.63	1558.04	2041.71	3/3	1984.46	10.9545
P61011	SRP54	Signal recognition particle subunit SRP54	Signal recognition particle subunit SRP54	55.7	1785.37	10581.7	1657.08	3/3	4674.73	12.1907
O76094	SRP72	Signal recognition particle subunit SRP72	Signal recognition particle subunit SRP72	74.61	2357.34	7366.45	3639.62	3/3	4454.47	12.121
P49458	SRP9	Signal recognition particle 9 kDa protein	Signal recognition particle 9 kDa protein	10.11	1842.17	2371.05	2179.02	3/3	2130.74	11.0571
J3KTL2	SRSF1	Serine/arginine-rich splicing factor 1	Serine/arginine-rich splicing factor 1	28.33	5671.15	3991.22	1343.79	3/3	3668.72	11.8411
O75494	SRSF10	Serine/arginine-rich splicing factor 10;Isoform 2 of Serine/arginine-rich splicing factor 10;Isoform 3 of Serine/arginine-rich splicing factor 10;Isoform 4 of Serine/arginine-rich splicing factor 10;Isoform 5 of Serine/arginine-rich splicing factor 10;Isoform 6 of Serine/arginine-rich splicing factor 10;Serine and arginine rich splicing factor 10	Serine/arginine-rich splicing factor 10	31.3	876.184	3291.66	528.74	3/3	1565.53	10.6124
J3KP15	SRSF2	Serine and arginine rich splicing factor 2 (Fragment);Serine/arginine-rich splicing factor 2	Serine and arginine rich splicing factor 2 (Fragment)	15.37	9343.62	17589.1	3637.95	3/3	10190.2	13.3149
A0A087X2D0	SRSF3	Serine and arginine rich splicing factor 3;Serine/arginine-rich splicing factor 3;Isoform 2 of Serine/arginine-rich splicing factor 3	Serine and arginine rich splicing factor 3	10.32	11732.8	21422.7	9295.03	3/3	14150.2	13.7885
Q13243	SRSF5	Serine/arginine-rich splicing factor 5	Serine/arginine-rich splicing factor 5	31.26	312.644	3892.19	249.813	3/3	1484.88	10.5361
A0A590UJK4;A0A590UJP7;A0A590UK01;A0A590UK80;Q13247;Q13247-3	SRSF6	Serine and arginine rich splicing factor 6;Serine and arginine rich splicing factor 6;Serine and arginine rich splicing factor 6;RRM domain-containing protein (Fragment);Serine/arginine-rich splicing factor 6;Isoform SRP55-3 of Serine/arginine-rich splicing factor 6			1574.05	5666.68	1411.02	3/3	2883.92	11.4938
A0A0B4J1Z1	SRSF7	Serine and arginine rich splicing factor 7;Serine and arginine rich splicing factor 7;Serine/arginine-rich splicing factor 7;Isoform 2 of Serine/arginine-rich splicing factor 7;Isoform 3 of Serine/arginine-rich splicing factor 7;Isoform 4 of Serine/arginine-rich splicing factor 7	Serine and arginine rich splicing factor 7	15.76	3688.97	5006.3	2071.75	3/3	3589.01	11.8094
H0YIB4	SRSF9	Serine and arginine rich splicing factor 9 (Fragment);Serine/arginine-rich splicing factor 9;Serine and arginine rich splicing factor 9	Serine and arginine rich splicing factor 9 (Fragment)		188.611	989.305	291.639	3/3	489.851	8.9362
Q04837	SSBP1	Single-stranded DNA-binding protein, mitochondrial	Single-stranded DNA-binding protein, mitochondrial	17.26	7591.94	12933.7	11221.7	3/3	10582.5	13.3694
Q9BWW4	SSBP3	Single-stranded DNA-binding protein 3;Isoform 2 of Single-stranded DNA-binding protein 3;Isoform 3 of Single-stranded DNA-binding protein 3	Single-stranded DNA-binding protein 3	40.42	190.813	1397.62	476.751	3/3	688.394	9.42709
Q9NY15	STAB1	Stabilin-1	Stabilin-1	275.48	1330.43	1040.51	3224.51	3/3	1865.15	10.8651
O95793	STAU1	Double-stranded RNA-binding protein Staufen homolog 1;Isoform Short of Double-stranded RNA-binding protein Staufen homolog 1;Staufen double-stranded RNA binding protein 1	Double-stranded RNA-binding protein Staufen homolog 1	63.18	462.049	1879.25	526.046	3/3	955.782	9.90054
E5RGX5	STMN2	Stathmin;Stathmin-2;Isoform 2 of Stathmin-2	Stathmin	19.57	2193.28	1426.21	1471.77	3/3	1697.08	10.7288
Q9UJZ1	STOML2	Stomatin-like protein 2, mitochondrial;Isoform 2 of Stomatin-like protein 2, mitochondrial	Stomatin-like protein 2, mitochondrial	38.53	1024.95	2804.63	4413.31	3/3	2747.63	11.424
Q9Y3F4	STRAP	Serine-threonine kinase receptor-associated protein;Isoform 2 of Serine-threonine kinase receptor-associated protein	Serine-threonine kinase receptor-associated protein	38.44	2862.89	6272.71	2812.84	3/3	3982.81	11.9596
O43815	STRN	Striatin;Isoform 2 of Striatin	Striatin	86.13	5658.41	1836.83	1808.56	3/3	3101.27	11.5986
Q13033	STRN3	Striatin-3;Isoform Alpha of Striatin-3	Striatin-3	87.21	1161.12	1545.04	748.565	3/3	1151.57	10.1694
Q9UNE7	STUB1	E3 ubiquitin-protein ligase CHIP	E3 ubiquitin-protein ligase CHIP	34.86	636.924	1869.02	697.431	3/3	1067.79	10.0604
O15400	STX7	Syntaxin-7;Isoform 2 of Syntaxin-7	Syntaxin-7	29.82	1415.79	894.666	1334.84	3/3	1215.1	10.2469
A0A1B0GTP9	STXBP1	Syntaxin binding protein 1	Syntaxin binding protein 1	67.33	274.738	6269.36	312.419	3/3	2285.51	11.1583
P61764	STXBP1	Syntaxin-binding protein 1	Syntaxin binding protein 1	67.33	31963.4	102670	33571.4	3/3	56068.4	15.7749
P53999	SUB1	Activated RNA polymerase II transcriptional coactivator p15	Activated RNA polymerase II transcriptional coactivator p15	14.4	2858.94	9638.36	2425.02	3/3	4974.11	12.2802
A0A2R8Y6Y7	SUCLA2	Succinate--CoA ligase [ADP-forming] subunit beta, mitochondrial;Succinate--CoA ligase [ADP-forming] subunit beta, mitochondrial;Succinate--CoA ligase [ADP-forming] subunit beta, mitochondrial;Isoform 2 of Succinate--CoA ligase [ADP-forming] subunit beta, mitochondrial	Succinate--CoA ligase [ADP-forming] subunit beta, mitochondrial	52.61	2301.7	7537.51	2995.75	3/3	4278.32	12.0628
P53597	SUCLG1	Succinate--CoA ligase [ADP/GDP-forming] subunit alpha, mitochondrial	Succinate--CoA ligase [ADP/GDP-forming] subunit alpha, mitochondrial	36.25	2127.26	7307.46	2557.38	3/3	3997.37	11.9648
Q7L1I2	SV2B	Synaptic vesicle glycoprotein 2B	Synaptic vesicle glycoprotein 2B	77.44	2180.42	2466.28	2562.85	3/3	2403.18	11.2307
Q8NHG7	SVIP	Small VCP/p97-interacting protein	Small VCP/p97-interacting protein	8.44	1380.08	2977.66	1492.12	3/3	1949.95	10.9292
Q92777	SYN2	Synapsin-2	Synapsin-2	63	62802.8	68745.9	47058.4	3/3	59535.7	15.8615
O14994	SYN3	Synapsin-3	Synapsin-3	63.3	10673.5	26607.1	9957.16	3/3	15745.9	13.9427
Q8N3V7	SYNPO	Synaptopodin;Isoform 2 of Synaptopodin;Isoform 3 of Synaptopodin	Synaptopodin	99.46	924.237	2700.61	1124.22	3/3	1583.02	10.6285
Q9H987	SYNPO2L	Synaptopodin 2-like protein;Isoform 2 of Synaptopodin 2-like protein	Synaptopodin 2-like protein	102.48	246.366	8203.07	227.064	3/3	2892.17	11.4979
Q9UMZ2-3;Q9UMZ2-4;Q9UMZ2-7;Q9UMZ2-8;Q9UMZ2-9	SYNRG	Isoform 2 of Synergin gamma;Isoform 3 of Synergin gamma;Isoform 6 of Synergin gamma;Isoform 7 of Synergin gamma;Isoform 8 of Synergin gamma	Isoform 2 of Synergin gamma	132.65	841.877	3238.88	1125.53	3/3	1735.43	10.7611
P08247	SYP	Synaptophysin	Synaptophysin	33.85	9717.55	10918.4	15422.6	3/3	12019.5	13.5531
A0A994J7L5	SYT1	Synaptotagmin;Synaptotagmin-1	Synaptotagmin	41.74	27837.1	41370.6	45954.3	3/3	38387.3	15.2283
J3KQA0	SYT1	Synaptotagmin	Synaptotagmin	41.74	943.082	1936.87	418.067	3/3	1099.34	10.1024
O43581-2;O43581-3;O43581-5	SYT7	Isoform 2 of Synaptotagmin-7;Isoform 3 of Synaptotagmin-7;Isoform 5 of Synaptotagmin-7	Isoform 2 of Synaptotagmin-7	52.82	753.8	2251.66	1030.09	3/3	1345.18	10.3936
Q96BW9	TAMM41	Phosphatidate cytidylyltransferase, mitochondrial;Isoform 3 of Phosphatidate cytidylyltransferase, mitochondrial	Phosphatidate cytidylyltransferase, mitochondrial	51.07	158.25	1809	307.592	3/3	758.279	9.56659
P26639	TARS1	Threonine--tRNA ligase 1, cytoplasmic;Isoform 2 of Threonine--tRNA ligase 1, cytoplasmic	Threonine--tRNA ligase 1, cytoplasmic	83.44	7388.09	2898.28	4870.45	3/3	5052.28	12.3027
O14907	TAX1BP3	Tax1-binding protein 3	Tax1-binding protein 3	13.73	232.047	545.722	779.72	3/3	519.163	9.02004
A0A7P0T8N8	TCERG1	Transcription elongation regulator 1;Transcription elongation regulator 1;Transcription elongation regulator 1;Isoform 2 of Transcription elongation regulator 1	Transcription elongation regulator 1	126	681.691	2327.01	1119.69	3/3	1376.13	10.4264
P17987	TCP1	T-complex protein 1 subunit alpha	T-complex protein 1 subunit alpha	60.34	3634.63	10969.9	5216.98	3/3	6607.17	12.6898
E9PJ55	TCP11L1	T-complex 11 like 1;T-complex protein 11-like protein 1	T-complex 11 like 1	67.24	269.18	1692.13	273.029	3/3	744.778	9.54067
Q00059	TFAM	Transcription factor A, mitochondrial	Transcription factor A, mitochondrial	29.1	2547.84	6918.71	4820.22	3/3	4762.26	12.2174
A0A8V8TLM6	TFRC	Transferrin receptor protein 1;Transferrin receptor protein 1 (Fragment);Transferrin receptor protein 1;Transferrin receptor protein 1;Transferrin receptor protein 1	Transferrin receptor protein 1	88.7	3123.97	608.234	1276.28	3/3	1669.49	10.7052
P21980	TGM2	Protein-glutamine gamma-glutamyltransferase 2	Protein-glutamine gamma-glutamyltransferase 2	77.33	3135.07	23299.2	7603.76	3/3	11346	13.4699
P52888	THOP1	Thimet oligopeptidase	Thimet oligopeptidase	78.84	2418.23	664.99	1428.49	3/3	1503.9	10.5545
Q6ZMP0	THSD4	Thrombospondin type-1 domain-containing protein 4;Isoform 4 of Thrombospondin type-1 domain-containing protein 4	Thrombospondin type-1 domain-containing protein 4	112.45	711.356	624.842	327.054	3/3	554.417	9.11483
F8W8I6	TIA1	TIA1 cytotoxic granule associated RNA binding protein;Cytotoxic granule associated RNA binding protein TIA1	TIA1 cytotoxic granule associated RNA binding protein	42.84	4015.09	2588.24	2183.47	3/3	2928.93	11.5162
Q01085-2	TIAL1	Isoform 2 of Nucleolysin TIAR	Isoform 2 of Nucleolysin TIAR	43.45	17719.2	18306.5	7679.7	3/3	14568.5	13.8306
Q9Y5L4	TIMM13	Mitochondrial import inner membrane translocase subunit Tim13	Mitochondrial import inner membrane translocase subunit Tim13	10.5	3849.37	3353.81	3690.26	3/3	3631.15	11.8262
O60220	TIMM8A	Mitochondrial import inner membrane translocase subunit Tim8 A	Mitochondrial import inner membrane translocase subunit Tim8 A	11	19716.9	13816.3	16505.5	3/3	16679.6	14.0258
Q9Y5J7	TIMM9	Mitochondrial import inner membrane translocase subunit Tim9	Mitochondrial import inner membrane translocase subunit Tim9	10.38	3741.33	1590.69	3725.16	3/3	3019.06	11.5599
F6SDV2	TINAGL1	Tubulointerstitial nephritis antigen like 1;Tubulointerstitial nephritis antigen-like;Isoform 3 of Tubulointerstitial nephritis antigen-like	Tubulointerstitial nephritis antigen like 1	40.87	3160.19	2549.08	16308.3	3/3	7339.19	12.8414
A0A994J7T6;Q04724;Q04727;Q04727-2;Q04727-3;Q04727-4	TLE4;TLE1;TLE4;TLE4;TLE4;TLE4	TLE family member 4, transcriptional corepressor;Transducin-like enhancer protein 1;Transducin-like enhancer protein 4;Isoform 2 of Transducin-like enhancer protein 4;Isoform 3 of Transducin-like enhancer protein 4;Isoform 4 of Transducin-like enhancer protein 4			4749.15	1395.31	2101.06	3/3	2748.51	11.4244
A0A024R1R8;Q9Y2S6	TMA7B;TMA7	Translation machinery-associated protein 7B;Translation machinery-associated protein 7			920.867	1786.66	1652.19	3/3	1453.24	10.5051
Q9NZR1	TMOD2	Tropomodulin-2	Tropomodulin-2	39.6	8173.77	42087.9	11874	3/3	20711.9	14.3382
P24821	TNC	Tenascin	Tenascin	240.85	11863.9	36063	9801.05	3/3	19242.6	14.232
Q9H0E2	TOLLIP	Toll-interacting protein	Toll-interacting protein	30.28	16371.4	40878.8	12887.8	3/3	23379.3	14.5129
Q15388	TOMM20	Mitochondrial import receptor subunit TOM20 homolog	Mitochondrial import receptor subunit TOM20 homolog	16.3	418.6	4004	703.648	3/3	1708.75	10.7387
Q15785	TOMM34	Mitochondrial import receptor subunit TOM34	Mitochondrial import receptor subunit TOM34	34.56	1250.36	3940.02	1719.07	3/3	2303.15	11.1694
O94826	TOMM70	Mitochondrial import receptor subunit TOM70	Mitochondrial import receptor subunit TOM70	67.45	2965.61	4818.23	3726.56	3/3	3836.8	11.9057
Q96HA7	TONSL	Tonsoku-like protein;Isoform 2 of Tonsoku-like protein	Tonsoku-like protein	150.93	1385.57	2886.1	1567.86	3/3	1946.51	10.9267
P55327-4;P55327-6	TPD52	Isoform 4 of Tumor protein D52;Isoform 6 of Tumor protein D52	Isoform 4 of Tumor protein D52	22.48	2201.26	8123.47	2795.3	3/3	4373.34	12.0945
E9PNK6	TPD52L1	TPD52 like 1;TPD52 like 1;TPD52 like 1;Tumor protein D53;Isoform 5 of Tumor protein D53	TPD52 like 1	18.66	264.697	2023.5	308.9	3/3	865.697	9.75772
A0A087WYR3	TPD52L2	TPD52 like 2;Tumor protein D54;Isoform 2 of Tumor protein D54;Isoform 3 of Tumor protein D54;Isoform 4 of Tumor protein D54;Isoform 5 of Tumor protein D54;Isoform 7 of Tumor protein D54	TPD52 like 2	23.76	1452.22	8948.92	2331.89	3/3	4244.34	12.0513
P06753	TPM3	Isoform 3 of Tropomyosin alpha-3 chain	Tropomyosin alpha-3 chain	32.95	8084	4919.5	4781.14	3/3	5928.21	12.5334
P67936	TPM4	Tropomyosin alpha-4 chain	Tropomyosin alpha-4 chain	28.52	10705.4	4952.8	6773.27	3/3	7477.16	12.8683
A0A2R8YGD1	TPP1	Tripeptidyl-peptidase 1;Tripeptidyl-peptidase 1;Tripeptidyl-peptidase 1;Isoform 2 of Tripeptidyl-peptidase 1	Tripeptidyl-peptidase 1	50.89	45222.1	36605.7	40583	3/3	40803.6	15.3164
Q5T0D9	TPRG1L	Tumor protein p63-regulated gene 1-like protein	Tumor protein p63-regulated gene 1-like protein	30.21	2156.87	23884.9	4053.27	3/3	10031.7	13.2923
P62995	TRA2B	Transformer-2 protein homolog beta;Isoform 3 of Transformer-2 protein homolog beta	Transformer-2 protein homolog beta	33.67	2318.41	4660.65	661.543	3/3	2546.87	11.3145
Q9Y5R8	TRAPPC1	Trafficking protein particle complex subunit 1	Trafficking protein particle complex subunit 1	16.83	1491.99	6957.66	1798.08	3/3	3415.91	11.7381
H7C2F7	TRAPPC12	Trafficking protein particle complex subunit 12 (Fragment);Trafficking protein particle complex subunit 12	Trafficking protein particle complex subunit 12 (Fragment)		197.82	1901.1	277.112	3/3	792.009	9.62937
A5PLN9	TRAPPC13	Trafficking protein particle complex subunit 13;Isoform 2 of Trafficking protein particle complex subunit 13;Isoform 3 of Trafficking protein particle complex subunit 13;Isoform 4 of Trafficking protein particle complex subunit 13	Trafficking protein particle complex subunit 13	46.52	331.144	2921	472.242	3/3	1241.46	10.2778
P0DI81;P0DI81-3;P0DI82	TRAPPC2;TRAPPC2;TRAPPC2B	Trafficking protein particle complex subunit 2;Isoform 3 of Trafficking protein particle complex subunit 2;Trafficking protein particle complex subunit 2B			346.948	3895.27	194.549	3/3	1478.92	10.5303
A0A0B4J294	TRAPPC2L	Trafficking protein particle complex subunit 2-like protein;Trafficking protein particle complex subunit 2-like protein;Trafficking protein particle complex subunit 2-like protein;Isoform 2 of Trafficking protein particle complex subunit 2-like protein	Trafficking protein particle complex subunit 2-like protein	16.68	276.688	3625.2	337.055	3/3	1412.98	10.4645
O43617	TRAPPC3	Trafficking protein particle complex subunit 3	Trafficking protein particle complex subunit 3	20.27	1280.59	9038.6	1998.81	3/3	4106	12.0035
Q9Y296	TRAPPC4	Trafficking protein particle complex subunit 4	Trafficking protein particle complex subunit 4	24.34	591.534	10266.3	980.859	3/3	3946.22	11.9463
Q8IUR0	TRAPPC5	Trafficking protein particle complex subunit 5	Trafficking protein particle complex subunit 5	20.78	1379.15	15383.4	2640.98	3/3	6467.83	12.6591
Q86SZ2	TRAPPC6B	Trafficking protein particle complex subunit 6B;Isoform 2 of Trafficking protein particle complex subunit 6B	Trafficking protein particle complex subunit 6B	17.98	524.668	2462.16	637.535	3/3	1208.12	10.2386
O75382	TRIM3	Tripartite motif-containing protein 3;Isoform Beta of Tripartite motif-containing protein 3;Isoform 4 of Tripartite motif-containing protein 3	Tripartite motif-containing protein 3	80.83	264.099	3351.71	215.443	3/3	1277.08	10.3186
Q13049	TRIM32	E3 ubiquitin-protein ligase TRIM32	E3 ubiquitin-protein ligase TRIM32	71.99	273.891	1060.45	322.834	3/3	552.39	9.10954
Q7L0Y3	TRMT10C	tRNA methyltransferase 10 homolog C	tRNA methyltransferase 10 homolog C	47.35	2385.85	2053.34	977.755	3/3	1805.65	10.8183
Q99816	TSG101	Tumor susceptibility gene 101 protein	Tumor susceptibility gene 101 protein	43.94	254.602	1600.96	341.014	3/3	732.191	9.51608
Q16762	TST	Thiosulfate sulfurtransferase	Thiosulfate sulfurtransferase	33.43	3864.75	3007.84	10847.7	3/3	5906.76	12.5282
Q8NFU3	TSTD1	Thiosulfate:glutathione sulfurtransferase;Isoform 2 of Thiosulfate:glutathione sulfurtransferase;Isoform 3 of Thiosulfate:glutathione sulfurtransferase;Isoform 4 of Thiosulfate:glutathione sulfurtransferase;Thiosulfate sulfurtransferase like domain containing 1	Thiosulfate:glutathione sulfurtransferase	12.53	346.205	534.752	819.87	3/3	566.942	9.14706
E5RG15	TTC13	Tetratricopeptide repeat domain 13;Tetratricopeptide repeat domain 13 (Fragment);Tetratricopeptide repeat protein 13;Isoform 2 of Tetratricopeptide repeat protein 13	Tetratricopeptide repeat domain 13	27.89	276.661	2647.06	199.365	3/3	1041.03	10.0238
Q6DKK2	TTC19	Tetratricopeptide repeat protein 19, mitochondrial	Tetratricopeptide repeat protein 19, mitochondrial	42.46	308.589	1569.68	746.957	3/3	875.077	9.77327
Q86TV6	TTC7B	Tetratricopeptide repeat protein 7B;Isoform 2 of Tetratricopeptide repeat protein 7B	Tetratricopeptide repeat protein 7B	94.18	239.136	1063.72	226.297	3/3	509.718	8.99356
Q8N6N2	TTC9B	Tetratricopeptide repeat protein 9B	Tetratricopeptide repeat protein 9B	25.93	243.784	1248.97	257.398	3/3	583.386	9.18831
Q8N5M4	TTC9C	Tetratricopeptide repeat protein 9C	Tetratricopeptide repeat protein 9C	20.01	1140.62	2622.25	1284.72	3/3	1682.53	10.7164
P68363	TUBA1B	Tubulin alpha-1B chain	Tubulin alpha-1B chain	50.15	71644.4	594597	136574	3/3	267605	18.0297
P0DPH7;P0DPH8	TUBA3C;TUBA3D	Tubulin alpha-3C chain;Tubulin alpha-3D chain			2409.85	45961.3	12253.6	3/3	20208.3	14.3027
P68366	TUBA4A	Tubulin alpha-4A chain;Isoform 2 of Tubulin alpha-4A chain	Tubulin alpha-4A chain	49.92	8040.19	86685.9	18717.9	3/3	37814.6	15.2067
C9J2C0	TUBA8	Tubulin alpha chain (Fragment);Tubulin alpha-8 chain	Tubulin alpha chain (Fragment)	51.98	1517.57	21323.8	3084.06	3/3	8641.8	13.0771
P07437	TUBB	Tubulin beta chain	Tubulin beta chain	49.67	5020.44	30139.1	10099.7	3/3	15086.4	13.881
Q13885	TUBB2A	Tubulin beta-2A chain	Tubulin beta-2A chain	49.91	11247.8	99120.4	17702.5	3/3	42690.2	15.3816
Q9BVA1	TUBB2B	Tubulin beta-2B chain	Tubulin beta-2B chain	49.95	2933.49	15827.1	4632.13	3/3	7797.57	12.9288
Q13509	TUBB3	Tubulin beta-3 chain	Tubulin beta-3 chain	50.43	10037.2	113564	16974.6	3/3	46858.4	15.516
P04350	TUBB4A	Tubulin beta-4A chain	Tubulin beta-4A chain	49.59	3514.35	36645.2	7567.32	3/3	15909	13.9576
P68371	TUBB4B	Tubulin beta-4B chain	Tubulin beta-4B chain	49.83	18057.4	166015	33772.2	3/3	72614.8	16.148
K7ESM5	TUBB6	Tubulin beta chain (Fragment);Tubulin beta-6 chain	Tubulin beta chain (Fragment)	37.38	279.186	8615.39	2420.79	3/3	3771.79	11.881
O75896	TUSC2	Tumor suppressor candidate 2	Tumor suppressor candidate 2	12.07	303.892	4861.09	284.445	3/3	1816.48	10.8269
Q8N3L3	TXLNB	Beta-taxilin	Beta-taxilin	76.52	194.752	1456.91	174.051	3/3	608.57	9.24928
P26368	U2AF2	Splicing factor U2AF 65 kDa subunit;Isoform 2 of Splicing factor U2AF 65 kDa subunit	Splicing factor U2AF 65 kDa subunit	53.5	1256.85	2147.9	910.106	3/3	1438.29	10.4901
Q9BSL1	UBAC1	Ubiquitin-associated domain-containing protein 1	Ubiquitin-associated domain-containing protein 1	45.34	301.726	1538.33	270.021	3/3	703.359	9.45812
A0A8C8KGQ8	UBAP2	Ubiquitin associated protein 2;Ubiquitin associated protein 2;Ubiquitin-associated protein 2	Ubiquitin associated protein 2	112.23	464.691	1357.42	348.282	3/3	723.464	9.49878
Q14157	UBAP2L	Ubiquitin-associated protein 2-like;Isoform 5 of Ubiquitin-associated protein 2-like	Ubiquitin-associated protein 2-like	114.53	1050.51	10882.4	1090.32	3/3	4341.06	12.0838
P62837	UBE2D2	Ubiquitin-conjugating enzyme E2 D2	Ubiquitin-conjugating enzyme E2 D2	16.74	978.803	2031.61	1479.22	3/3	1496.54	10.5474
P61081	UBE2M	NEDD8-conjugating enzyme Ubc12	NEDD8-conjugating enzyme Ubc12	20.9	1666.64	1434.52	1801.01	3/3	1634.06	10.6742
P61088	UBE2N	Ubiquitin-conjugating enzyme E2 N	Ubiquitin-conjugating enzyme E2 N	17.14	3292.62	10949.1	4084.93	3/3	6108.9	12.5767
P11441	UBL4A	Ubiquitin-like protein 4A	Ubiquitin-like protein 4A	17.78	1004.04	20172.3	1679.3	3/3	7618.55	12.8953
Q9BZL1	UBL5	Ubiquitin-like protein 5	Ubiquitin-like protein 5	8.55	1705.57	3115.51	2158.43	3/3	2326.51	11.1839
A0A994J4N4	UBTF	Upstream binding transcription factor;Upstream binding transcription factor;Upstream binding transcription factor (Fragment);Nucleolar transcription factor 1;Isoform UBF2 of Nucleolar transcription factor 1	Upstream binding transcription factor	72.2	274.88	1170.34	541.469	3/3	662.229	9.37119
Q5LJA5	UCHL5	Ubiquitin carboxyl-terminal hydrolase;Ubiquitin carboxyl-terminal hydrolase (Fragment);Ubiquitin carboxyl-terminal hydrolase isozyme L5;Isoform 2 of Ubiquitin carboxyl-terminal hydrolase isozyme L5;Isoform 3 of Ubiquitin carboxyl-terminal hydrolase isozyme L5;Isoform 4 of Ubiquitin carboxyl-terminal hydrolase isozyme L5	Ubiquitin carboxyl-terminal hydrolase	40.42	238.529	1960.59	240.929	3/3	813.351	9.66773
Q92890	UFD1	Ubiquitin recognition factor in ER-associated degradation protein 1;Isoform Long of Ubiquitin recognition factor in ER-associated degradation protein 1	Ubiquitin recognition factor in ER-associated degradation protein 1	34.5	3180.77	4477.07	3213.59	3/3	3623.81	11.8233
O94874	UFL1	E3 UFM1-protein ligase 1;Isoform 2 of E3 UFM1-protein ligase 1;Isoform 3 of E3 UFM1-protein ligase 1	E3 UFM1-protein ligase 1	89.6	316.845	2291.86	738.417	3/3	1115.71	10.1237
A0A087WYS1	UGP2	UTP--glucose-1-phosphate uridylyltransferase	UTP--glucose-1-phosphate uridylyltransferase	52.08	6038.23	823.38	10010.7	3/3	5624.11	12.4574
Q9BRT2	UQCC2	Ubiquinol-cytochrome-c reductase complex assembly factor 2;Ubiquinol-cytochrome-c reductase complex assembly factor 2 (Fragment)	Ubiquinol-cytochrome-c reductase complex assembly factor 2	14.87	799.994	2680.48	815.826	3/3	1432.1	10.4839
P14927	UQCRB	Cytochrome b-c1 complex subunit 7	Cytochrome b-c1 complex subunit 7	13.53	1785.18	8111.24	4432.77	3/3	4776.4	12.2217
P31930	UQCRC1	Cytochrome b-c1 complex subunit 1, mitochondrial	Cytochrome b-c1 complex subunit 1, mitochondrial	52.65	1407.06	11938.5	8861.27	3/3	7402.28	12.8538
P22695	UQCRC2	Cytochrome b-c1 complex subunit 2, mitochondrial	Cytochrome b-c1 complex subunit 2, mitochondrial	48.44	5329.51	36116.8	33131.5	3/3	24859.3	14.6015
P47985	UQCRFS1	Cytochrome b-c1 complex subunit Rieske, mitochondrial	Cytochrome b-c1 complex subunit Rieske, mitochondrial	29.67	2632.11	4413.55	7091.59	3/3	4712.41	12.2023
P07919	UQCRH	Cytochrome b-c1 complex subunit 6, mitochondrial	Cytochrome b-c1 complex subunit 6, mitochondrial	10.74	217.332	280.331	855.964	3/3	451.209	8.81765
H7BZK6	USP46	Ubiquitin specific peptidase 46;Ubiquitin carboxyl-terminal hydrolase 46;Isoform 2 of Ubiquitin carboxyl-terminal hydrolase 46;Isoform 3 of Ubiquitin carboxyl-terminal hydrolase 46;Isoform 4 of Ubiquitin carboxyl-terminal hydrolase 46	Ubiquitin specific peptidase 46	39.5	2280.85	2550.23	2106.12	3/3	2312.4	11.1752
F5GZV7	VAMP1	Vesicle associated membrane protein 1;Vesicle-associated membrane protein 1;Isoform 3 of Vesicle-associated membrane protein 1;Isoform 2 of Vesicle-associated membrane protein 1	Vesicle associated membrane protein 1	12.6	537.857	1304.73	1052.36	3/3	964.981	9.91436
Q99536	VAT1	Synaptic vesicle membrane protein VAT-1 homolog	Synaptic vesicle membrane protein VAT-1 homolog	41.92	6504.57	21249.9	10142.8	3/3	12632.4	13.6248
P13611	VCAN	Versican core protein	Versican core protein	372.82	72063.7	371142	104298	3/3	182501	17.4775
A0A0A0MR02	VDAC2	Voltage dependent anion channel 2 (Fragment);Voltage-dependent anion-selective channel protein 2;Isoform 1 of Voltage-dependent anion-selective channel protein 2;Isoform 2 of Voltage-dependent anion-selective channel protein 2	Voltage dependent anion channel 2 (Fragment)	30.35	1109.11	2061.53	4699.46	3/3	2623.37	11.3572
Q9Y277	VDAC3	Voltage-dependent anion-selective channel protein 3;Isoform 2 of Voltage-dependent anion-selective channel protein 3	Voltage-dependent anion-selective channel protein 3	30.66	414.143	566.598	2188.88	3/3	1056.54	10.0451
P08670	VIM	Vimentin	Vimentin	53.65	18427.3	41054.9	19810.3	3/3	26430.9	14.6899
O95497	VNN1	Pantetheinase	Pantetheinase	57.01	567.142	793.638	203.048	3/3	521.276	9.0259
A0A087WXL6	VPS11	Vacuolar protein sorting-associated protein 11 homolog;VPS11 core subunit of CORVET and HOPS complexes (Fragment);Vacuolar protein sorting-associated protein 11 homolog;Vacuolar protein sorting-associated protein 11 homolog	Vacuolar protein sorting-associated protein 11 homolog	107.81	297.054	2593	228.002	3/3	1039.35	10.0215
Q9H269	VPS16	Vacuolar protein sorting-associated protein 16 homolog;Isoform 2 of Vacuolar protein sorting-associated protein 16 homolog	Vacuolar protein sorting-associated protein 16 homolog	94.69	229.145	2782.49	231.921	3/3	1081.19	10.0784
Q9BRG1	VPS25	Vacuolar protein-sorting-associated protein 25	Vacuolar protein-sorting-associated protein 25	20.75	791.628	2219.01	1124.65	3/3	1378.43	10.4288
O75436	VPS26A	Vacuolar protein sorting-associated protein 26A	Vacuolar protein sorting-associated protein 26A	38.17	11016.1	33878.5	13709.9	3/3	19534.8	14.2538
A8MTY9	VPS26C	VPS26 endosomal protein sorting factor C;Vacuolar protein sorting-associated protein 26C;Isoform 2 of Vacuolar protein sorting-associated protein 26C	VPS26 endosomal protein sorting factor C	27.96	296.616	1546.55	319.584	3/3	720.918	9.49369
Q9UK41-2	VPS28	Isoform 2 of Vacuolar protein sorting-associated protein 28 homolog	Isoform 2 of Vacuolar protein sorting-associated protein 28 homolog	26.46	1821.72	4763.1	1846.07	3/3	2810.3	11.4565
A0A2R8YF87;H3BMM5;Q96AX1	VPS33A;;VPS33A	VPS33A core subunit of CORVET and HOPS complexes;Vacuolar protein sorting-associated protein 33A;Vacuolar protein sorting-associated protein 33A			263.015	2688.98	258.096	3/3	1070.03	10.0634
A0A2R8YDQ0	VPS33B	Vacuolar protein sorting-associated protein 33B;VPS33B late endosome and lysosome associated;Vacuolar protein sorting-associated protein 33B;Isoform 2 of Vacuolar protein sorting-associated protein 33B	Vacuolar protein sorting-associated protein 33B	68.74	268.4	1219.13	213.159	3/3	566.896	9.14694
A0A8V8TMD1	VPS45	Vacuolar protein sorting 45 homolog;Vacuolar protein sorting 45 homolog;Vacuolar protein sorting 45 homolog;Vacuolar protein sorting 45 homolog;Vacuolar protein sorting-associated protein 45	Vacuolar protein sorting 45 homolog	62.48	1628.54	3107.75	956.522	3/3	1897.6	10.89
I3L4J1	VPS4A	vesicle-fusing ATPase (Fragment);Vacuolar protein sorting-associated protein 4A	vesicle-fusing ATPase (Fragment)	48.07	400.892	1553.46	548.744	3/3	834.364	9.70453
P62760	VSNL1	Visinin-like protein 1	Visinin-like protein 1	22.14	29787.1	51758.1	28006.7	3/3	36517.3	15.1563
P04004	VTN	Vitronectin	Vitronectin	54.31	7479.59	9936.93	3781.72	3/3	7066.08	12.7867
Q92558	WASF1	Actin-binding protein WASF1	Actin-binding protein WASF1	61.65	2111.41	2529.95	1458.34	3/3	2033.23	10.9896
Q9UPY6	WASF3	Actin-binding protein WASF3	Actin-binding protein WASF3	55.29	1337.72	1905.93	949.832	3/3	1397.83	10.449
A8K0Z3;C4AMC7;Q6VEQ5	WASHC1;WASH3P;WASH2P	WASH complex subunit 1;Putative WAS protein family homolog 3;WAS protein family homolog 2			1906.74	1020.56	1445.49	3/3	1457.6	10.5094
Q9Y2W2	WBP11	WW domain-binding protein 11	WW domain-binding protein 11	70	1512.24	5496.88	2160.34	3/3	3056.49	11.5777
A6NG10	WBP2	WW domain binding protein 2;WW domain binding protein 2 (Fragment);WW domain binding protein 2;WW domain binding protein 2;WW domain-binding protein 2	WW domain binding protein 2	25.81	6581.2	8365.26	4621.22	3/3	6522.56	12.6712
Q8IWB7	WDFY1	WD repeat and FYVE domain-containing protein 1	WD repeat and FYVE domain-containing protein 1	46.32	240.304	2107.57	389.418	3/3	912.431	9.83357
Q9BZH6	WDR11	WD repeat-containing protein 11	WD repeat-containing protein 11	136.68	25358.7	15079.6	4250.9	3/3	14896.4	13.8627
Q9H1Z4	WDR13	WD repeat-containing protein 13	WD repeat-containing protein 13	53.72	416.071	4633.42	385.093	3/3	1811.53	10.823
A0A499FIZ0	WDR26	WD repeat domain 26;WD repeat domain 26 (Fragment);WD repeat domain 26 (Fragment);WD repeat-containing protein 26;Isoform 2 of WD repeat-containing protein 26	WD repeat domain 26	81.36	288.492	2496.06	249.118	3/3	1011.22	9.98189
A0A3B3IT47	WDR37	WD repeat domain 37;WD repeat domain 37 (Fragment);WD repeat domain 37;WD repeat domain 37;WD repeat domain 37;WD repeat domain 37;WD repeat-containing protein 37;Isoform 2 of WD repeat-containing protein 37	WD repeat domain 37	63.83	231.424	1349.26	267.01	3/3	615.899	9.26655
A0A0U1RQR1	WDR45	WD repeat domain 45 (Fragment);WD repeat domain 45 (Fragment);WD repeat domain 45;WD repeat domain 45;WD repeat domain 45 (Fragment);WD repeat domain 45 (Fragment);WD repeat domain 45 (Fragment);WD repeat domain 45 (Fragment);WD repeat domain 45 (Fragment);WD repeat domain 45 (Fragment);WD repeat domain phosphoinositide-interacting protein 4;Isoform 2 of WD repeat domain phosphoinositide-interact…	WD repeat domain 45 (Fragment)	30.55	1094.02	2381.32	1878.02	3/3	1784.45	10.8013
Q8TAF3	WDR48	WD repeat-containing protein 48	WD repeat-containing protein 48	76.21	3116.94	5812.41	3095.67	3/3	4008.34	11.9688
P61964	WDR5	WD repeat-containing protein 5	WD repeat-containing protein 5	36.59	718.697	2552.61	767.279	3/3	1346.2	10.3947
Q9Y4E6	WDR7	WD repeat-containing protein 7;Isoform 2 of WD repeat-containing protein 7	WD repeat-containing protein 7	163.81	313.679	1590.03	352.997	3/3	752.237	9.55504
Q9BQA1	WDR77	Methylosome protein WDR77	Methylosome protein WDR77	36.72	2027.03	3006.32	2126.17	3/3	2386.51	11.2207
A0A804HHS8	WDR91	WD repeat-containing protein 91	WD repeat-containing protein 91	77.2	668.708	394.273	1017.9	3/3	693.626	9.43801
Q8TF74	WIPF2	WAS/WASL-interacting protein family member 2	WAS/WASL-interacting protein family member 2	46.29	1077.24	1003.46	1187.4	3/3	1089.37	10.0893
Q9NZC7	WWOX	WW domain-containing oxidoreductase;Isoform 5 of WW domain-containing oxidoreductase	WW domain-containing oxidoreductase	46.68	243.542	3687.14	251.322	3/3	1394	10.445
A0A7I2V3A1	YKT6	YKT6 v-SNARE homolog;YKT6 v-SNARE homolog;YKT6 v-SNARE homolog;Synaptobrevin homolog YKT6;Isoform 2 of Synaptobrevin homolog YKT6	YKT6 v-SNARE homolog	20.13	3086.86	3319.59	3282.9	3/3	3229.78	11.6572
P62699	YPEL5	Protein yippee-like 5	Protein yippee-like 5	13.84	247.1	1893.69	235.662	3/3	792.151	9.62963
H0YAP0	ZC2HC1A	Zinc finger C2HC domain-containing protein 1A	Zinc finger C2HC-type containing 1A	39.6	2275.72	4067.85	2763.74	3/3	3035.77	11.5678
J3QRS9	ZNF207	Zinc finger protein 207;BUB3-interacting and GLEBS motif-containing protein ZNF207;Isoform 2 of BUB3-interacting and GLEBS motif-containing protein ZNF207;Isoform 4 of BUB3-interacting and GLEBS motif-containing protein ZNF207;Zinc finger protein 207	Zinc finger protein 207	52.54	3011.92	5170.28	2982.68	3/3	3721.63	11.8617
Q96PM9	ZNF385A	Zinc finger protein 385A;Isoform 1 of Zinc finger protein 385A	Zinc finger protein 385A	40.45	222.506	1291.23	211.19	3/3	574.974	9.16735
A6NK75;Q9P255	ZNF98	Zinc finger protein 98;Zinc finger protein 492			1162.75	1013.18	1059.31	3/3	1078.41	10.0747
O95218	ZRANB2	Zinc finger Ran-binding domain-containing protein 2;Isoform 2 of Zinc finger Ran-binding domain-containing protein 2	Zinc finger Ran-binding domain-containing protein 2	37.4	275.166	1077.61	249.346	3/3	534.042	9.06081
		Actin-related protein 2/3 complex subunit 1A			6343.85	5147.78	6484.81	3/3	5992.15	12.5489
		Sushi domain-containing protein			2805.79	1309.66	2361.43	3/3	2158.96	11.0761
		Complement C2			3271.09	1899.1	2730.25	3/3	2633.48	11.3628
		Uncharacterized protein (Fragment)			14396.8	10835.3	13729.7	3/3	12987.3	13.6648

## Sheet: spAD
Accession	Genes	Proteins	ProteinName_Spectronaut	MolecularWeight_kDa	spAD 1	spAD 2	spAD 3	spAD 4	spAD 5	PresentIn_n_of_N	LFQ_Mean	Log2_LFQ_Mean
Q8N5Z0	AADAT	Kynurenine/alpha-aminoadipate aminotransferase, mitochondrial;Isoform 2 of Kynurenine/alpha-aminoadipate aminotransferase, mitochondrial	Kynurenine/alpha-aminoadipate aminotransferase, mitochondrial	47.35	458.114	448.311	429.923	782.527	1165.01	5/5	656.776	9.35926
H3BRN4	ABAT	4-aminobutyrate aminotransferase, mitochondrial;4-aminobutyrate aminotransferase, mitochondrial	4-aminobutyrate aminotransferase, mitochondrial	58.14	22297.2	19933	14272.7	10810.5	13077.5	5/5	16078.2	13.9728
A0A0G2JMG3	ABCC6	ABC-type glutathione-S-conjugate transporter;ATP-binding cassette sub-family C member 6;ATP binding cassette subfamily C member 6;ATP-binding cassette sub-family C member 6;Isoform 3 of ATP-binding cassette sub-family C member 6	ABC-type glutathione-S-conjugate transporter	164.81	2498.15	3449.54	1710.99	1468.71	3370.05	5/5	2499.49	11.2874
P61221	ABCE1	ATP-binding cassette sub-family E member 1	ATP-binding cassette sub-family E member 1	67.31	1136.12	261.576	351.733	343.161	927.739	5/5	604.066	9.23856
Q9NUJ1	ABHD10	Palmitoyl-protein thioesterase ABHD10, mitochondrial	Palmitoyl-protein thioesterase ABHD10, mitochondrial	33.93	2270.41	2281.57	2398.49	1704.3	2033.52	5/5	2137.66	11.0618
Q15018	ABRAXAS2	BRISC complex subunit Abraxas 2	BRISC complex subunit Abraxas 2	46.9	3377.82	4471.27	2105.59	2237.31	2192.56	5/5	2876.91	11.4903
P09110	ACAA1	3-ketoacyl-CoA thiolase, peroxisomal	3-ketoacyl-CoA thiolase, peroxisomal	44.29	1613.47	1287.58	818.277	2565.55	2581.42	5/5	1773.26	10.7922
P42765	ACAA2	3-ketoacyl-CoA thiolase, mitochondrial	3-ketoacyl-CoA thiolase, mitochondrial	41.92	28251	11601.2	14637.8	43988.5	59024.3	5/5	31500.6	14.9431
Q9UKU7	ACAD8	Isobutyryl-CoA dehydrogenase, mitochondrial	Isobutyryl-CoA dehydrogenase, mitochondrial	45.07	4289.92	3036.26	2569.01	4283.75	3983.2	5/5	3632.43	11.8267
P11310	ACADM	Medium-chain specific acyl-CoA dehydrogenase, mitochondrial;Isoform 2 of Medium-chain specific acyl-CoA dehydrogenase, mitochondrial;Medium-chain specific acyl-CoA dehydrogenase, mitochondrial	Medium-chain specific acyl-CoA dehydrogenase, mitochondrial	46.59	33535.9	37561	58410.8	28145.6	31214.9	5/5	37773.6	15.2051
P16219	ACADS	Short-chain specific acyl-CoA dehydrogenase, mitochondrial	Short-chain specific acyl-CoA dehydrogenase, mitochondrial	44.3	9436.85	4635.09	11079	5541.81	11721.8	5/5	8482.91	13.0503
P45954	ACADSB	Short/branched chain specific acyl-CoA dehydrogenase, mitochondrial;Isoform 2 of Short/branched chain specific acyl-CoA dehydrogenase, mitochondrial	Short/branched chain specific acyl-CoA dehydrogenase, mitochondrial	47.49	4369.86	5276.94	3786.91	7506.01	13553.4	5/5	6898.63	12.7521
P49748	ACADVL	Very long-chain specific acyl-CoA dehydrogenase, mitochondrial;Isoform 3 of Very long-chain specific acyl-CoA dehydrogenase, mitochondrial	Very long-chain specific acyl-CoA dehydrogenase, mitochondrial	70.39	31282.6	27597	21330.4	27849.3	47572.5	5/5	31126.3	14.9258
A0A5F9ZHJ0	ACAT1	Acetyl-CoA acetyltransferase, mitochondrial	Acetyl-CoA acetyltransferase 1	35.5	70169	43114.6	82670.8	49326	59740.9	5/5	61004.3	15.8966
Q9BWD1	ACAT2	Acetyl-CoA acetyltransferase, cytosolic	Acetyl-CoA acetyltransferase, cytosolic	41.35	8073.1	4916.73	4443.23	8114.66	7319.47	5/5	6573.44	12.6824
O00154-4	ACOT7	Isoform 4 of Cytosolic acyl coenzyme A thioester hydrolase	Isoform 4 of Cytosolic acyl coenzyme A thioester hydrolase	37.42	19545.2	13525.9	11114.8	10302.8	11234.4	5/5	13144.6	13.6822
Q9Y305	ACOT9	Acyl-coenzyme A thioesterase 9, mitochondrial	Acyl-coenzyme A thioesterase 9, mitochondrial	49.9	48581.7	45319.1	50927.6	44656.6	63199.7	5/5	50536.9	15.6251
Q562R1	ACTBL2	Beta-actin-like protein 2	Beta-actin-like protein 2	42	3312.62	2532.96	2137.58	2049.15	2066.43	5/5	2419.75	11.2406
I3L4N8	ACTG1	Actin gamma 1	Actin gamma 1	38.98	17073.7	8193.52	7323.1	17877.5	12277.4	5/5	12549	13.6153
Q9NZ32	ACTR10	Actin-related protein 10	Actin-related protein 10	46.31	3875.79	2273.64	960.736	1203.62	2059.47	5/5	2074.65	11.0187
P61163	ACTR1A	Alpha-centractin	Alpha-centractin	42.61	17521.6	10335.5	7974.85	9103.58	18086.4	5/5	12604.4	13.6216
P42025	ACTR1B	Beta-centractin	Beta-centractin	42.29	4834.65	1649.32	1353.71	2156.62	4626.53	5/5	2924.17	11.5138
B4DKD2	ADAM11	ADAM metallopeptidase domain 11;Disintegrin and metalloproteinase domain-containing protein 11	ADAM metallopeptidase domain 11	61.56	1113.09	855.876	890.241	735.919	1189.9	5/5	957.006	9.90238
E7EWD3	ADAM23	ADAM metallopeptidase domain 23;Disintegrin and metalloproteinase domain-containing protein 23;Isoform Beta of Disintegrin and metalloproteinase domain-containing protein 23	ADAM metallopeptidase domain 23	92.05	3427.98	2440.69	2499.59	1748.94	2204.83	5/5	2464.41	11.267
P00325	ADH1B	All-trans-retinol dehydrogenase [NAD(+)] ADH1B	All-trans-retinol dehydrogenase [NAD(+)] ADH1B	39.84	908.328	834.367	1250.45	923.921	1217.43	5/5	1026.9	10.0041
P00326	ADH1C	Alcohol dehydrogenase 1C	Alcohol dehydrogenase 1C	39.87	790.07	854.539	3163.66	1965.34	989.001	5/5	1552.52	10.6004
P11766	ADH5	Alcohol dehydrogenase class-3	Alcohol dehydrogenase class-3	39.72	11128.9	12361.3	10890.6	9763.65	7272.06	5/5	10283.3	13.328
Q16186	ADRM1	Proteasomal ubiquitin receptor ADRM1	Proteasomal ubiquitin receptor ADRM1	42.15	1952.93	1277.77	1404.42	5955	4460.26	5/5	3010.08	11.5556
A0A096LNY5	ADSL	Adenylosuccinate lyase	Adenylosuccinate lyase	43.12	3177.39	1490.89	4666.19	2810.53	2855.97	5/5	3000.19	11.5508
P43652	AFM	Afamin	Afamin	69.07	3605.95	1973.8	1160.74	1150.56	2009.54	5/5	1980.12	10.9514
P52594	AGFG1	Arf-GAP domain and FG repeat-containing protein 1;Isoform 2 of Arf-GAP domain and FG repeat-containing protein 1;Isoform 3 of Arf-GAP domain and FG repeat-containing protein 1;Isoform 4 of Arf-GAP domain and FG repeat-containing protein 1	Arf-GAP domain and FG repeat-containing protein 1	58.26	381.975	393.233	377.776	3603.18	1844.45	5/5	1320.12	10.3665
O00468-6;O00468-7	AGRN	Isoform 6 of Agrin;Isoform 7 of Agrin	Isoform 6 of Agrin	214.85	6921.93	4842.51	5361.67	3705.03	6162.32	5/5	5398.69	12.3984
A0A7P0T8D1	AGT	Angiotensinogen	Angiotensinogen	52.07	2032.04	4885.41	2810.32	1723.44	1933.58	5/5	2676.96	11.3864
Q96HN2	AHCYL2	Adenosylhomocysteinase 3;Isoform 2 of Adenosylhomocysteinase 3	Adenosylhomocysteinase 3	66.72	12310.1	11539.8	11320.1	6348.93	8048.72	5/5	9913.52	13.2752
P02765	AHSG	Alpha-2-HS-glycoprotein	Alpha-2-HS-glycoprotein	39.34	485.234	2302.47	780.08	534.994	518.671	5/5	924.29	9.8522
A8MU58	AIMP2	Aminoacyl tRNA synthetase complex interacting multifunctional protein 2;Aminoacyl tRNA synthase complex-interacting multifunctional protein 2;Isoform 2 of Aminoacyl tRNA synthase complex-interacting multifunctional protein 2	Aminoacyl tRNA synthetase complex interacting multifunctional protein 2	26.76	778.653	745.773	723.32	2282.21	2066.95	5/5	1319.38	10.3656
Q7Z591	AKNA	Microtubule organization protein AKNA;Isoform 2 of Microtubule organization protein AKNA;Isoform 5 of Microtubule organization protein AKNA;Isoform 7 of Microtubule organization protein AKNA;Isoform 8 of Microtubule organization protein AKNA	Microtubule organization protein AKNA	155.14	22447.6	28995.4	32155.5	46888	20981.6	5/5	30293.6	14.8867
Q8IZ83	ALDH16A1	Aldehyde dehydrogenase family 16 member A1	Aldehyde dehydrogenase family 16 member A1	85.13	1742.7	1073.93	2209.36	932.951	328.215	5/5	1257.43	10.2963
P30837	ALDH1B1	Aldehyde dehydrogenase X, mitochondrial	Aldehyde dehydrogenase X, mitochondrial	57.25	934.987	573.385	879.273	1172.23	1513.4	5/5	1014.66	9.98677
A0A1B0GTG2	ALDH7A1	Aldehyde dehydrogenase 7 family member A1;aldehyde dehydrogenase (NAD(+));Alpha-aminoadipic semialdehyde dehydrogenase	Aldehyde dehydrogenase 7 family member A1	58.14	13730.2	17001.8	18288.6	22792.5	15429.7	5/5	17448.6	14.0908
P49419-2	ALDH7A1	Isoform 2 of Alpha-aminoadipic semialdehyde dehydrogenase	Aldehyde dehydrogenase 7 family member A1	58.14	5516.17	6710.3	8177.83	8059.11	5072.35	5/5	6707.15	12.7115
P49189	ALDH9A1	Isoform 3 of 4-trimethylaminobutyraldehyde dehydrogenase	4-trimethylaminobutyraldehyde dehydrogenase	53.8	204.424	183.827	269.866	2736.32	237.118	5/5	726.311	9.50444
A0A3B3IS80	ALDOB	Fructose-bisphosphate aldolase;Fructose-bisphosphate aldolase B	Fructose-bisphosphate aldolase	37.32	275.468	220.069	2587.51	410.809	336.311	5/5	766.033	9.58126
O75342	ALOX12B	Arachidonate 12-lipoxygenase, 12R-type	Arachidonate 12-lipoxygenase, 12R-type	80.36	3030.79	2174.97	3216.45	3950.16	5352.94	5/5	3545.06	11.7916
J3KPH2	ALOXE3	Arachidonate lipoxygenase 3, isoform CRA_a;Hydroperoxide isomerase ALOXE3;Isoform 2 of Hydroperoxide isomerase ALOXE3	Arachidonate lipoxygenase 3, isoform CRA_a	97.76	547.834	480.209	2067.34	551.125	3971.27	5/5	1523.56	10.5732
Q8N6D5	ANKRD29	Ankyrin repeat domain-containing protein 29	Ankyrin repeat domain-containing protein 29	32.44	15998.8	19547.3	16584.2	4263.13	9122.73	5/5	13103.2	13.6776
Q16853	AOC3	Membrane primary amine oxidase	Membrane primary amine oxidase	84.62	37548.6	8229.32	1453.48	1167.11	1788.16	5/5	10037.3	13.2931
O43747	AP1G1	AP-1 complex subunit gamma-1;Isoform 2 of AP-1 complex subunit gamma-1	AP-1 complex subunit gamma-1	91.35	2417.29	2575.66	1378.89	2574.89	4368.9	5/5	2663.13	11.3789
Q9BXS5	AP1M1	AP-1 complex subunit mu-1;Isoform 2 of AP-1 complex subunit mu-1	AP-1 complex subunit mu-1	48.59	2464.27	7513.25	7444.34	1720.89	3198.99	5/5	4468.35	12.1255
A0A2R8YGH5	AP1S1	AP complex subunit sigma;Adaptor related protein complex 1 subunit sigma 1 (Fragment);AP-1 complex subunit sigma-1A	AP complex subunit sigma	18.6	1771.59	2953.67	1869.15	2669.19	3625.86	5/5	2577.89	11.332
A0A5F9ZHW1	AP1S2	AP complex subunit sigma	AP complex subunit sigma	18.93	3523.57	8777.95	4042.41	3827.14	5126.22	5/5	5059.46	12.3048
P56377	AP1S2	AP-1 complex subunit sigma-2	AP complex subunit sigma	18.93	258.094	1858.93	196.11	176.351	535.202	5/5	604.937	9.24064
O95782	AP2A1	AP-2 complex subunit alpha-1;Isoform B of AP-2 complex subunit alpha-1	AP-2 complex subunit alpha-1	107.55	28828.6	18160	14090.9	8925.48	19892.4	5/5	17979.5	14.1341
O94973	AP2A2	AP-2 complex subunit alpha-2	AP-2 complex subunit alpha-2	103.96	24839.6	29932.7	30545.4	16262	20913.5	5/5	24498.7	14.5804
P63010	AP2B1	AP-2 complex subunit beta;Isoform 2 of AP-2 complex subunit beta	AP-2 complex subunit beta	104.55	47642.3	78817.7	73170	31052.4	34892.9	5/5	53115.1	15.6968
Q96CW1	AP2M1	AP-2 complex subunit mu	AP-2 complex subunit mu	49.65	24701.4	70672.2	66914.5	19192.8	20557.5	5/5	40407.7	15.3023
M0QYZ2	AP2S1	AP complex subunit sigma;AP complex subunit sigma;AP-2 complex subunit sigma	AP complex subunit sigma	18.93	55723.8	69830.4	59344.6	63258.8	65414	5/5	62714.3	15.9365
A0A2R8Y2A8	AP3B2	AP-3 complex subunit beta;AP-3 complex subunit beta;AP-3 complex subunit beta;AP-3 complex subunit beta;AP-3 complex subunit beta-2;Isoform 3 of AP-3 complex subunit beta-2	AP-3 complex subunit beta	123.91	1851.48	990.844	626.03	1863.86	3448.64	5/5	1756.17	10.7782
F5H459	AP3S1	AP complex subunit sigma	AP complex subunit sigma	18.77	2519.24	4076.5	2435.15	17961.4	11452.9	5/5	7689.03	12.9086
Q92572	AP3S1	AP-3 complex subunit sigma-1	AP complex subunit sigma	18.77	1152.83	1347.89	763.651	7070.65	4822.49	5/5	3031.5	11.5658
H0YLI7	AP3S2	Adaptor related protein complex 3 subunit sigma 2;AP-3 complex subunit sigma-2	Adaptor related protein complex 3 subunit sigma 2	23.4	352.434	266.978	353.493	2763.12	747.318	5/5	896.668	9.80843
C9JLV4	APAF1	Apoptotic peptidase activating factor 1;Apoptotic protease-activating factor 1;Isoform 2 of Apoptotic protease-activating factor 1;Isoform 3 of Apoptotic protease-activating factor 1;Isoform 4 of Apoptotic protease-activating factor 1;Isoform 5 of Apoptotic protease-activating factor 1	Apoptotic peptidase activating factor 1	132.46	390.52	470.136	1209.51	797.103	1158.66	5/5	805.186	9.65318
Q9HDC9	APMAP	Adipocyte plasma membrane-associated protein	Adipocyte plasma membrane-associated protein	46.48	3885.04	3193.13	958.263	1509.54	1450.09	5/5	2199.21	11.1028
P02647	APOA1	Apolipoprotein A-I	Apolipoprotein A-I	30.78	7673.93	28298.2	15995.5	4597.63	9758.12	5/5	13264.7	13.6953
P04114	APOB	Apolipoprotein B-100	Apolipoprotein B-100	515.6	33526.9	16685.7	4722.73	2260.64	4148	5/5	12268.8	13.5827
P02649	APOE	Apolipoprotein E	Apolipoprotein E	36.15	7678.58	12309.9	6311.52	2104.81	3648.78	5/5	6410.71	12.6463
P02749	APOH	Beta-2-glycoprotein 1	Beta-2-glycoprotein 1	38.3	1477.51	4297.99	1351.18	1031.91	1063.6	5/5	1844.44	10.849
J3KQL8	APOL2	Apolipoprotein L2	Apolipoprotein L2	48.92	680.224	391.925	450.064	508.304	729.813	5/5	552.066	9.1087
O95445	APOM	Apolipoprotein M;Isoform 2 of Apolipoprotein M;Apolipoprotein M	Apolipoprotein M	21.25	42254.8	13531.7	8534.05	7052.76	8680.64	5/5	16010.8	13.9668
P18085	ARF4	ADP-ribosylation factor 4	ADP-ribosylation factor 4	20.51	1437.1	642.142	612.556	4183.67	5169.9	5/5	2409.07	11.2343
P84085	ARF5	ADP-ribosylation factor 5	ADP-ribosylation factor 5	20.53	3771.82	2664.8	2351.07	2785.76	7295.34	5/5	3773.76	11.8818
P62330	ARF6	ADP-ribosylation factor 6	ADP-ribosylation factor 6	20.08	299.556	347.643	270.278	460.406	1179.05	5/5	511.387	8.99827
Q9NWB6	ARGLU1	Arginine and glutamate-rich protein 1	Arginine and glutamate-rich protein 1	33.22	3765.45	2268.8	628.928	1550.4	1022.09	5/5	1847.13	10.8511
P36404	ARL2	ADP-ribosylation factor-like protein 2	ADP-ribosylation factor-like protein 2	20.88	320.154	251.98	275.89	1348.49	1700.79	5/5	779.46	9.60633
P36405	ARL3	ADP-ribosylation factor-like protein 3	ADP-ribosylation factor-like protein 3	20.46	5434.7	3562.63	2237.16	6279.13	7242.25	5/5	4951.17	12.2736
A0A0J9YXT0	ARL6	ADP-ribosylation factor-like protein 6 (Fragment);ADP ribosylation factor like GTPase 6 (Fragment);ADP-ribosylation factor-like protein 6;Isoform 2 of ADP-ribosylation factor-like protein 6	ADP-ribosylation factor-like protein 6 (Fragment)	16.99	290.283	312.336	258.449	3749.53	951.791	5/5	1112.48	10.1196
O75915	ARL6IP5	PRA1 family protein 3	PRA1 family protein 3	21.61	520.72	464.091	231.172	923.873	1078.39	5/5	643.649	9.33013
O15143	ARPC1B	Actin-related protein 2/3 complex subunit 1B	Actin-related protein 2/3 complex subunit 1B	40.95	1389.22	1844.15	1802.55	1883.48	1375.02	5/5	1658.88	10.696
Q7Z6K5	ARPIN	Arpin	Arpin	24.94	534.046	266.221	230.397	2470.76	2006.62	5/5	1101.61	10.1054
P00966	ASS1	Argininosuccinate synthase	Argininosuccinate synthase	46.53	23771.9	25529.1	30296.4	14989.6	17622.1	5/5	22441.8	14.4539
Q9Y6H3	ATP23	Mitochondrial inner membrane protease ATP23 homolog	Mitochondrial inner membrane protease ATP23 homolog	28.08	581.394	601.219	262.603	236.145	1663.97	5/5	669.066	9.386
A0A2U3TZI3	ATP2B2	Calcium-transporting ATPase;Calcium-transporting ATPase;Isoform WA of Plasma membrane calcium-transporting ATPase 2;Isoform YA of Plasma membrane calcium-transporting ATPase 2;Isoform ZA of Plasma membrane calcium-transporting ATPase 2;Isoform XA of Plasma membrane calcium-transporting ATPase 2	Calcium-transporting ATPase	130.52	2299.82	806.357	557.046	756.735	2471.84	5/5	1378.36	10.4287
P23634-2;P23634-3;P23634-4;P23634-5	ATP2B4	Isoform XA of Plasma membrane calcium-transporting ATPase 4;Isoform ZA of Plasma membrane calcium-transporting ATPase 4;Isoform XK of Plasma membrane calcium-transporting ATPase 4;Isoform ZK of Plasma membrane calcium-transporting ATPase 4	Isoform XA of Plasma membrane calcium-transporting ATPase 4	129.4	1566.82	796.306	625.074	483.155	1975.34	5/5	1089.34	10.0892
P36542-2	ATP5F1C	Isoform Heart of ATP synthase subunit gamma, mitochondrial	Isoform Heart of ATP synthase subunit gamma, mitochondrial	32.88	1745.16	1872.95	1278.71	7333.18	3254.07	5/5	3096.81	11.5966
P56385	ATP5ME	ATP synthase subunit e, mitochondrial	ATP synthase subunit e, mitochondrial	7.93	812.128	411.977	560.455	5805.67	3577.25	5/5	2233.5	11.1251
A0A3B3ITX4	ATP5MG	ATP synthase subunit O, mitochondrial;ATP synthase membrane subunit g;ATP synthase membrane subunit g;ATP synthase membrane subunit g;ATP synthase subunit g, mitochondrial	ATP synthase subunit O, mitochondrial	10.38	206.744	185.913	266.837	1045.43	1110.89	5/5	563.165	9.13741
O75947	ATP5PD	ATP synthase subunit d, mitochondrial	ATP synthase subunit d, mitochondrial	18.49	1046.43	652.824	1962.34	10545.4	3258.26	5/5	3493.04	11.7703
P18859	ATP5PF	ATP synthase-coupling factor 6, mitochondrial;Isoform 2 of ATP synthase-coupling factor 6, mitochondrial	ATP synthase-coupling factor 6, mitochondrial	12.59	240.17	248.503	381.313	3802.92	310.497	5/5	996.68	9.96099
P48047	ATP5PO	ATP synthase subunit O, mitochondrial	ATP synthase subunit O, mitochondrial	23.28	17442.8	12249.9	16938.8	72402.4	27817.3	5/5	29370.2	14.8421
A0A0C4DGX8	ATP6AP1	ATPase H+ transporting accessory protein 1 (Fragment);V-type proton ATPase subunit S1	ATPase H+ transporting accessory protein 1 (Fragment)	38.05	5031.83	2556.29	1840.94	1119.43	5876.25	5/5	3284.95	11.6817
A0A1B0GTB0	ATP6AP2	Renin receptor (Fragment);Renin receptor;Renin receptor;Renin receptor;Renin receptor;Renin receptor;Renin receptor (Fragment);Renin receptor;Renin receptor;Renin receptor;Isoform 2 of Renin receptor	Renin receptor (Fragment)		775.898	516.649	207.017	273.75	1880.95	5/5	730.853	9.51344
F5GYQ1	ATP6V0D1	V-type proton ATPase subunit;V-type proton ATPase subunit d 1	V-type proton ATPase subunit	44.66	33798.5	40909.9	26234.2	58974.1	54856.2	5/5	42954.6	15.3905
P21281	ATP6V1B2	V-type proton ATPase subunit B, brain isoform	V-type proton ATPase subunit B, brain isoform	56.5	47862.1	37699.4	38181.6	36984.6	39290.1	5/5	40003.6	15.2878
Q16864	ATP6V1F	V-type proton ATPase subunit F;Isoform 2 of V-type proton ATPase subunit F	V-type proton ATPase subunit F	13.37	1832.07	1402.51	1548.32	2248.31	1588.17	5/5	1723.88	10.7514
O75348	ATP6V1G1	V-type proton ATPase subunit G 1	V-type proton ATPase subunit G 1	13.76	1994.84	1530.87	2220.39	1330.53	1203.61	5/5	1656.05	10.6935
Q8WWM7	ATXN2L	Ataxin-2-like protein;Isoform 2 of Ataxin-2-like protein;Isoform 3 of Ataxin-2-like protein;Isoform 4 of Ataxin-2-like protein;Isoform 5 of Ataxin-2-like protein;Isoform 6 of Ataxin-2-like protein;Isoform 8 of Ataxin-2-like protein;Isoform 9 of Ataxin-2-like protein	Ataxin-2-like protein	113.37	1041.58	510.732	578.079	3666.32	2976.56	5/5	1754.65	10.777
Q13825	AUH	Methylglutaconyl-CoA hydratase, mitochondrial	Methylglutaconyl-CoA hydratase, mitochondrial	35.61	33647.6	33291.9	32478.9	14520.5	17525.3	5/5	26292.9	14.6824
P20160	AZU1	Azurocidin	Azurocidin	26.89	1746.59	3785.69	5473.29	29396.8	1653.46	5/5	8411.16	13.0381
P61769	B2M	Beta-2-microglobulin	Beta-2-microglobulin	13.71	901.101	2650.82	1361.11	1527.36	1003.73	5/5	1488.82	10.54
Q9P2W7	B3GAT1	Galactosylgalactosylxylosylprotein 3-beta-glucuronosyltransferase 1;Isoform 2 of Galactosylgalactosylxylosylprotein 3-beta-glucuronosyltransferase 1	Galactosylgalactosylxylosylprotein 3-beta-glucuronosyltransferase 1	38.26	707.977	359.956	435.822	650.463	1056.69	5/5	642.182	9.32684
F8W733	BABAM2	BRISC and BRCA1-A complex member 2 (Fragment);BRISC and BRCA1-A complex member 2;Isoform 1 of BRISC and BRCA1-A complex member 2;Isoform 3 of BRISC and BRCA1-A complex member 2;Isoform 4 of BRISC and BRCA1-A complex member 2	BRISC and BRCA1-A complex member 2 (Fragment)	31.97	404.439	1260.86	351.571	870.909	330.046	5/5	643.565	9.32994
Q92934	BAD	Bcl2-associated agonist of cell death	Bcl2-associated agonist of cell death	18.39	1025.56	259.245	613.199	1401.86	1619.28	5/5	983.829	9.94226
Q9UQB8	BAIAP2	Brain-specific angiogenesis inhibitor 1-associated protein 2;Isoform 2 of Brain-specific angiogenesis inhibitor 1-associated protein 2;Isoform 3 of Brain-specific angiogenesis inhibitor 1-associated protein 2;Isoform 4 of Brain-specific angiogenesis inhibitor 1-associated protein 2;Isoform 5 of Brain-specific angiogenesis inhibitor 1-associated protein 2	Brain-specific angiogenesis inhibitor 1-associated protein 2	60.87	1350.61	2989.38	1670.31	1590.6	1712.46	5/5	1862.67	10.8632
O75936	BBOX1	Gamma-butyrobetaine dioxygenase	Gamma-butyrobetaine dioxygenase	44.71	2390.69	4110.75	3209.28	1864.37	1619.31	5/5	2638.88	11.3657
G3XAF7	BCAS1	Brain enriched myelin associated protein 1	Brain enriched myelin associated protein 1	53.27	221.413	234.228	240.633	1844.64	279.07	5/5	563.996	9.13954
H0Y542;O75363-2	BCAS1	Brain enriched myelin associated protein 1 (Fragment);Isoform 2 of Breast carcinoma-amplified sequence 1	Brain enriched myelin associated protein 1	53.27	3551.15	4822.51	6888.45	27362.5	5288.94	5/5	9582.71	13.2262
F5H5P2	BCKDHA	2-oxoisovalerate dehydrogenase subunit alpha;2-oxoisovalerate dehydrogenase subunit alpha, mitochondrial	2-oxoisovalerate dehydrogenase subunit alpha	54.2	3479.73	2170.67	1325.6	8387.26	4173.31	5/5	3907.31	11.932
A0A7I2V597	BCL2L1	Bcl-2-like protein 1;Bcl-2-like protein 1;Isoform Bcl-X(beta) of Bcl-2-like protein 1;Bcl-2-like protein 1 (Fragment);Bcl-2-like protein 1;Bcl-2-like protein 1 (Fragment)	Bcl-2-like protein 1	22.52	265.591	203.36	1073.38	985.218	676.081	5/5	640.727	9.32357
E9PCG9	BDH1	3-hydroxybutyrate dehydrogenase 1;D-beta-hydroxybutyrate dehydrogenase, mitochondrial	3-hydroxybutyrate dehydrogenase 1	29.01	2087.21	2411.01	1613.56	8390.34	2574.78	5/5	3415.38	11.7378
P21810	BGN	Biglycan	Biglycan	41.65	6259.25	3122.82	1237.1	1654.96	736.117	5/5	2602.05	11.3454
E5RJH0	BHMT	Betaine--homocysteine S-methyltransferase;Betaine--homocysteine S-methyltransferase 1	Betaine--homocysteine S-methyltransferase	28.21	256.516	946.71	1941.66	270.095	224.627	5/5	727.921	9.50764
O00499	BIN1	Isoform BIN1-13 of Myc box-dependent-interacting protein 1;Isoform BIN1 of Myc box-dependent-interacting protein 1	Myc box-dependent-interacting protein 1	64.7	24931	33859.9	28832.9	107737	35693.6	5/5	46210.9	15.4959
P30043	BLVRB	Flavin reductase (NADPH)	Flavin reductase (NADPH)	22.12	4382.5	5264.07	3728.53	3556.51	4200.75	5/5	4226.47	12.0452
Q86WA6	BPHL	Valacyclovir hydrolase;Isoform 2 of Valacyclovir hydrolase	Valacyclovir hydrolase	32.54	6634.73	10093.5	6167	10094.7	13341.9	5/5	9266.36	13.1778
A0A2R8YDF1	BPI	Bactericidal permeability-increasing protein	Bactericidal permeability-increasing protein	53.37	2284.48	493.941	358.227	2529.59	514.372	5/5	1236.12	10.2716
A0A2R8Y7Q1	BPTF	Bromodomain PHD finger transcription factor (Fragment);Bromodomain PHD finger transcription factor (Fragment);Bromodomain PHD finger transcription factor (Fragment);Bromodomain PHD finger transcription factor (Fragment);Bromodomain PHD finger transcription factor;Bromodomain PHD finger transcription factor (Fragment);Nucleosome-remodeling factor subunit BPTF;Isoform 2 of Nucleosome-remodeling fac…	Bromodomain PHD finger transcription factor (Fragment)		134637	53421.3	2835.94	2437.35	4891.25	5/5	39644.5	15.2748
O60885;O60885-2;O60885-3;Q15059	BRD4;BRD4;BRD4;BRD3	Bromodomain-containing protein 4;Isoform C of Bromodomain-containing protein 4;Isoform B of Bromodomain-containing protein 4;Bromodomain-containing protein 3			1211.76	334.191	269.043	259.874	573.937	5/5	529.761	9.0492
Q8WUW1	BRK1	Protein BRICK1;Isoform 2 of Protein BRICK1	Protein BRICK1	8.74	1868.73	1414.8	1825.4	1305.61	2207.76	5/5	1724.46	10.7519
Q9UPA5	BSN	Protein bassoon	Protein bassoon	416.47	9105.89	5974.67	7149.27	13182	10492.5	5/5	9180.87	13.1644
A6NE02	BTBD17	BTB/POZ domain-containing protein 17	BTB/POZ domain-containing protein 17	52.47	1197.51	885.589	1151.9	1511.45	1149.01	5/5	1179.09	10.2035
A0A7I2V3T6	BTF3	Transcription factor BTF3;Transcription factor BTF3;Transcription factor BTF3;Isoform 2 of Transcription factor BTF3	Transcription factor BTF3	17.13	2269.95	7852.61	8588.54	1677.45	2221.46	5/5	4522	12.1427
E9PL10	BTF3L4	Transcription factor BTF3;Transcription factor BTF3 homolog 4	Transcription factor BTF3	15.78	2729.51	9378.33	14244.8	1912.99	2101.71	5/5	6073.47	12.5683
Q13410	BTN1A1	Butyrophilin subfamily 1 member A1	Butyrophilin subfamily 1 member A1	58.96	1798.93	2117.58	2649.42	426.13	429.64	5/5	1484.34	10.5356
O43684	BUB3	Mitotic checkpoint protein BUB3;Isoform 2 of Mitotic checkpoint protein BUB3	Mitotic checkpoint protein BUB3	37.15	7435.91	10025.9	12636.9	9417.66	11019.5	5/5	10107.2	13.3031
A0A8C8PZE2	C19orf12	Chromosome 19 open reading frame 12 (Fragment);Chromosome 19 open reading frame 12 (Fragment);Protein C19orf12;Isoform 3 of Protein C19orf12;Isoform 1 of Protein C19orf12	Chromosome 19 open reading frame 12 (Fragment)	12.03	651.031	1278.6	551.368	1499.11	2413.88	5/5	1278.8	10.3206
Q07021	C1QBP	Complement component 1 Q subcomponent-binding protein, mitochondrial	Complement component 1 Q subcomponent-binding protein, mitochondrial	31.36	5285.36	3468.1	4605.47	1803.52	5352.41	5/5	4102.97	12.0025
B2RNN3;P0C862	C1QTNF9B;C1QTNF9	Complement C1q and tumor necrosis factor-related protein 9B;Complement C1q and tumor necrosis factor-related protein 9A			291.751	1849.57	221.684	306.168	1257.14	5/5	785.263	9.61703
Q86YS7-2;Q86YS7-3;Q86YS7-4	C2CD5	Isoform 2 of C2 domain-containing protein 5;Isoform 3 of C2 domain-containing protein 5;Isoform 4 of C2 domain-containing protein 5	Isoform 2 of C2 domain-containing protein 5	114.99	994.156	558.716	327.621	391.011	588.403	5/5	571.981	9.15982
P01024	C3	Complement C3	Complement C3	187.15	29231.2	31963.2	22676.8	17326.7	18089.2	5/5	23857.4	14.5422
Q6ZMU1	C3P1	Putative protein C3P1	Putative protein C3P1	40.2	4363.79	1283.26	209.712	205.341	239.193	5/5	1260.26	10.2995
P04003	C4BPA	C4b-binding protein alpha chain	C4b-binding protein alpha chain	67.03	2754.69	1490.71	617.64	538.043	5713.81	5/5	2222.98	11.1183
A0A8Q3SID6	C5	Complement C5	Complement C5	188.62	64605.6	123685	74726.6	37793.5	48130.7	5/5	69788.3	16.0907
P13671	C6	Complement component C6	Complement component C6	104.79	21407.5	7890.08	3718.07	1534.98	3658.54	5/5	7641.83	12.8997
P10643	C7	Complement component C7	Complement component C7	93.52	8167.67	15845.6	5630.18	2572.58	4153.3	5/5	7273.87	12.8285
A0A8Q3WKT7	C8A	Complement C8 alpha chain;Complement C8 alpha chain;Complement component C8 alpha chain	Complement C8 alpha chain	62.62	5035.85	5923.66	3734.87	999.721	1084.3	5/5	3355.68	11.7124
A0A8Q3WL56	C8B	Complement C8 beta chain;Complement component C8 beta chain	Complement C8 beta chain	66.95	12182	8807.34	3001.01	1550.46	2280.29	5/5	5564.22	12.442
P07360	C8G	Complement component C8 gamma chain	Complement component C8 gamma chain	22.28	3500.95	11493.8	8829.55	1611.01	1922.43	5/5	5471.55	12.4177
A0A8Q3SI37	C9	Complement C9;Complement C9;Complement component C9	Complement C9	58.47	24886.7	52869.7	30166.2	1972.75	14672.5	5/5	24913.6	14.6046
O75493	CA11	Carbonic anhydrase-related protein 11	Carbonic anhydrase-related protein 11	36.24	718.084	500.077	2265.64	341.484	1179.78	5/5	1001.01	9.96725
A0A1B0GTA9	CACNB4	Calcium voltage-gated channel auxiliary subunit beta 4;Calcium voltage-gated channel auxiliary subunit beta 4;Calcium voltage-gated channel auxiliary subunit beta 4;Calcium voltage-gated channel auxiliary subunit beta 4;Calcium voltage-gated channel auxiliary subunit beta 4;Voltage-dependent L-type calcium channel subunit beta-3;Voltage-dependent L-type calcium channel subunit beta-3;Calcium volt…	Calcium voltage-gated channel auxiliary subunit beta 4	51.24	741.37	835.377	837.348	4468.26	1618.8	5/5	1700.23	10.7315
F1T0E5	CADPS	Calcium dependent secretion activator;Calcium-dependent secretion activator 1;Isoform 2 of Calcium-dependent secretion activator 1;Isoform 3 of Calcium-dependent secretion activator 1;Isoform 4 of Calcium-dependent secretion activator 1	Calcium dependent secretion activator	152	2702.15	2405.1	1485.3	2006.42	4252.26	5/5	2570.24	11.3277
H0YFP0	CADPS	Calcium dependent secretion activator (Fragment)	Calcium dependent secretion activator	152	1329.32	239.909	246.065	810.935	2971.71	5/5	1119.59	10.1288
P07384	CAPN1	Calpain-1 catalytic subunit	Calpain-1 catalytic subunit	81.89	74221.8	34144	40120	72803.6	91902.2	5/5	62638.3	15.9348
P17655	CAPN2	Calpain-2 catalytic subunit	Calpain-2 catalytic subunit	80	6685.08	3845.9	4305.61	5575.11	6950.58	5/5	5472.46	12.418
A0A0C4DGQ5	CAPNS1	Calpain small subunit 1	Calpain small subunit 1	33.79	8984.99	7246.59	7917.98	14288.8	8424.05	5/5	9372.49	13.1942
Q9Y2V2	CARHSP1	Calcium-regulated heat-stable protein 1	Calcium-regulated heat-stable protein 1	15.89	3641.92	2274.02	1555.88	2687.84	2803.7	5/5	2592.67	11.3402
E9PIE3	CAVIN3	Caveolae associated protein 3;Caveolae-associated protein 3	Caveolae associated protein 3	31.09	498.057	502.397	357.131	1002.07	1519.67	5/5	775.864	9.59966
Q8IUK8	CBLN2	Cerebellin-2	Cerebellin-2	24.08	3088.96	5864.03	2104.67	4914.44	4212.17	5/5	4036.86	11.979
Q8N4T8	CBR4	3-oxoacyl-[acyl-carrier-protein] reductase	3-oxoacyl-[acyl-carrier-protein] reductase	25.3	2577.43	1059.53	1019.03	5140.71	2710.2	5/5	2501.38	11.2885
P35520	CBS	Cystathionine beta-synthase;Isoform 2 of Cystathionine beta-synthase	Cystathionine beta-synthase	60.59	1591.77	2770.64	1555.49	1083.53	1130.68	5/5	1626.42	10.6675
Q8N163	CCAR2	Cell cycle and apoptosis regulator protein 2;Isoform 2 of Cell cycle and apoptosis regulator protein 2	Cell cycle and apoptosis regulator protein 2	102.9	766.582	739.517	624.689	3365.95	2703.92	5/5	1640.13	10.6796
H0Y876	CCDC136	Coiled-coil domain containing 136 (Fragment);Coiled-coil domain containing 136 (Fragment);Coiled-coil domain-containing protein 136;Isoform 2 of Coiled-coil domain-containing protein 136;Isoform 4 of Coiled-coil domain-containing protein 136	Coiled-coil domain containing 136 (Fragment)	63.96	66754.8	33104.3	18239	8376.11	11880.2	5/5	27670.9	14.7561
Q53HC0	CCDC92	Coiled-coil domain-containing protein 92;Isoform 2 of Coiled-coil domain-containing protein 92	Coiled-coil domain-containing protein 92	36.96	212.884	177.067	168.204	3880.34	2299.39	5/5	1347.58	10.3962
P06307	CCK	Cholecystokinin	Cholecystokinin	12.67	610.864	574.475	2607.63	362.063	939.123	5/5	1018.83	9.9927
P78371	CCT2	T-complex protein 1 subunit beta	T-complex protein 1 subunit beta	57.49	10912.3	4244.1	2917.55	5694.18	8148.08	5/5	6383.25	12.6401
P49368	CCT3	T-complex protein 1 subunit gamma	T-complex protein 1 subunit gamma	60.53	17605	4743.54	3766.27	12606.8	24086.7	5/5	12561.7	13.6167
P50991	CCT4	T-complex protein 1 subunit delta	T-complex protein 1 subunit delta	57.92	19913.1	5835.92	4010.16	9442.31	11446.3	5/5	10129.6	13.3063
P40227	CCT6A	T-complex protein 1 subunit zeta	T-complex protein 1 subunit zeta	58.02	24478.2	7082.82	3777.28	13757.1	23438.6	5/5	14506.8	13.8244
Q92526-2	CCT6B	Isoform 2 of T-complex protein 1 subunit zeta-2	Isoform 2 of T-complex protein 1 subunit zeta-2	53.1	10835.3	10700.1	8653.94	15318.9	12948.9	5/5	11691.4	13.5132
Q99832	CCT7	T-complex protein 1 subunit eta	T-complex protein 1 subunit eta	59.37	11852.5	4265.19	2599.05	6237.66	9036.7	5/5	6798.22	12.7309
O43866	CD5L	CD5 antigen-like	CD5 antigen-like	38.09	807.022	11530.7	6543.74	1938.64	1345.65	5/5	4433.15	12.1141
P60953	CDC42	Cell division control protein 42 homolog	Cell division control protein 42 homolog	21.26	27686.4	15932	13423.4	9612.38	16136.1	5/5	16558.1	14.0152
P60953-1	CDC42	Isoform 1 of Cell division control protein 42 homolog	Cell division control protein 42 homolog	21.26	12304.7	12173.7	13992.5	4314.1	10853.9	5/5	10727.8	13.3891
Q00535	CDK5	Cyclin-dependent kinase 5	Cyclin-dependent kinase 5	33.3	2443.34	1085.48	998.888	2926.33	3001.12	5/5	2091.03	11.03
A0A0C4DGR1	CELF4	CUGBP Elav-like family member 4 (Fragment)	CUGBP Elav-like family member 4 (Fragment)	31.88	393.27	344.802	319.701	1100.05	1359.7	5/5	703.504	9.45841
Q9UKY3	CES1P1	Putative inactive carboxylesterase 4	Putative inactive carboxylesterase 4	30.68	469.852	473.861	3276.42	269.924	403.816	5/5	978.775	9.93483
O00748	CES2	Cocaine esterase;Isoform 2 of Cocaine esterase;Isoform 3 of Cocaine esterase;Isoform 4 of Cocaine esterase	Cocaine esterase	61.81	1982.22	890.713	433.392	329.101	246.557	5/5	776.397	9.60065
Q9Y6A4	CFAP20	Cilia- and flagella-associated protein 20	Cilia- and flagella-associated protein 20	22.77	2118.17	1905.49	1356.54	3805.29	3147.63	5/5	2466.62	11.2683
Q96BP2	CHCHD1	Small ribosomal subunit protein mS37	Small ribosomal subunit protein mS37	13.47	516.012	322.724	212.801	233.123	1170.84	5/5	491.1	8.93987
J3QTA6	CHCHD6	Coiled-coil-helix-coiled-coil-helix domain containing 6;Coiled-coil-helix-coiled-coil-helix domain containing 6;MICOS complex subunit MIC25	Coiled-coil-helix-coiled-coil-helix domain containing 6	28.82	192.986	228.818	267.824	3906.82	677.958	5/5	1054.88	10.0429
G5E968	CHGA	Chromogranin A (Parathyroid secretory protein 1), isoform CRA_b;Chromogranin-A	Chromogranin A (Parathyroid secretory protein 1), isoform CRA_b	34.27	10142	10808.5	8726	10378.6	12916.1	5/5	10594.2	13.371
Q9HD42	CHMP1A	Charged multivesicular body protein 1a	Charged multivesicular body protein 1a	21.7	1111.02	1187.45	1468.63	3095.92	1252.13	5/5	1623.03	10.6645
Q7LBR1	CHMP1B	Charged multivesicular body protein 1b	Charged multivesicular body protein 1b	22.11	327.688	707.073	2260.16	2046.29	749.488	5/5	1218.14	10.2505
Q9H444	CHMP4B	Charged multivesicular body protein 4b	Charged multivesicular body protein 4b	24.95	1913.39	2069.43	3566.8	3311.08	1440.43	5/5	2460.23	11.2646
A0A494C0C9	CHN1	Chimerin 1;Chimerin 1;Chimerin 1;Chimerin 1;Chimerin 1;Chimerin 1;Chimerin 1 (Fragment);N-chimaerin;Isoform Alpha-1 of N-chimaerin;Isoform 3 of N-chimaerin	Chimerin 1	37.2	835.201	721.013	476.959	1097.22	1855.5	5/5	997.18	9.96171
Q9NZ45	CISD1	CDGSH iron-sulfur domain-containing protein 1	CDGSH iron-sulfur domain-containing protein 1	12.2	1900.47	3307.05	1645.34	6062.06	4805.6	5/5	3544.1	11.7912
P0C7P0	CISD3	CDGSH iron-sulfur domain-containing protein 3, mitochondrial	CDGSH iron-sulfur domain-containing protein 3, mitochondrial	14.22	4651.96	3017.03	4725.13	6056.05	11746.3	5/5	6039.29	12.5602
Q14677	CLINT1	Clathrin interactor 1;Isoform 3 of Clathrin interactor 1	Clathrin interactor 1	68.26	719.971	534.418	527.471	933.149	1277.59	5/5	798.521	9.64119
Q7Z7K0	CMC1	COX assembly mitochondrial protein homolog	COX assembly mitochondrial protein homolog	12.49	29528.7	24951.2	16708.9	16441.3	22089.1	5/5	21943.8	14.4215
P51911	CNN1	Calponin-1	Calponin-1	33.17	1009.35	1014.57	946.294	1839.52	3783.88	5/5	1718.72	10.7471
P09543	CNP	2',3'-cyclic-nucleotide 3'-phosphodiesterase;Isoform CNPI of 2',3'-cyclic-nucleotide 3'-phosphodiesterase	2',3'-cyclic-nucleotide 3'-phosphodiesterase	47.58	12750.3	20456.1	33089.8	45591.6	19158.5	5/5	26209.2	14.6778
P78357	CNTNAP1	Contactin-associated protein 1	Contactin-associated protein 1	156.27	6268.34	9129.62	3674.76	9654.82	6698.44	5/5	7085.2	12.7906
Q5JTJ3	COA6	Cytochrome c oxidase assembly factor 6 homolog;Isoform 2 of Cytochrome c oxidase assembly factor 6 homolog;Isoform 3 of Cytochrome c oxidase assembly factor 6 homolog	Cytochrome c oxidase assembly factor 6 homolog	14.12	1691.01	926.229	1366.79	855.403	1620.97	5/5	1292.08	10.3355
P83436	COG7	Conserved oligomeric Golgi complex subunit 7	Conserved oligomeric Golgi complex subunit 7	86.34	3409.88	2401.17	3375.76	2748.87	2983.03	5/5	2983.74	11.5429
D6RGG3	COL12A1	Collagen type XII alpha 1 chain;Collagen alpha-1(XII) chain;Isoform 2 of Collagen alpha-1(XII) chain;Isoform 4 of Collagen alpha-1(XII) chain	Collagen type XII alpha 1 chain	333.2	743.835	2273.06	1084.48	283.885	183.238	5/5	913.699	9.83557
H7BXV5	COL18A1	Collagen type XVIII alpha 1 chain (Fragment);Collagen alpha-1(XVIII) chain;Isoform 2 of Collagen alpha-1(XVIII) chain;Isoform 3 of Collagen alpha-1(XVIII) chain	Collagen type XVIII alpha 1 chain (Fragment)	70.73	782.682	1381.8	1689.62	804.038	818.214	5/5	1095.27	10.0971
P02452	COL1A1	Collagen alpha-1(I) chain	Collagen alpha-1(I) chain	138.91	3063.86	30685.6	3544.68	2934.83	4760.09	5/5	8997.81	13.1354
P08123	COL1A2	Collagen alpha-2(I) chain	Collagen alpha-2(I) chain	129.31	3064.51	82101.7	3307.61	4298.77	9354	5/5	20425.3	14.3181
P08572	COL4A2	Collagen alpha-2(IV) chain	Collagen alpha-2(IV) chain	167.55	633.814	529.796	2194.36	4041.87	1247.42	5/5	1729.45	10.7561
Q8N668	COMMD1	COMM domain-containing protein 1;Isoform 2 of COMM domain-containing protein 1	COMM domain-containing protein 1	21.18	185.651	295.03	244.329	748.671	628.371	5/5	420.41	8.71565
A0A2R8Y455	COMMD7	COMM domain-containing protein;COMM domain-containing protein;COMM domain-containing protein;COMM domain-containing protein;COMM domain-containing protein 7;Isoform 2 of COMM domain-containing protein 7	COMM domain-containing protein	30.15	318.521	249.109	218.472	1055.31	597.769	5/5	487.836	8.93025
A0A3B3IS84	COPA	Coatomer subunit alpha;COPI coat complex subunit alpha (Fragment);COPI coat complex subunit alpha (Fragment);Coatomer subunit alpha;Isoform 2 of Coatomer subunit alpha	Coatomer subunit alpha	136.11	436.823	1897.64	772.501	1533.54	920.504	5/5	1112.2	10.1192
P61201	COPS2	COP9 signalosome complex subunit 2;Isoform 2 of COP9 signalosome complex subunit 2	COP9 signalosome complex subunit 2	51.6	3814.75	4213.83	1444.21	2951.15	4262.5	5/5	3337.29	11.7045
Q9BT78	COPS4	COP9 signalosome complex subunit 4	COP9 signalosome complex subunit 4	46.27	12816.7	15347.1	5730.83	13816.1	15528.6	5/5	12647.9	13.6266
E7EM64	COPS6	COP9 signalosome complex subunit 6	COP9 signalosome complex subunit 6	36.06	4652.85	5966.26	2112.54	4068.88	5425.89	5/5	4445.28	12.1181
Q9UBW8	COPS7A	COP9 signalosome complex subunit 7a	COP9 signalosome complex subunit 7a	30.28	11785.1	13374.5	6458.06	15126.4	14143.4	5/5	12177.5	13.5719
Q9H9Q2	COPS7B	COP9 signalosome complex subunit 7b	COP9 signalosome complex subunit 7b	29.62	921.281	2540.99	738.997	1095.89	1291.72	5/5	1317.78	10.3639
E9PGT6	COPS8	COP9 signalosome subunit 8;COP9 signalosome complex subunit 8;Isoform 2 of COP9 signalosome complex subunit 8	COP9 signalosome subunit 8	19.34	2331.54	4998.24	2942.12	5664.24	3445.46	5/5	3876.32	11.9205
F8VVA7	COPZ1	Coatomer subunit zeta;Coatomer subunit zeta-1	Coatomer subunit zeta	22.34	842.298	710.625	615.456	1958.26	1682.16	5/5	1161.76	10.1821
Q9NZJ6	COQ3	Ubiquinone biosynthesis O-methyltransferase, mitochondrial	Ubiquinone biosynthesis O-methyltransferase, mitochondrial	41.05	1859.89	2962.9	1553.19	5121.03	3854.71	5/5	3070.34	11.5842
Q5HYK3	COQ5	2-methoxy-6-polyprenyl-1,4-benzoquinol methylase, mitochondrial	2-methoxy-6-polyprenyl-1,4-benzoquinol methylase, mitochondrial	37.14	2040.63	1896.44	769.943	1328.9	3860.5	5/5	1979.28	10.9508
Q9Y2Z9	COQ6	Ubiquinone biosynthesis monooxygenase COQ6, mitochondrial;Isoform 3 of Ubiquinone biosynthesis monooxygenase COQ6, mitochondrial	Ubiquinone biosynthesis monooxygenase COQ6, mitochondrial	50.87	955.304	1486.23	351.298	2323.58	752.098	5/5	1173.7	10.1969
Q9ULV4	CORO1C	Coronin-1C;Isoform 2 of Coronin-1C;Isoform 3 of Coronin-1C	Coronin-1C	53.25	8637.98	7706.74	6914.27	5655.3	5934.14	5/5	6969.69	12.7669
Q9UQ03-2	CORO2B	Isoform 2 of Coronin-2B	Isoform 2 of Coronin-2B	54.39	7266.94	2851.69	1360.98	7660.41	6971.69	5/5	5222.35	12.3505
P13073	COX4I1	Cytochrome c oxidase subunit 4 isoform 1, mitochondrial	Cytochrome c oxidase subunit 4 isoform 1, mitochondrial	19.58	1797.87	2088.3	1866.16	4997.25	2609.83	5/5	2671.88	11.3836
P20674	COX5A	Cytochrome c oxidase subunit 5A, mitochondrial	Cytochrome c oxidase subunit 5A, mitochondrial	16.76	3777.01	3988.3	8478.81	67245.2	14053.9	5/5	19508.7	14.2518
P10606	COX5B	Cytochrome c oxidase subunit 5B, mitochondrial	Cytochrome c oxidase subunit 5B, mitochondrial	13.7	4917.96	4507.45	12396.9	98601.3	21007.5	5/5	28286.2	14.7878
P14854	COX6B1	Cytochrome c oxidase subunit 6B1	Cytochrome c oxidase subunit 6B1	10.19	3115.37	2619.03	4385.22	20504.1	9060.81	5/5	7936.91	12.9544
P09669	COX6C	Cytochrome c oxidase subunit 6C	Cytochrome c oxidase subunit 6C	8.78	899.817	886.085	1232.05	9025.82	3237.78	5/5	3056.31	11.5776
D6R9C3	COX7A2	Cytochrome c oxidase subunit 7A2;Cytochrome c oxidase subunit 7A2 (Fragment);Cytochrome c oxidase subunit 7A2;Cytochrome c oxidase subunit 7A2;Cytochrome c oxidase subunit 7A2, mitochondrial	Cytochrome c oxidase subunit 7A2	5.85	259.742	236.144	1050.52	3522.85	2461.22	5/5	1506.1	10.5566
O14548	COX7A2L	Cytochrome c oxidase subunit 7A-related protein, mitochondrial	Cytochrome c oxidase subunit 7A-related protein, mitochondrial	12.61	187.031	207.987	283.831	2618.84	421.493	5/5	743.838	9.53884
A0A087WSY5	CPB2	Carboxypeptidase B2	Carboxypeptidase B2	44.02	7485.75	3937.65	650.488	680.417	612.387	5/5	2673.34	11.3844
B0QZ18	CPNE1	Copine 1;Copine 1 (Fragment);Copine-1	Copine 1	59.72	2268.76	1209.82	693.509	984.786	1963.33	5/5	1424.04	10.4758
A0A0J9YWA1	CPNE5	Copine 5	Copine 5	67.51	6521.21	10796.1	3804.38	20240.7	9380.79	5/5	10148.7	13.309
O95741	CPNE6	Copine-6;Isoform 2 of Copine-6	Copine-6	61.99	2035.49	4774.98	1222.34	2354.89	3738.47	5/5	2825.23	11.4642
E7ENV7	CPNE8	Copine 8;Copine-8	Copine 8	62.23	326.634	327.721	257.471	1827.96	571.074	5/5	662.171	9.37106
F8WJN3	CPSF6	Cleavage and polyadenylation specificity factor subunit 6;Cleavage and polyadenylation specificity factor subunit 6;Isoform 2 of Cleavage and polyadenylation specificity factor subunit 6;Isoform 3 of Cleavage and polyadenylation specificity factor subunit 6	Cleavage and polyadenylation specificity factor subunit 6	52.27	1487.33	1292.27	1289.27	2286.3	3791.76	5/5	2029.39	10.9868
F5H669	CPSF7	Cleavage and polyadenylation specific factor 7 (Fragment);Cleavage and polyadenylation specificity factor subunit 7;Isoform 2 of Cleavage and polyadenylation specificity factor subunit 7;Isoform 3 of Cleavage and polyadenylation specificity factor subunit 7	Cleavage and polyadenylation specific factor 7 (Fragment)	41.27	4604.15	1441.1	1823.34	14081.2	15942.7	5/5	7578.48	12.8877
P23786	CPT2	Carnitine O-palmitoyltransferase 2, mitochondrial	Carnitine O-palmitoyltransferase 2, mitochondrial	73.78	5278.95	7316.58	2231.83	2989.5	7615.53	5/5	5086.48	12.3125
P50238	CRIP1	Cysteine-rich protein 1	Cysteine-rich protein 1	8.53	12134.9	10636.4	14333.4	12590.9	23779.8	5/5	14695.1	13.843
P52943	CRIP2	Cysteine-rich protein 2	Cysteine-rich protein 2	22.49	16788.2	4400.92	7340.33	15058	15325.8	5/5	11782.7	13.5244
Q14194	CRMP1	Dihydropyrimidinase-related protein 1	Dihydropyrimidinase-related protein 1	62.18	89005.5	40818.1	65239.2	89157.1	80399.1	5/5	72923.8	16.1541
Q14194-2	CRMP1	Isoform LCRMP-1 of Dihydropyrimidinase-related protein 1	Dihydropyrimidinase-related protein 1	62.18	8244.83	1037.37	1402.11	16855.2	8255.85	5/5	7159.07	12.8056
P02741	CRP	C-reactive protein	C-reactive protein	25.04	1499.75	2836.96	4019.71	7192.37	334.401	5/5	3176.64	11.6333
A0A0C4DFP6	CRTAC1	Cartilage acidic protein 1;Cartilage acidic protein 1;Isoform 2 of Cartilage acidic protein 1	Cartilage acidic protein 1	69.71	10120.3	15033	17724	14309.5	17883.4	5/5	15014	13.874
C9JP16	CRTAP	Cartilage associated protein;Cartilage-associated protein	Cartilage associated protein	41.43	79618.7	26424.5	1273.3	2459.94	3403.39	5/5	22636	14.4663
P05813	CRYBA1	Beta-crystallin A3;Isoform A1 of Beta-crystallin A3	Beta-crystallin A3	25.15	685.208	1657.34	3016.88	185.545	859.429	5/5	1280.88	10.3229
Q14894	CRYM	Ketimine reductase mu-crystallin	Ketimine reductase mu-crystallin	33.78	197718	53946.2	73494.2	152697	118948	5/5	119361	16.865
Q08257	CRYZ	Quinone oxidoreductase	Quinone oxidoreductase	35.21	7407.54	7531.02	8428.51	7064.99	6251.56	5/5	7336.72	12.8409
A0A590UJ43	CSNK1A1	Casein kinase 1 alpha 1;Casein kinase 1 alpha 1;Casein kinase 1 alpha 1;Casein kinase 1 alpha 1;Casein kinase 1 alpha 1 (Fragment);Casein kinase I isoform alpha;Isoform 2 of Casein kinase I isoform alpha;Isoform 3 of Casein kinase I isoform alpha;Casein kinase 1 alpha 1;Casein kinase 1 alpha 1 (Fragment)	Casein kinase 1 alpha 1	48.58	1909.37	1805.97	685.686	3809.16	1196.45	5/5	1881.33	10.8775
A0A2R8YD58	CSNK2A1	Casein kinase 2 alpha 1;Casein kinase 2 alpha 1;Casein kinase 2 alpha 1;Casein kinase II subunit alpha	Casein kinase 2 alpha 1	44.42	1887.73	1194.74	1037.82	1161.31	1794.84	5/5	1415.29	10.4669
A0A0G2JM12	CSNK2B	Casein kinase II subunit beta	Casein kinase II subunit beta	34.75	1123.63	211.613	278.968	583.167	883.771	5/5	616.229	9.26732
E9PND2	CSRP1	Cysteine and glycine rich protein 1 (Fragment)	Cysteine and glycine rich protein 1 (Fragment)	16.12	10286.6	2131.26	4958.83	8108.54	1414.99	5/5	5380.04	12.3934
P21291	CSRP1	Cysteine and glycine-rich protein 1	Cysteine and glycine rich protein 1 (Fragment)	16.12	87883.8	26744.6	20469.1	27863.7	20417.6	5/5	36675.8	15.1625
Q16527	CSRP2	Cysteine and glycine-rich protein 2	Cysteine and glycine-rich protein 2	20.95	6366.76	1729.93	1868.21	2377.39	2666.6	5/5	3001.78	11.5516
Q05048	CSTF1	Cleavage stimulation factor subunit 1	Cleavage stimulation factor subunit 1	48.36	1146.05	775.525	1884	244.449	467.123	5/5	903.428	9.81927
E9PLP8	CSTF3	Cleavage stimulation factor subunit 3	Cleavage stimulation factor subunit 3	86.27	1601.24	461.256	379.858	460.993	1080.37	5/5	796.744	9.63797
Q13363	CTBP1	C-terminal-binding protein 1	C-terminal-binding protein 1	47.54	41165.3	20935.1	13286	48157.8	72568.6	5/5	39222.5	15.2594
P56545	CTBP2	C-terminal-binding protein 2;Isoform 2 of C-terminal-binding protein 2;Isoform 3 of C-terminal-binding protein 2	C-terminal-binding protein 2	48.94	1700.06	1390.1	626.531	595.403	1394.17	5/5	1141.25	10.1564
P26232-2	CTNNA2	Isoform 2 of Catenin alpha-2	Isoform 2 of Catenin alpha-2	100.45	2491.14	2580.55	1808.39	5811.86	3869.88	5/5	3312.36	11.6936
Q9NRF8	CTPS2	CTP synthase 2	CTP synthase 2	65.68	1475.4	940.441	1206.87	880.132	1340.27	5/5	1168.62	10.1906
A0A024R5G9	CTSF	Cathepsin F	Cathepsin F	43.64	1262.7	1719.52	2858.25	897.804	957.608	5/5	1539.18	10.5879
Q13616	CUL1	Cullin-1	Cullin-1	89.68	1578.69	918.067	626.757	1178.89	3734.24	5/5	1607.33	10.6504
Q13618	CUL3	Cullin-3;Isoform 2 of Cullin-3	Cullin-3	88.93	1705.28	2434.62	1969.29	1161.67	2231.21	5/5	1900.41	10.8921
K7EK33	DAZAP1	DAZ associated protein 1;DAZ associated protein 1 (Fragment);DAZ associated protein 1;DAZ-associated protein 1;Isoform 2 of DAZ-associated protein 1	DAZ associated protein 1	43.26	2172.19	835.491	911.553	1499.26	2184.14	5/5	1520.53	10.5704
Q16643-3	DBN1	Isoform 3 of Drebrin	Isoform 3 of Drebrin	76.3	4359.21	1943.07	1189.5	3971.65	5650.46	5/5	3422.78	11.741
Q58WW2	DCAF6	DDB1- and CUL4-associated factor 6;Isoform 2 of DDB1- and CUL4-associated factor 6;Isoform 3 of DDB1- and CUL4-associated factor 6	DDB1- and CUL4-associated factor 6	96.29	3649.04	5069.81	3509.79	2292.21	2894.45	5/5	3483.06	11.7661
A0A1B0GTZ4	DCLK3	Doublecortin like kinase 3	Doublecortin like kinase 3	92.43	2846.83	4000.66	7098.92	9871.52	5687.76	5/5	5901.14	12.5268
O75935	DCTN3	Dynactin subunit 3;Isoform 3 of Dynactin subunit 3	Dynactin subunit 3	21.12	6010.63	4829.2	3195.68	5281.27	8573.91	5/5	5578.14	12.4456
Q9UJW0	DCTN4	Dynactin subunit 4	Dynactin subunit 4	52.34	7569.79	4823.96	2513.02	5417.86	5423.66	5/5	5149.66	12.3303
Q9BTE1	DCTN5	Dynactin subunit 5	Dynactin subunit 5	20.13	4767.91	2834.64	2506.71	2707.36	2752.5	5/5	3113.82	11.6045
O00399	DCTN6	Dynactin subunit 6	Dynactin subunit 6	20.75	3061.95	772.018	1190.19	1722.18	953.634	5/5	1540	10.5887
A0A7I2V430	DDX1	ATP-dependent RNA helicase;ATP-dependent RNA helicase;ATP-dependent RNA helicase DDX1	ATP-dependent RNA helicase	77.86	2788.53	2256.24	1515.42	5056.04	8796.73	5/5	4082.59	11.9953
P26196	DDX6	Probable ATP-dependent RNA helicase DDX6	Probable ATP-dependent RNA helicase DDX6	54.42	2299.65	2942.76	3199.82	1107.85	2929.04	5/5	2495.83	11.2853
Q9Y315	DERA	Deoxyribose-phosphate aldolase	Deoxyribose-phosphate aldolase	35.23	1001.36	1058.55	3246.19	1352.1	664.175	5/5	1464.47	10.5162
P0CG12	DERPC	Decreased expression in renal and prostate cancer protein	Decreased expression in renal and prostate cancer protein	51.39	5694.83	1019.68	1363.43	32646.8	19698.3	5/5	12084.6	13.5609
Q16854	DGUOK	Deoxyguanosine kinase, mitochondrial;Isoform 2 of Deoxyguanosine kinase, mitochondrial;Isoform 3 of Deoxyguanosine kinase, mitochondrial;Isoform 4 of Deoxyguanosine kinase, mitochondrial;Isoform 5 of Deoxyguanosine kinase, mitochondrial	Deoxyguanosine kinase, mitochondrial	32.06	507.347	1289.54	1535.78	2741.96	1013.85	5/5	1417.69	10.4693
H7BXY3	DHX30	RNA helicase;ATP-dependent RNA helicase DHX30;Isoform 2 of ATP-dependent RNA helicase DHX30;Isoform 3 of ATP-dependent RNA helicase DHX30	RNA helicase	130.55	811.42	757.722	672.983	1242.57	1677.04	5/5	1032.35	10.0117
Q96HU8	DIRAS2	GTP-binding protein Di-Ras2	GTP-binding protein Di-Ras2	22.48	728.384	499.269	414.382	1502.93	3118.79	5/5	1252.75	10.2909
A0A5K1VW60	DMAC2L	Distal membrane arm assembly component 2 like;ATP synthase subunit s, mitochondrial	Distal membrane arm assembly component 2 like	23.23	1468.72	1567.21	792.13	625.709	5599.41	5/5	2010.64	10.9734
H0YLM8	DMXL2	Dmx like 2;DmX-like protein 2;Isoform 3 of DmX-like protein 2	Dmx like 2	342.15	2024.16	1196.68	865.287	1906.97	2509.99	5/5	1700.62	10.7318
Q8NEP3	DNAAF1	Dynein axonemal assembly factor 1;Isoform 3 of Dynein axonemal assembly factor 1	Dynein axonemal assembly factor 1	80.03	292.861	1085.31	541.466	256.93	292.56	5/5	493.825	8.94786
P31689	DNAJA1	DnaJ homolog subfamily A member 1	DnaJ homolog subfamily A member 1	44.87	1312.83	1423.73	1785.93	2822.7	3329.72	5/5	2134.98	11.06
O60884	DNAJA2	DnaJ homolog subfamily A member 2	DnaJ homolog subfamily A member 2	45.75	3415.76	2442.7	2216.34	4035.88	4924.2	5/5	3406.98	11.7343
Q96EY1	DNAJA3	DnaJ homolog subfamily A member 3, mitochondrial;Isoform 2 of DnaJ homolog subfamily A member 3, mitochondrial	DnaJ homolog subfamily A member 3, mitochondrial	52.49	754.538	915.449	678.882	1688.51	1197.78	5/5	1047.03	10.0321
C9JDE6	DNAJA4	DnaJ heat shock protein family (Hsp40) member A4;DnaJ heat shock protein family (Hsp40) member A4;DnaJ heat shock protein family (Hsp40) member A4;DnaJ homolog subfamily A member 4;Isoform 2 of DnaJ homolog subfamily A member 4;Isoform 3 of DnaJ homolog subfamily A member 4	DnaJ heat shock protein family (Hsp40) member A4	23.4	259.275	197.341	474.489	1335.11	765.772	5/5	606.397	9.24412
P25685	DNAJB1	DnaJ homolog subfamily B member 1	DnaJ homolog subfamily B member 1	38.04	2507.34	2064.46	2345.87	11026	9133.32	5/5	5415.39	12.4028
H7C2Y5	DNAJB11	Chaperone DnaJ C-terminal domain-containing protein (Fragment);DnaJ homolog subfamily B member 11	Chaperone DnaJ C-terminal domain-containing protein (Fragment)		352.698	611.497	267.634	1633.94	540.9	5/5	681.334	9.41222
Q9UDY4	DNAJB4	DnaJ homolog subfamily B member 4	DnaJ homolog subfamily B member 4	37.81	926.474	660.115	672.506	1598.08	2616.57	5/5	1294.75	10.3385
A0A0J9YX62	DNAJB6	DnaJ heat shock protein family (Hsp40) member B6;DnaJ heat shock protein family (Hsp40) member B6 (Fragment);DnaJ homolog subfamily B member 6;Isoform B of DnaJ homolog subfamily B member 6;Isoform C of DnaJ homolog subfamily B member 6	DnaJ heat shock protein family (Hsp40) member B6	36.66	1748.59	677.214	952.532	4963.36	5481.5	5/5	2764.64	11.4329
A0A8I5KQT8	DNAJC19	DnaJ (Hsp40) homolog, subfamily C, member 19, isoform CRA_e;Mitochondrial import inner membrane translocase subunit TIM14;Isoform 2 of Mitochondrial import inner membrane translocase subunit TIM14	DnaJ (Hsp40) homolog, subfamily C, member 19, isoform CRA_e	10.3	661.537	2100.56	1370.49	4430.51	3553.91	5/5	2423.4	11.2428
Q9H4A9	DPEP2	Dipeptidase 2;Isoform 2 of Dipeptidase 2	Dipeptidase 2	53.37	2449.68	440.931	332.291	295.063	245.116	5/5	752.616	9.55577
A0A5F9ZHB4	DPEP3	Dipeptidase 3	Dipeptidase 3	56.42	3986.96	930.382	279.868	336.511	473.293	5/5	1201.4	10.2305
H0Y368	DPM1	Dolichol-phosphate mannosyltransferase subunit 1	Dolichol-phosphate mannosyltransferase subunit 1	33.35	266.574	242.085	294.097	1500.13	633.426	5/5	587.263	9.19786
A0A1C7CYX9	DPYSL2	Isoform 2 of Dihydropyrimidinase-related protein 2	Dihydropyrimidinase like 2	73.5	325.706	3188.81	265.259	1544.39	262.63	5/5	1117.36	10.1259
Q14195	DPYSL3	Isoform LCRMP-4 of Dihydropyrimidinase-related protein 3	Dihydropyrimidinase-related protein 3	61.96	2073.68	681.131	577.152	1088.28	892.274	5/5	1062.5	10.0533
O14531	DPYSL4	Dihydropyrimidinase-related protein 4	Dihydropyrimidinase-related protein 4	61.88	15055.2	8138.95	13016.6	16044.8	14065.6	5/5	13264.2	13.6953
Q9BPU6	DPYSL5	Dihydropyrimidinase-related protein 5	Dihydropyrimidinase-related protein 5	61.42	36293.4	34336.4	46589.1	59396	48816.9	5/5	45086.3	15.4604
O95147	DUSP14	Dual specificity protein phosphatase 14	Dual specificity protein phosphatase 14	22.25	4518.26	2029.39	1117.24	1519.88	2218.97	5/5	2280.75	11.1553
Q9BVJ7	DUSP23	Dual specificity protein phosphatase 23	Dual specificity protein phosphatase 23	16.59	251.76	257.215	231.3	2083.49	262.773	5/5	617.307	9.26984
P33316	DUT	Deoxyuridine 5'-triphosphate nucleotidohydrolase, mitochondrial	Deoxyuridine 5'-triphosphate nucleotidohydrolase, mitochondrial	26.56	1166.35	904.264	945.245	773.619	986.926	5/5	955.28	9.89978
O14576-2	DYNC1I1	Isoform 2 of Cytoplasmic dynein 1 intermediate chain 1	Isoform 2 of Cytoplasmic dynein 1 intermediate chain 1	70.79	2110.35	1634.69	1485	4942.02	4537.13	5/5	2941.84	11.5225
Q9Y6G9	DYNC1LI1	Cytoplasmic dynein 1 light intermediate chain 1	Cytoplasmic dynein 1 light intermediate chain 1	56.58	1270.88	966.882	975.397	5363.93	3552.25	5/5	2425.87	11.2443
O43237	DYNC1LI2	Cytoplasmic dynein 1 light intermediate chain 2	Cytoplasmic dynein 1 light intermediate chain 2	54.1	1507.1	1328.87	1242.77	6028.39	4994.31	5/5	3020.29	11.5605
P63167	DYNLL1	Dynein light chain 1, cytoplasmic	Dynein light chain 1, cytoplasmic	10.37	7337	5100.18	6152.79	11049.6	9915.52	5/5	7911.01	12.9496
Q9NP97	DYNLRB1	Dynein light chain roadblock-type 1	Dynein light chain roadblock-type 1	10.92	2185.54	1825.23	2036.08	6643.62	3470.34	5/5	3232.16	11.6583
H0Y5L2	ECHDC1	Ethylmalonyl-CoA decarboxylase 1;Ethylmalonyl-CoA decarboxylase;Isoform 2 of Ethylmalonyl-CoA decarboxylase;Isoform 3 of Ethylmalonyl-CoA decarboxylase;Isoform 6 of Ethylmalonyl-CoA decarboxylase	Ethylmalonyl-CoA decarboxylase 1	37.79	797.265	326.323	273.558	368.784	1664.13	5/5	686.012	9.42209
A0A0C4DGA2	ECI2	Enoyl-CoA delta isomerase 2;Enoyl-CoA delta isomerase 2;Isoform 2 of Enoyl-CoA delta isomerase 2	Enoyl-CoA delta isomerase 2	40.18	2159.24	1766.03	769.424	721.916	1423.97	5/5	1368.12	10.418
E9PRY8	EEF1D	Eukaryotic translation elongation factor 1 delta;Isoform 2 of Elongation factor 1-delta	Eukaryotic translation elongation factor 1 delta	76.57	5784.48	3439.38	2600.18	7276.84	10272.4	5/5	5874.66	12.5203
O43324	EEF1E1	Eukaryotic translation elongation factor 1 epsilon-1	Eukaryotic translation elongation factor 1 epsilon-1	19.81	2401.63	1855.57	1593.06	6647.41	4416.2	5/5	3382.77	11.724
Q12805	EFEMP1	EGF-containing fibulin-like extracellular matrix protein 1;Isoform 2 of EGF-containing fibulin-like extracellular matrix protein 1;Isoform 3 of EGF-containing fibulin-like extracellular matrix protein 1;Isoform 4 of EGF-containing fibulin-like extracellular matrix protein 1	EGF-containing fibulin-like extracellular matrix protein 1	54.64	1727.88	3337.24	1688.83	556.002	946.327	5/5	1651.26	10.6893
Q9NZN3	EHD3	EH domain-containing protein 3	EH domain-containing protein 3	60.89	1328	584.428	479.169	2343.72	4285.69	5/5	1804.2	10.8171
O14602;P47813	EIF1AY;EIF1AX	Eukaryotic translation initiation factor 1A, Y-chromosomal;Eukaryotic translation initiation factor 1A, X-chromosomal			1315.95	693.553	623.808	509.027	763.387	5/5	781.145	9.60945
P55884	EIF3B	Eukaryotic translation initiation factor 3 subunit B;Isoform 2 of Eukaryotic translation initiation factor 3 subunit B	Eukaryotic translation initiation factor 3 subunit B	92.48	3068.74	1395.89	833.665	1284.35	3185.64	5/5	1953.66	10.932
A0A7I2V2H9	EIF3E	Eukaryotic translation initiation factor 3 subunit E	Eukaryotic translation initiation factor 3 subunit E	53.02	1512.35	2154.78	702.638	1085.93	1873.37	5/5	1465.81	10.5175
B3KS98	EIF3H	Eukaryotic translation initiation factor 3 subunit H	Eukaryotic translation initiation factor 3 subunit H	41.58	1771.52	2257.2	1075.43	2605.29	2762.35	5/5	2094.36	11.0323
D6RBW1	EIF4E	Eukaryotic translation initiation factor 4E;Eukaryotic translation initiation factor 4E;Isoform 2 of Eukaryotic translation initiation factor 4E;Isoform 3 of Eukaryotic translation initiation factor 4E	Eukaryotic translation initiation factor 4E	28.51	1084.91	954.612	963.513	1016.07	1379.54	5/5	1079.73	10.0765
A8MUM1	EIPR1	EARP and GARP complex-interacting protein 1	EARP and GARP complex-interacting protein 1	46.32	1842.75	1319.28	1062.73	4439.3	2710.27	5/5	2274.87	11.1516
A0A0A0MRX1	ELAVL2	ELAV-like protein;ELAV-like protein 2	ELAV-like protein	42.63	1664.88	5196.88	4870.88	12632.2	11327.2	5/5	7138.41	12.8014
Q14576	ELAVL3	ELAV-like protein 3	ELAV-like protein 3	39.55	918.167	1648.41	1862.15	9194.67	8407.66	5/5	4406.21	12.1053
A0A0R4J2E6	ELAVL4	ELAV-like protein;ELAV-like protein;ELAV-like protein;ELAV-like protein;ELAV-like protein 4;Isoform 1 of ELAV-like protein 4;Isoform 2 of ELAV-like protein 4;Isoform 3 of ELAV-like protein 4;Isoform 4 of ELAV-like protein 4;Isoform 5 of ELAV-like protein 4	ELAV-like protein	44.48	6311.48	12715.1	15060.9	47862.2	45726.8	5/5	25535.3	14.6402
Q92556	ELMO1	Engulfment and cell motility protein 1;Isoform 2 of Engulfment and cell motility protein 1;Isoform 3 of Engulfment and cell motility protein 1	Engulfment and cell motility protein 1	83.83	315.842	388.72	324.868	1016.85	717.015	5/5	552.66	9.11025
E7EN65	ELN	Elastin;Elastin;Isoform 1 of Elastin;Isoform 2 of Elastin;Isoform 4 of Elastin;Isoform 5 of Elastin	Elastin	61.92	3363.23	5365.08	5989.22	2559.35	6345.01	5/5	4724.38	12.2059
A0A8I5KUS5	ELOB	Elongin B;Elongin-B;Isoform 2 of Elongin-B	Elongin B	10.45	1213.5	1181.27	1252.91	4271.81	2249.81	5/5	2033.86	10.99
B4DKA4	ELP3	Elongator complex protein 3;Elongator complex protein 3;Isoform 2 of Elongator complex protein 3;Isoform 3 of Elongator complex protein 3;Isoform 4 of Elongator complex protein 3	Elongator complex protein 3	54.23	543.325	245.373	239.11	347.599	1769.46	5/5	628.974	9.29686
A0A2R8Y7Y3	EPB41	Protein 4.1;Protein 4.1;Protein 4.1;Protein 4.1;Protein 4.1;Isoform 2 of Protein 4.1;Isoform 3 of Protein 4.1;Isoform 4 of Protein 4.1	Protein 4.1	67.29	1005.54	3553.66	1821.11	599.631	1981.64	5/5	1792.32	10.8076
A0A1B0GTW6	EPB41L1	Erythrocyte membrane protein band 4.1 like 1	Erythrocyte membrane protein band 4.1 like 1	175.04	13245.3	15412.8	10019.9	15694.8	15609.8	5/5	13996.5	13.7728
A0A0A0MRA8	EPB41L3	Erythrocyte membrane protein band 4.1 like 3	Erythrocyte membrane protein band 4.1 like 3	102.29	3729.41	1423.43	1344.51	4965.45	4999.97	5/5	3292.55	11.685
Q9Y2J2	EPB41L3	Band 4.1-like protein 3	Erythrocyte membrane protein band 4.1 like 3	102.29	27731.2	22384.6	17699.4	24810.4	35102.1	5/5	25545.5	14.6408
P16452	EPB42	Protein 4.2;Isoform Long of Protein 4.2;Isoform 3 of Protein 4.2	Protein 4.2	77.01	665.483	693.736	583.549	697.765	12597.5	5/5	3047.61	11.5735
O95278	EPM2A	Laforin	Laforin	37.16	835.504	640.803	875.556	310.041	471.758	5/5	626.732	9.29171
P84090	ERH	Enhancer of rudimentary homolog	Enhancer of rudimentary homolog	12.26	1678.63	1693.7	1933.28	2290.26	1665.1	5/5	1852.2	10.855
A0A8I5KU76	ERP44	Endoplasmic reticulum protein 44;Endoplasmic reticulum protein 44;Endoplasmic reticulum protein 44;Endoplasmic reticulum resident protein 44	Endoplasmic reticulum protein 44	39.92	1417.74	1317.82	829.812	2203.33	1521.99	5/5	1458.14	10.5099
M0QXB5	ETHE1	ETHE1 persulfide dioxygenase;Persulfide dioxygenase ETHE1, mitochondrial	ETHE1 persulfide dioxygenase	28.44	4063.35	2504.04	2858.83	2260.24	2525.59	5/5	2842.41	11.4729
B0QYK0	EWSR1	EWS RNA binding protein 1;RNA-binding protein EWS;Isoform 3 of RNA-binding protein EWS;Isoform 5 of RNA-binding protein EWS;Isoform 6 of RNA-binding protein EWS	EWS RNA binding protein 1	64.93	2830.27	2734.9	2424.57	3103.28	3041.35	5/5	2826.88	11.465
Q9NV70	EXOC1	Exocyst complex component 1;Isoform 2 of Exocyst complex component 1	Exocyst complex component 1	101.98	275.646	526.665	313.433	1013.49	319.515	5/5	489.75	8.9359
A0A0A0MRE1	EXOC7	Exocyst complex component 7 (Fragment);Exocyst complex component 7;Exocyst complex component 7;Exocyst complex component 7;Isoform 1 of Exocyst complex component 7;Isoform 2 of Exocyst complex component 7;Isoform 5 of Exocyst complex component 7;Isoform 6 of Exocyst complex component 7	Exocyst complex component 7 (Fragment)		358.028	329.018	357.17	1157.1	1067.57	5/5	653.778	9.35266
P00742	F10	Coagulation factor X	Coagulation factor X	54.73	6621.86	3351.01	1976.98	654.554	2496.73	5/5	3020.23	11.5604
P03951	F11	Coagulation factor XI;Isoform 2 of Coagulation factor XI	Coagulation factor XI	70.11	2988.74	2154.88	665.586	276.23	415.88	5/5	1300.26	10.3446
P00488	F13A1	Coagulation factor XIII A chain	Coagulation factor XIII A chain	83.27	9023.74	5556.17	7052.78	10255	8013.22	5/5	7980.18	12.9622
P05160	F13B	Coagulation factor XIII B chain	Coagulation factor XIII B chain	75.51	1381.31	582.568	251.24	250.816	237.293	5/5	540.645	9.07854
A0A0A0MRJ7	F5	Coagulation factor V	Coagulation factor V	252.24	3505.52	1653.36	371.642	284.675	325.994	5/5	1228.24	10.2624
Q96GK7	FAHD2A	Fumarylacetoacetate hydrolase domain-containing protein 2A	Fumarylacetoacetate hydrolase domain-containing protein 2A	34.6	7562.22	6242.27	5620.18	6872.72	7144.85	5/5	6688.45	12.7075
Q9NZB2	FAM120A	Constitutive coactivator of PPAR-gamma-like protein 1;Isoform F of Constitutive coactivator of PPAR-gamma-like protein 1	Constitutive coactivator of PPAR-gamma-like protein 1	121.89	5789.82	1803.84	1794.07	9604.34	19203.1	5/5	7639.03	12.8992
F8W881	FAM120C	Family with sequence similarity 120C;Constitutive coactivator of PPAR-gamma-like protein 2	Family with sequence similarity 120C	99.35	580.091	306.4	305.712	1021.44	1662.35	5/5	775.199	9.59842
E7EQY1	FAM136A	Protein FAM136A	Protein FAM136A	26.78	883.081	1002.16	1714.57	972.71	1054.82	5/5	1125.47	10.1363
A0A8I5KUL7	FAM162A	Family with sequence similarity 162 member A;Family with sequence similarity 162 member A;Family with sequence similarity 162 member A (Fragment);Family with sequence similarity 162 member A;Family with sequence similarity 162 member A;Protein FAM162A	Family with sequence similarity 162 member A	18.22	389.166	635.781	235.161	993.081	494.367	5/5	549.511	9.102
Q52LJ0	FAM98B	Protein FAM98B	Protein FAM98B	45.55	1356.25	1003.97	855.614	1991.17	3379.76	5/5	1717.35	10.746
Q9Y285	FARSA	Phenylalanine--tRNA ligase alpha subunit	Phenylalanine--tRNA ligase alpha subunit	57.56	55845	12651.7	8957.67	38791.7	63445.5	5/5	35938.3	15.1332
Q9NSD9	FARSB	Phenylalanine--tRNA ligase beta subunit	Phenylalanine--tRNA ligase beta subunit	66.12	9302.33	3305.57	2258.65	6813.42	8020.41	5/5	5940.07	12.5363
E9PR30	FAU	FAU ubiquitin like and ribosomal protein S30 fusion;Ubiquitin-like FUBI-ribosomal protein eS30 fusion protein	FAU ubiquitin like and ribosomal protein S30 fusion	10.9	11344.2	3457.92	7665.28	1826.55	12815.3	5/5	7421.85	12.8576
B1AHL2	FBLN1	Fibulin-1;Isoform C of Fibulin-1	Fibulin-1	78.33	1556.64	5197.14	2899.91	260.17	378.611	5/5	2058.49	11.0074
P23142	FBLN1	Fibulin-1	Fibulin-1	78.33	1604.16	2951.86	1767.69	1027.71	1107.45	5/5	1691.77	10.7243
G3V4U0	FBLN5	Fibulin 5;Fibulin 5;Fibulin-5	Fibulin 5	50.88	596.903	2432.84	293.113	234.612	218.957	5/5	755.285	9.56088
Q96ME1	FBXL18	F-box/LRR-repeat protein 18	F-box/LRR-repeat protein 18	78.92	1057.16	1815.44	1155.42	297.774	1078.22	5/5	1080.8	10.0779
A0A286YF37	FBXO2	F-box protein 2 (Fragment);F-box only protein 2	F-box protein 2 (Fragment)		5007.34	3620.51	2042.67	2538.53	4779.77	5/5	3597.76	11.8129
E9PJM3	FBXO3	F-box protein 3;F-box only protein 3;Isoform 2 of F-box only protein 3;Isoform 3 of F-box only protein 3	F-box protein 3	49.15	961.251	765.286	598.799	1330.57	1591.19	5/5	1049.42	10.0354
J3KQ72	FBXO6	F-box protein 6 (Fragment);F-box only protein 6	F-box protein 6 (Fragment)		636.185	1153.84	474.808	1392.2	1497.59	5/5	1030.93	10.0097
O75636	FCN3	Ficolin-3;Isoform 2 of Ficolin-3	Ficolin-3	32.9	1497.53	2198.87	1468.13	3185.37	2528.7	5/5	2175.72	11.0873
P22570	FDXR	NADPH:adrenodoxin oxidoreductase, mitochondrial;Isoform 7 of NADPH:adrenodoxin oxidoreductase, mitochondrial	NADPH:adrenodoxin oxidoreductase, mitochondrial	53.84	6688.5	4847.07	6075.72	5080	5816.45	5/5	5701.55	12.4771
P22830	FECH	Ferrochelatase, mitochondrial;Isoform 2 of Ferrochelatase, mitochondrial	Ferrochelatase, mitochondrial	47.86	24134.3	4921.63	7009.59	8560.16	24997.9	5/5	13924.7	13.7654
Q96AC1	FERMT2	Fermitin family homolog 2;Isoform 2 of Fermitin family homolog 2;Isoform 3 of Fermitin family homolog 2	Fermitin family homolog 2	77.86	739.359	1634.47	692.982	559.124	1477.45	5/5	1020.68	9.99531
A0A0A0MQV6	FGF2	Fibroblast growth factor;Fibroblast growth factor 2;Isoform 2 of Fibroblast growth factor 2;Isoform 3 of Fibroblast growth factor 2;Isoform 4 of Fibroblast growth factor 2	Fibroblast growth factor	30.75	569.571	509.151	1133.19	2216.52	950.152	5/5	1075.72	10.0711
P49789	FHIT	Bis(5'-adenosyl)-triphosphatase	Bis(5'-adenosyl)-triphosphatase	16.86	1042.92	1785.17	2001.71	1408.65	962.055	5/5	1440.1	10.492
Q13642-1;Q13642-4;Q13642-5	FHL1	Isoform 1 of Four and a half LIM domains protein 1;Isoform 4 of Four and a half LIM domains protein 1;Isoform 5 of Four and a half LIM domains protein 1	Isoform 1 of Four and a half LIM domains protein 1	31.89	25948.6	8989.23	7452.94	6700.42	8087.63	5/5	11435.8	13.4813
Q9Y3D6	FIS1	Mitochondrial fission 1 protein	Mitochondrial fission 1 protein	16.94	14277.9	10861.2	7419.27	10939.3	21859.2	5/5	13071.4	13.6741
P68106	FKBP1B	Peptidyl-prolyl cis-trans isomerase FKBP1B	Peptidyl-prolyl cis-trans isomerase FKBP1B	11.78	379.067	223.928	407.858	700.447	705.98	5/5	483.456	8.91724
O75955	FLOT1	Flotillin-1;Isoform 2 of Flotillin-1	Flotillin-1	47.36	1424.08	1897.32	1690.01	2631.55	3132.72	5/5	2155.14	11.0736
E7EMK3	FLOT2	Flotillin;Flotillin;Flotillin-2	Flotillin	53.14	1230.25	709.621	671.546	670.132	1318.55	5/5	920.021	9.84552
Q96HJ9	FMC1	Protein FMC1 homolog	Protein FMC1 homolog	12.75	1073.31	2841.21	748.888	2760.63	2210.17	5/5	1926.84	10.912
P02751	FN1	Fibronectin;Isoform 1 of Fibronectin;Isoform 10 of Fibronectin;Isoform 13 of Fibronectin;Isoform 14 of Fibronectin;Isoform 17 of Fibronectin;Isoform 3 of Fibronectin;Isoform 5 of Fibronectin;Isoform 7 of Fibronectin;Isoform 8 of Fibronectin;Isoform 9 of Fibronectin	Fibronectin	272.32	30164	19403.4	8620.69	5408.18	6782.1	5/5	14075.7	13.7809
Q9H479	FN3K	Fructosamine-3-kinase	Fructosamine-3-kinase	35.17	10268	6551.38	6158.5	8111.18	8210.95	5/5	7860	12.9403
P49356	FNTB	Protein farnesyltransferase subunit beta	Protein farnesyltransferase subunit beta	48.77	598.01	1089.35	1138.58	484.983	447.198	5/5	751.624	9.55387
A0A8I5KSK3	FOXRED1	FAD dependent oxidoreductase domain containing 1;FAD dependent oxidoreductase domain containing 1;FAD dependent oxidoreductase domain containing 1;FAD dependent oxidoreductase domain containing 1;FAD-dependent oxidoreductase domain-containing protein 1;Isoform 2 of FAD-dependent oxidoreductase domain-containing protein 1;Isoform 3 of FAD-dependent oxidoreductase domain-containing protein 1	FAD dependent oxidoreductase domain containing 1	29.87	275.165	305.996	296.298	529.985	1199.74	5/5	521.437	9.02635
E9PRR7	FRG1	FSHD region gene 1 (Fragment);Protein FRG1	FSHD region gene 1 (Fragment)	12.52	492.301	391.04	422.494	1098.07	1337.59	5/5	748.298	9.54747
Q92765	FRZB	Secreted frizzled-related protein 3	Secreted frizzled-related protein 3	36.25	827.74	4406.58	1621.92	672.934	564.165	5/5	1618.67	10.6606
P04066	FUCA1	Tissue alpha-L-fucosidase	Tissue alpha-L-fucosidase	53.69	2172.35	3426.69	7571.34	2680.38	2157.29	5/5	3601.61	11.8144
Q9H0Q3	FXYD6	FXYD domain-containing ion transport regulator 6	FXYD domain-containing ion transport regulator 6	10.54	2723.75	1199.49	1129.42	1941.78	6233.4	5/5	2645.57	11.3694
P60520	GABARAPL2	Gamma-aminobutyric acid receptor-associated protein-like 2	Gamma-aminobutyric acid receptor-associated protein-like 2	13.67	6080.87	5693.99	7620.55	5748.1	6291.27	5/5	6286.96	12.6181
Q05329	GAD2	Glutamate decarboxylase 2	Glutamate decarboxylase 2	65.41	765.115	439.758	482.4	1051.13	2791.38	5/5	1105.96	10.1111
Q14376	GALE	UDP-glucose 4-epimerase	UDP-glucose 4-epimerase	38.28	2192.58	585.831	576.764	1390.05	1822.7	5/5	1313.59	10.3593
P51570	GALK1	Galactokinase	Galactokinase	42.27	364.597	237.905	226.73	3285.93	364.243	5/5	895.881	9.80716
Q14697	GANAB	Neutral alpha-glucosidase AB	Neutral alpha-glucosidase AB	106.87	5434.35	4158.7	2777.2	7690.26	5694.63	5/5	5151.03	12.3306
P04406	GAPDH	Glyceraldehyde-3-phosphate dehydrogenase	Glyceraldehyde-3-phosphate dehydrogenase	36.05	883779	1.06059e+06	3.15517e+06	1.78188e+06	1.07229e+06	5/5	1.59074e+06	20.6013
O60861	GAS7	Growth arrest-specific protein 7;Isoform 1 of Growth arrest-specific protein 7;Isoform 4 of Growth arrest-specific protein 7	Growth arrest-specific protein 7	54.37	1259.09	1527.59	1126.39	789.474	1021.52	5/5	1144.81	10.1609
Q8NB37	GATD1	Glutamine amidotransferase-like class 1 domain-containing protein 1	Glutamine amidotransferase-like class 1 domain-containing protein 1	23.3	3445.7	1920.39	1384.92	1735.46	3173.64	5/5	2332.02	11.1874
A0A0G2JLB3	GBA1	Glucosylceramidase;Glucosylceramidase;Lysosomal acid glucosylceramidase;Isoform Short of Lysosomal acid glucosylceramidase;Isoform 4 of Lysosomal acid glucosylceramidase	Glucosylceramidase	59.66	953.145	1664.62	1187.07	2938.7	3309.37	5/5	2010.58	10.9734
Q9HCG7	GBA2	Non-lysosomal glucosylceramidase;Isoform 2 of Non-lysosomal glucosylceramidase;Isoform 3 of Non-lysosomal glucosylceramidase	Non-lysosomal glucosylceramidase	104.65	571.672	202.672	291.275	266.73	456.438	5/5	357.757	8.48284
Q6ZN66	GBP6	Guanylate-binding protein 6;Isoform 2 of Guanylate-binding protein 6	Guanylate-binding protein 6	72.43	4198.08	5035.87	3546.63	2842.36	2544.79	5/5	3633.54	11.8272
Q92947	GCDH	Glutaryl-CoA dehydrogenase, mitochondrial	Glutaryl-CoA dehydrogenase, mitochondrial	48.13	3907.32	3703.24	5264.63	4109.85	4455.85	5/5	4288.18	12.0661
A0A0C4DFN2	GCKR	Glucokinase (Hexokinase 4) regulator;Glucokinase regulator (Fragment);Glucokinase regulatory protein;Isoform 2 of Glucokinase regulatory protein	Glucokinase (Hexokinase 4) regulator	68.7	163.674	2450.39	2876.48	239.482	791.596	5/5	1304.33	10.3491
A0A6Q8PFG4	GDAP1	Ganglioside induced differentiation associated protein 1;Ganglioside induced differentiation associated protein 1;Ganglioside induced differentiation associated protein 1;Ganglioside induced differentiation associated protein 1;Ganglioside induced differentiation associated protein 1;Ganglioside induced differentiation associated protein 1;Ganglioside-induced differentiation-associated protein 1;…	Ganglioside induced differentiation associated protein 1	39.39	610.862	1122.78	679.032	1197.78	1207.49	5/5	963.59	9.91227
O43681	GET3	ATPase GET3	ATPase GET3	38.79	4043.46	4113.87	1977.63	10977.8	10929	5/5	6408.34	12.6457
Q9NXC2	GFOD1	Glucose-fructose oxidoreductase domain-containing protein 1	Glucose-fructose oxidoreductase domain-containing protein 1	43.16	454.934	418.352	404.459	2331.31	1308.91	5/5	983.594	9.94192
A0A6I8PRN4	GFPT1	glutamine--fructose-6-phosphate transaminase (isomerizing);glutamine--fructose-6-phosphate transaminase (isomerizing);Glutamine--fructose-6-phosphate aminotransferase [isomerizing] 1;Isoform 2 of Glutamine--fructose-6-phosphate aminotransferase [isomerizing] 1	glutamine--fructose-6-phosphate transaminase (isomerizing)	68.54	964.687	424.521	453.958	798.262	2846.69	5/5	1097.62	10.1002
O60547	GMDS	GDP-mannose 4,6 dehydratase;Isoform 2 of GDP-mannose 4,6 dehydratase	GDP-mannose 4,6 dehydratase	41.95	2121.48	1492.59	1132.89	1502.46	2023.46	5/5	1654.58	10.6922
Q96IJ6	GMPPA	Mannose-1-phosphate guanyltransferase alpha	Mannose-1-phosphate guanyltransferase alpha	46.29	4838.35	4505.78	3533.27	2437.95	4122.47	5/5	3887.56	11.9247
Q9Y5P6	GMPPB	Mannose-1-phosphate guanyltransferase beta;Isoform 2 of Mannose-1-phosphate guanyltransferase beta	Mannose-1-phosphate guanyltransferase beta	39.83	1826.45	1721.74	1265.54	1118.87	1046.22	5/5	1395.77	10.4468
P19086	GNAZ	Guanine nucleotide-binding protein G(z) subunit alpha	Guanine nucleotide-binding protein G(z) subunit alpha	40.92	709.678	412.777	258.334	544.185	773.796	5/5	539.754	9.07616
P62873	GNB1	Guanine nucleotide-binding protein G(I)/G(S)/G(T) subunit beta-1	Guanine nucleotide-binding protein G(I)/G(S)/G(T) subunit beta-1	37.38	45347	22646.1	21384.1	14842.6	48292	5/5	30502.4	14.8966
P62879	GNB2	Guanine nucleotide-binding protein G(I)/G(S)/G(T) subunit beta-2	Guanine nucleotide-binding protein G(I)/G(S)/G(T) subunit beta-2	37.33	222749	107448	104297	87608.6	272310	5/5	158883	17.2776
O14775-2;O14775-3	GNB5	Isoform 2 of Guanine nucleotide-binding protein subunit beta-5;Isoform 3 of Guanine nucleotide-binding protein subunit beta-5	Isoform 2 of Guanine nucleotide-binding protein subunit beta-5	38.76	4046.52	3106.67	2811.35	5735.75	6426.85	5/5	4425.43	12.1116
P50151	GNG10	Guanine nucleotide-binding protein G(I)/G(S)/G(O) subunit gamma-10	Guanine nucleotide-binding protein G(I)/G(S)/G(O) subunit gamma-10	7.21	3907	5658.41	6373.83	6616.56	3371.25	5/5	5185.41	12.3402
Q9UBI6	GNG12	Guanine nucleotide-binding protein G(I)/G(S)/G(O) subunit gamma-12	Guanine nucleotide-binding protein G(I)/G(S)/G(O) subunit gamma-12	8.01	3726.58	3950.25	8470.54	4290.45	8119.66	5/5	5711.5	12.4797
P59768	GNG2	Guanine nucleotide-binding protein G(I)/G(S)/G(O) subunit gamma-2	Guanine nucleotide-binding protein G(I)/G(S)/G(O) subunit gamma-2	7.85	5598.87	7066.43	10966.1	6208.81	9661.11	5/5	7900.25	12.9477
P63215	GNG3	Guanine nucleotide-binding protein G(I)/G(S)/G(O) subunit gamma-3	Guanine nucleotide-binding protein G(I)/G(S)/G(O) subunit gamma-3	8.3	5449.68	5765.79	7311.12	5621.07	7591.38	5/5	6347.81	12.632
P50150	GNG4	Guanine nucleotide-binding protein G(I)/G(S)/G(O) subunit gamma-4	Guanine nucleotide-binding protein G(I)/G(S)/G(O) subunit gamma-4	8.39	2831.72	1570.87	2426.9	5244.6	4039.78	5/5	3222.77	11.6541
O60262	GNG7	Guanine nucleotide-binding protein G(I)/G(S)/G(O) subunit gamma-7	Guanine nucleotide-binding protein G(I)/G(S)/G(O) subunit gamma-7	7.52	6291.61	6599.11	11057.1	7662.28	9116.83	5/5	8145.39	12.9918
Q9H4A6	GOLPH3	Golgi phosphoprotein 3	Golgi phosphoprotein 3	33.81	372.61	247.546	275.282	222.813	1525.6	5/5	528.771	9.0465
P00505	GOT2	Aspartate aminotransferase, mitochondrial	Aspartate aminotransferase, mitochondrial	47.52	454114	501954	1.08934e+06	371224	382249	5/5	559776	19.0945
P80108	GPLD1	Phosphatidylinositol-glycan-specific phospholipase D	Phosphatidylinositol-glycan-specific phospholipase D	92.34	21552.2	9606.66	3521.36	2603.11	4383.24	5/5	8333.32	13.0247
A0A3B3ISS6	GPNMB	Glycoprotein nmb;Transmembrane glycoprotein NMB;Isoform 2 of Transmembrane glycoprotein NMB	Glycoprotein nmb	65.94	4671.55	9899.51	12090.6	6826.23	5915.91	5/5	7880.77	12.9441
C9JFE4	GPS1	G protein pathway suppressor 1;COP9 signalosome complex subunit 1;Isoform 4 of COP9 signalosome complex subunit 1;Isoform 2 of COP9 signalosome complex subunit 1	G protein pathway suppressor 1	53.37	2692.09	3021.93	1274.41	1872.5	3266.79	5/5	2425.54	11.2441
P07203	GPX1	Glutathione peroxidase 1	Glutathione peroxidase 1	22.09	19567.7	11105.9	13163	3940.18	3683.34	5/5	10292	13.3292
P22352	GPX3	Glutathione peroxidase 3	Glutathione peroxidase 3	25.55	5283.59	1834.49	423.096	310.459	466.654	5/5	1663.66	10.7001
O75715	GPX5	Epididymal secretory glutathione peroxidase	Epididymal secretory glutathione peroxidase	25.2	9968.34	2955.83	239.447	1698.55	192.493	5/5	3010.93	11.556
B7Z4W8	GRAMD2B	GRAM domain containing 2B;GRAM domain containing 2B (Fragment);GRAM domain containing 2B;GRAM domain-containing protein 2B;Isoform 2 of GRAM domain-containing protein 2B;Isoform 3 of GRAM domain-containing protein 2B;Isoform 4 of GRAM domain-containing protein 2B;Isoform 5 of GRAM domain-containing protein 2B	GRAM domain containing 2B	36.04	392.617	260.014	258.842	298.719	2487.09	5/5	739.457	9.53032
P25098	GRK2	Beta-adrenergic receptor kinase 1	Beta-adrenergic receptor kinase 1	79.57	1564.27	370.422	644.495	401.644	1921.49	5/5	980.465	9.93732
C9JSR4	GSDME	Gasdermin E;Gasdermin E (Fragment);Gasdermin-E;Isoform 3 of Gasdermin-E	Gasdermin E	39.69	247.332	222.412	236.315	259.554	1098.64	5/5	412.851	8.68948
P28161	GSTM2	Glutathione S-transferase Mu 2	Glutathione S-transferase Mu 2	25.74	9949.01	10364.3	10587.8	6812.67	7710.15	5/5	9084.78	13.1492
P21266	GSTM3	Glutathione S-transferase Mu 3	Glutathione S-transferase Mu 3	26.56	6655.28	8731.61	6368.95	4818.42	6554.38	5/5	6625.73	12.6939
P09211	GSTP1	Glutathione S-transferase P	Glutathione S-transferase P	23.36	16030.1	19998.7	22431.4	12104.8	13354.3	5/5	16783.9	14.0348
P0CG29;P0CG30;Q6ICJ4	GSTT2;GSTT2B;GSTT2B	Glutathione S-transferase theta-2;Glutathione S-transferase theta-2B;glutathione transferase			5340.25	2023.2	1302.13	2298.09	772.149	5/5	2347.16	11.1967
A8MYR4	GTF2A2	Transcription initiation factor IIA gamma chain;Transcription initiation factor IIA gamma chain (Fragment);Transcription initiation factor IIA subunit 2	Transcription initiation factor IIA gamma chain	7.8	771.049	1160.15	616.077	894.251	701.213	5/5	828.547	9.69444
A0A994J4R3	H1-10	H1.10 linker histone;Histone H1.10	H1.10 linker histone	27.86	543.964	4041.68	4887.25	672.882	605.52	5/5	2150.26	11.0703
P0C0S5;Q71UI9	H2AZ1;H2AZ2	Histone H2A.Z;Histone H2A.V			1497.95	4021.37	5728.86	4125.39	2595.5	5/5	3593.81	11.8113
P06899;P23527;P33778;Q16778	H2BC11;H2BC17;H2BC3;H2BC21	Histone H2B type 1-J;Histone H2B type 1-O;Histone H2B type 1-B;Histone H2B type 2-E			463.253	3772.36	5014.03	4934.55	2242.68	5/5	3285.38	11.6818
H0YFD6	HADHA	enoyl-CoA hydratase;Trifunctional enzyme subunit alpha, mitochondrial	enoyl-CoA hydratase	86.37	23701.8	49863.9	36047.2	33379.4	47586.5	5/5	38115.8	15.2181
P55084	HADHB	Trifunctional enzyme subunit beta, mitochondrial	Trifunctional enzyme subunit beta, mitochondrial	51.29	48088.6	105874	107767	26791	63437.9	5/5	70391.7	16.1031
P10915	HAPLN1	Hyaluronan and proteoglycan link protein 1	Hyaluronan and proteoglycan link protein 1	40.17	12093.2	7081.95	6507.62	19554.1	11295.3	5/5	11306.4	13.4649
Q9GZV7	HAPLN2	Hyaluronan and proteoglycan link protein 2	Hyaluronan and proteoglycan link protein 2	37.78	44605.8	71871.8	52530.9	76992.4	38863.1	5/5	56972.8	15.798
Q86UW8	HAPLN4	Hyaluronan and proteoglycan link protein 4	Hyaluronan and proteoglycan link protein 4	42.8	13974.6	8246.92	16762.7	7903.84	8997.64	5/5	11177.1	13.4483
A0A2R8Y3N3	HARS2	histidine--tRNA ligase;histidine--tRNA ligase;histidine--tRNA ligase;Histidine--tRNA ligase, mitochondrial;Isoform 2 of Histidine--tRNA ligase, mitochondrial	histidine--tRNA ligase	53.24	1074.35	343.324	297.251	2020.04	1202.83	5/5	987.559	9.94772
G3V1N2	HBA1	Alpha-globin	Alpha-globin	11.95	171762	459635	268815	199178	248939	5/5	269666	18.0408
P69905	HBA1	Hemoglobin subunit alpha	Alpha-globin	11.95	1.7928e+06	5.83021e+06	5.26929e+06	1.19554e+06	1.60294e+06	5/5	3.13816e+06	21.5815
P02100	HBE1	Hemoglobin subunit epsilon	Hemoglobin subunit epsilon	16.2	2367.57	265.005	187.199	201.361	273.97	5/5	659.022	9.36418
A0A2R8Y7X9	HBG1	Globin family profile domain-containing protein;Hemoglobin subunit gamma-1	Globin family profile domain-containing protein	18.42	2058.17	5735.47	2512.48	3340.98	8146.38	5/5	4358.69	12.0897
P69892	HBG2	Hemoglobin subunit gamma-2	Hemoglobin subunit gamma-2	16.13	941.653	6014.89	2814.26	6711.38	10623.4	5/5	5421.11	12.4044
Q96DB2	HDAC11	Histone deacetylase 11	Histone deacetylase 11	39.18	1666.53	3245.3	2940.32	3437.54	3736.91	5/5	3005.32	11.5533
Q92769	HDAC2	Histone deacetylase 2;Isoform 2 of Histone deacetylase 2	Histone deacetylase 2	55.36	2902.37	3735.48	2161.31	4089.92	3945.86	5/5	3366.99	11.7172
Q7Z4H3	HDDC2	5'-deoxynucleotidase HDDC2;Isoform 2 of 5'-deoxynucleotidase HDDC2	5'-deoxynucleotidase HDDC2	23.39	1158	1358.39	1392.49	1504.43	741.471	5/5	1230.96	10.2656
Q9Y3E1	HDGFL3	Hepatoma-derived growth factor-related protein 3	Hepatoma-derived growth factor-related protein 3	22.62	1588.08	713.501	1208.87	1662.56	2328.03	5/5	1500.21	10.5509
Q9H0R4	HDHD2	Haloacid dehalogenase-like hydrolase domain-containing protein 2	Haloacid dehalogenase-like hydrolase domain-containing protein 2	28.54	22380.6	18355.7	29228.9	25335.6	29259.1	5/5	24912	14.6046
Q9NRV9	HEBP1	Heme-binding protein 1	Heme-binding protein 1	21.1	12747.5	10848.6	14043.5	14310.2	10254.2	5/5	12440.8	13.6028
Q9BX68	HINT2	Adenosine 5'-monophosphoramidase HINT2	Adenosine 5'-monophosphoramidase HINT2	17.16	3385.17	2750.43	2635.75	4426.84	4051.14	5/5	3449.87	11.7523
Q9NQE9	HINT3	Adenosine 5'-monophosphoramidase HINT3	Adenosine 5'-monophosphoramidase HINT3	20.36	1650.66	1303.49	872.579	1148.22	2699.5	5/5	1534.89	10.5839
P17096	HMGA1	High mobility group protein HMG-I/HMG-Y	High mobility group protein HMG-I/HMG-Y	11.68	628.756	645.421	892.959	9738.69	11737.5	5/5	4728.67	12.2072
E7EQU1	HMGB3	High mobility group box 3 (Fragment);High mobility group box 3 (Fragment);High mobility group box 3 (Fragment);High mobility group protein B3	High mobility group box 3 (Fragment)	22.09	1137.86	1286.32	477.331	1945.59	3169.44	5/5	1603.31	10.6468
P05204	HMGN2	Non-histone chromosomal protein HMG-17	Non-histone chromosomal protein HMG-17	9.39	275.183	237.159	330.922	1745.63	1046.81	5/5	727.14	9.50609
Q99729-3	HNRNPAB	Isoform 3 of Heterogeneous nuclear ribonucleoprotein A/B	Isoform 3 of Heterogeneous nuclear ribonucleoprotein A/B	30.59	5134.72	1823.61	1941.5	15098.6	15589.7	5/5	7917.62	12.9509
B4DY08	HNRNPC	Heterogeneous nuclear ribonucleoprotein C;Heterogeneous nuclear ribonucleoprotein C;Heterogeneous nuclear ribonucleoprotein C;Heterogeneous nuclear ribonucleoprotein C (Fragment);Heterogeneous nuclear ribonucleoproteins C1/C2;Isoform C1 of Heterogeneous nuclear ribonucleoproteins C1/C2	Heterogeneous nuclear ribonucleoprotein C	31.97	3071.39	4647.32	5541.49	58652.1	10943.7	5/5	16571.2	14.0164
A0A994J4R1	HNRNPD	Heterogeneous nuclear ribonucleoprotein D (Fragment);Heterogeneous nuclear ribonucleoprotein D0;Isoform 3 of Heterogeneous nuclear ribonucleoprotein D0	Heterogeneous nuclear ribonucleoprotein D (Fragment)		45295.5	23282.8	21900.4	69908.5	78883.2	5/5	47854.1	15.5464
Q14103-2;Q14103-4	HNRNPD	Isoform 2 of Heterogeneous nuclear ribonucleoprotein D0;Isoform 4 of Heterogeneous nuclear ribonucleoprotein D0	Heterogeneous nuclear ribonucleoprotein D (Fragment)		1207.76	1219.05	1602.65	2691.13	1758.11	5/5	1695.74	10.7277
A0A087WUK2	HNRNPDL	Heterogeneous nuclear ribonucleoprotein D like;Heterogeneous nuclear ribonucleoprotein D-like	Heterogeneous nuclear ribonucleoprotein D like	40.04	1497.49	1042.49	1107.8	4903.35	6028.69	5/5	2915.96	11.5098
Q1KMD3	HNRNPUL2	Heterogeneous nuclear ribonucleoprotein U-like protein 2	Heterogeneous nuclear ribonucleoprotein U-like protein 2	85.1	1878.06	1233.33	1372.47	23974.7	14426	5/5	8576.91	13.0662
Q9NYD6	HOXC10	Homeobox protein Hox-C10	Homeobox protein Hox-C10	38.07	1427.71	2002.68	2155.49	232.95	268.771	5/5	1217.52	10.2497
Q5SSJ5	HP1BP3	Heterochromatin protein 1-binding protein 3;Isoform 2 of Heterochromatin protein 1-binding protein 3	Heterochromatin protein 1-binding protein 3	61.21	1699.06	4275.33	3568.87	796.09	1194.16	5/5	2306.7	11.1716
P37235	HPCAL1	Hippocalcin-like protein 1	Hippocalcin-like protein 1	22.31	21330.3	13677.8	19264.8	20667.2	29466.3	5/5	20881.3	14.3499
Q9UM19	HPCAL4	Hippocalcin-like protein 4	Hippocalcin-like protein 4	22.2	1319.02	1571.34	1016.02	740.832	1890.57	5/5	1307.56	10.3527
P02790	HPX	Hemopexin	Hemopexin	51.68	9202.77	8886.63	9446.69	5422.71	7438.2	5/5	8079.4	12.98
Q99714	HSD17B10	3-hydroxyacyl-CoA dehydrogenase type-2	3-hydroxyacyl-CoA dehydrogenase type-2	26.92	4306.72	1655.47	1428.88	7745.2	7035.28	5/5	4434.31	12.1145
A0A804HK65	HSD17B4	Hydroxysteroid 17-beta dehydrogenase 4;Hydroxysteroid 17-beta dehydrogenase 4;Peroxisomal multifunctional enzyme type 2	Hydroxysteroid 17-beta dehydrogenase 4	77.24	6214.6	6670.42	4161.46	12767.4	12509.1	5/5	8464.6	13.0472
Q92506	HSD17B8	(3R)-3-hydroxyacyl-CoA dehydrogenase	(3R)-3-hydroxyacyl-CoA dehydrogenase	26.97	6039.22	2430.8	1831.3	7493.36	7003.86	5/5	4959.71	12.276
Q6YN16	HSDL2	Hydroxysteroid dehydrogenase-like protein 2	Hydroxysteroid dehydrogenase-like protein 2	45.39	26208.4	15772.7	13423.3	12706.3	31243.8	5/5	19870.9	14.2784
A0A6I8PIW1	HSPA12A	Heat shock protein family A (Hsp70) member 12A;Heat shock 70 kDa protein 12A	Heat shock protein family A (Hsp70) member 12A	71.46	1242.71	529.568	522.715	1123.04	2028.05	5/5	1089.22	10.0891
P34931	HSPA1L	Heat shock 70 kDa protein 1-like	Heat shock 70 kDa protein 1-like	70.38	10038	12967.6	13274.2	23594.5	11930.7	5/5	14361	13.8099
P98160	HSPG2	Basement membrane-specific heparan sulfate proteoglycan core protein	Basement membrane-specific heparan sulfate proteoglycan core protein	468.83	2646.15	2177.7	4342.64	4547.51	3782.67	5/5	3499.33	11.7729
Q9BUP3	HTATIP2	Oxidoreductase HTATIP2;Isoform 3 of Oxidoreductase HTATIP2	Oxidoreductase HTATIP2	27.05	643.818	523.064	409.627	2170.38	1877.05	5/5	1124.79	10.1354
Q92743	HTRA1	Serine protease HTRA1	Serine protease HTRA1	51.29	1389.6	2656.97	2359.36	1844.82	2005.95	5/5	2051.34	11.0024
A0A0C4DG44	HTRA2	Serine protease HTRA2, mitochondrial (Fragment);HtrA serine peptidase 2;Serine protease HTRA2, mitochondrial;Isoform 3 of Serine protease HTRA2, mitochondrial	Serine protease HTRA2, mitochondrial (Fragment)	45.11	1798.51	1699.67	2364.47	2228.88	1388.94	5/5	1896.09	10.8888
A0A994J483	HUWE1	HECT-type E3 ubiquitin transferase;HECT, UBA and WWE domain containing E3 ubiquitin protein ligase 1 (Fragment);E3 ubiquitin-protein ligase HUWE1;Isoform 2 of E3 ubiquitin-protein ligase HUWE1;Isoform 3 of E3 ubiquitin-protein ligase HUWE1	HECT-type E3 ubiquitin transferase	473.94	993.328	1070.19	521.769	438.894	313.56	5/5	667.549	9.38273
A0A804HJN6	IARS1	isoleucine--tRNA ligase;isoleucine--tRNA ligase;Isoleucine--tRNA ligase, cytoplasmic	isoleucine--tRNA ligase	142.38	1486.02	1278.52	985.49	1206.18	1908.42	5/5	1372.93	10.423
A0A087WZN1	IDH3B	Isocitrate dehydrogenase [NAD] subunit, mitochondrial;Isocitrate dehydrogenase [NAD] subunit beta, mitochondrial	Isocitrate dehydrogenase [NAD] subunit, mitochondrial	42.41	28289.9	10675.5	10888.5	48692.9	58533.9	5/5	31416.1	14.9392
P51553	IDH3G	Isocitrate dehydrogenase [NAD] subunit gamma, mitochondrial	Isocitrate dehydrogenase [NAD] subunit gamma, mitochondrial	42.79	33942.6	9803.74	7754.44	31988.7	47638.2	5/5	26225.5	14.6787
P78318	IGBP1	Immunoglobulin-binding protein 1	Immunoglobulin-binding protein 1	39.22	1522.95	782.92	822.543	4543.91	2781.99	5/5	2090.86	11.0299
P35858	IGFALS	Insulin-like growth factor-binding protein complex acid labile subunit;Isoform 2 of Insulin-like growth factor-binding protein complex acid labile subunit	Insulin-like growth factor-binding protein complex acid labile subunit	66.03	13964.8	2905.16	854.844	746.362	1022.51	5/5	3898.74	11.9288
Q96ID5	IGSF21	Immunoglobulin superfamily member 21	Immunoglobulin superfamily member 21	51.84	1702.34	1044.36	419.968	652.73	268.9	5/5	817.661	9.67536
Q9NPH3	IL1RAP	Interleukin-1 receptor accessory protein;Isoform 2 of Interleukin-1 receptor accessory protein;Isoform 3 of Interleukin-1 receptor accessory protein;Isoform 4 of Interleukin-1 receptor accessory protein	Interleukin-1 receptor accessory protein	65.42	11635.4	3665.1	392.723	634.071	478.352	5/5	3361.13	11.7147
Q86SU0	ILDR1	Immunoglobulin-like domain-containing receptor 1;Isoform 2 of Immunoglobulin-like domain-containing receptor 1;Isoform 3 of Immunoglobulin-like domain-containing receptor 1;Isoform 6 of Immunoglobulin-like domain-containing receptor 1	Immunoglobulin-like domain-containing receptor 1	62.81	18531.2	6891.98	3672.8	6804.41	5709.37	5/5	8321.95	13.0227
A0A7I2V2T3;A0A994J749;H0Y4R1;P12268	IMPDH2;IMPDH;IMPDH2;IMPDH2	Inosine-5'-monophosphate dehydrogenase;Inosine-5'-monophosphate dehydrogenase;Inosine-5'-monophosphate dehydrogenase;Inosine-5'-monophosphate dehydrogenase 2			861.543	828.383	757.95	2762.54	1331.81	5/5	1308.44	10.3536
A0A0C4DGT3	IQSEC1	Epididymis secretory sperm binding protein;IQ motif and Sec7 domain ArfGEF 1;IQ motif and Sec7 domain ArfGEF 1;IQ motif and Sec7 domain ArfGEF 1 (Fragment);IQ motif and SEC7 domain-containing protein 1;Isoform 2 of IQ motif and SEC7 domain-containing protein 1;Isoform 3 of IQ motif and SEC7 domain-containing protein 1	Epididymis secretory sperm binding protein	92	1733.72	3819.81	3009.78	893.141	2114.41	5/5	2314.17	11.1763
A0A1W2PR28	IQSEC2	IQ motif and Sec7 domain ArfGEF 2;IQ motif and Sec7 domain ArfGEF 2;IQ motif and SEC7 domain-containing protein 2	IQ motif and Sec7 domain ArfGEF 2	127.98	3119.4	12106.7	5108.37	2221.94	5352.4	5/5	5581.75	12.4465
G3V3C2	IRAG2	Inositol 1,4,5-triphosphate receptor associated 2	Inositol 1,4,5-triphosphate receptor associated 2	7.09	6294.72	277.596	185.333	6068.27	3417.76	5/5	3248.73	11.6657
Q7Z5L9	IRF2BP2	Interferon regulatory factor 2-binding protein 2;Isoform 2 of Interferon regulatory factor 2-binding protein 2	Interferon regulatory factor 2-binding protein 2	61.02	226.699	249.322	241.72	930.373	1377.85	5/5	605.193	9.24125
Q96AB3	ISOC2	Isochorismatase domain-containing protein 2;Isoform 2 of Isochorismatase domain-containing protein 2	Isochorismatase domain-containing protein 2	22.34	2195.07	1322.01	1460.43	1047.29	1680.4	5/5	1541.04	10.5897
P19827	ITIH1	Inter-alpha-trypsin inhibitor heavy chain H1	Inter-alpha-trypsin inhibitor heavy chain H1	101.39	1094.65	2298.8	548.898	384.097	551.503	5/5	975.589	9.93013
P19823	ITIH2	Inter-alpha-trypsin inhibitor heavy chain H2;Inter-alpha-trypsin inhibitor heavy chain 2	Inter-alpha-trypsin inhibitor heavy chain H2	106.46	138650	63129.4	20310.5	18029.6	19000.9	5/5	51824.1	15.6613
A0A994J439	ITIH3	Inter-alpha-trypsin inhibitor heavy chain 3;Inter-alpha-trypsin inhibitor heavy chain 3;Inter-alpha-trypsin inhibitor heavy chain H3;Isoform 2 of Inter-alpha-trypsin inhibitor heavy chain H3	Inter-alpha-trypsin inhibitor heavy chain 3	103.77	49263.1	13315.7	1306.09	1537.84	1712.03	5/5	13427	13.7128
A0A0A0MT83	IVD	Isovaleryl-CoA dehydrogenase, mitochondrial;Isovaleryl-CoA dehydrogenase, mitochondrial	Isovaleryl-CoA dehydrogenase, mitochondrial	46.32	12241	12753.3	14708.4	11304.2	15302.1	5/5	13261.8	13.695
M0QZL8	JOSD2	ubiquitinyl hydrolase 1 (Fragment);Josephin-2;Isoform 2 of Josephin-2	ubiquitinyl hydrolase 1 (Fragment)	17.79	170.797	317.771	193.917	466.017	1626.99	5/5	555.098	9.1166
Q9HDC5	JPH1	Junctophilin-1	Junctophilin-1	71.69	966.518	1091.01	664.791	1321.2	2221.83	5/5	1253.07	10.2912
H3BPD8	KATNB1	Katanin regulatory subunit B1 (Fragment);Katanin regulatory subunit B1 (Fragment);Katanin regulatory subunit B1 (Fragment);Katanin p80 WD40 repeat-containing subunit B1	Katanin regulatory subunit B1 (Fragment)	22.77	763.415	787.572	549.621	423.554	829.837	5/5	670.8	9.38974
O94819	KBTBD11	Kelch repeat and BTB domain-containing protein 11	Kelch repeat and BTB domain-containing protein 11	65.72	48409.9	27079.1	37186.5	19536.5	26690.4	5/5	31780.5	14.9559
A0A5F9UN28	KCNAB2	Voltage-gated potassium channel subunit beta-2	Voltage-gated potassium channel subunit beta-2	42.65	48452.4	32160.7	34366	18636.2	19088.6	5/5	30540.8	14.8984
Q13303	KCNAB2	Voltage-gated potassium channel subunit beta-2	Voltage-gated potassium channel subunit beta-2	42.65	4732.44	6980.02	7369.54	3320.41	4352.54	5/5	5350.99	12.3856
E9PJJ5	KCTD21	Potassium channel tetramerization domain containing 21 (Fragment);Potassium channel tetramerization domain containing 21 (Fragment);BTB/POZ domain-containing protein KCTD21	Potassium channel tetramerization domain containing 21 (Fragment)	18.74	993.125	1586.21	1603.38	2107.21	1356.66	5/5	1529.32	10.5787
O15054	KDM6B	Lysine-specific demethylase 6B;Isoform 1 of Lysine-specific demethylase 6B	Lysine-specific demethylase 6B	176.63	5246.41	5276.16	5323.88	7392.47	6615.43	5/5	5970.87	12.5437
O60268	KIAA0513	Uncharacterized protein KIAA0513;Isoform 3 of Uncharacterized protein KIAA0513	Uncharacterized protein KIAA0513	46.64	4867.62	3903.74	2089.58	4034.37	8384.72	5/5	4656.01	12.1849
A0A590UJI0	KIAA1549L	KIAA1549 like;KIAA1549 like;UPF0606 protein KIAA1549L	KIAA1549 like	229.54	1017.64	174.771	222.448	5787.23	4707.23	5/5	2381.87	11.2179
A0A6Q8PGJ3	KIF5A	Kinesin family member 5A;Kinesin heavy chain isoform 5A	Kinesin family member 5A	118.21	4338.75	4347.58	3091.42	2165.91	3349.28	5/5	3458.59	11.756
Q5VTJ3	KLHDC7A	Kelch domain-containing protein 7A	Kelch domain-containing protein 7A	84.48	3055.88	3740.25	2581.55	1888.3	2525.29	5/5	2758.26	11.4295
H0YAC1	KLKB1	Uncharacterized protein (Fragment);Plasma kallikrein	Uncharacterized protein (Fragment)		11596.7	1745.1	1194.13	967.743	1149.48	5/5	3330.64	11.7016
Q5T749	KPRP	Keratinocyte proline-rich protein	Keratinocyte proline-rich protein	64.14	8961.72	3829.25	5532.85	11371.6	12867.4	5/5	8512.55	13.0554
P01116-2	KRAS	Isoform 2B of GTPase KRas	Isoform 2B of GTPase KRas	21.42	14100.3	9191.4	10347.9	8399.2	19257.5	5/5	12259.3	13.5816
O76009	KRT33A	Keratin, type I cuticular Ha3-I	Keratin, type I cuticular Ha3-I	45.94	530199	21225.6	6909.31	7335.12	6197.14	5/5	114373	16.8034
Q92764	KRT35	Keratin, type I cuticular Ha5	Keratin, type I cuticular Ha5	50.36	3182.51	250.105	233.097	236.583	246.915	5/5	829.843	9.69669
P19013	KRT4	Keratin, type II cytoskeletal 4	Keratin, type II cytoskeletal 4	56.14	1262.84	1205.02	1160.64	1289.49	40244.5	5/5	9032.51	13.1409
P78385	KRT83	Keratin, type II cuticular Hb3	Keratin, type II cuticular Hb3	54.2	2201.61	281.966	233.831	202.574	191.749	5/5	622.345	9.28157
Q8IUC1	KRTAP11-1	Keratin-associated protein 11-1	Keratin-associated protein 11-1	17.09	1100.24	244.459	199.719	266.398	266.398	5/5	415.442	8.6985
Q3LI72	KRTAP19-5	Keratin-associated protein 19-5	Keratin-associated protein 19-5	7.62	3425.95	233.633	217.909	266.195	318.037	5/5	892.345	9.80146
Q9BYR8	KRTAP3-1	Keratin-associated protein 3-1	Keratin-associated protein 3-1	10.54	5871.23	263.25	264.793	294.462	248.767	5/5	1388.5	10.4393
Q9BYR6	KRTAP3-3	Keratin-associated protein 3-3	Keratin-associated protein 3-3	10.37	6756.95	287.619	315.229	256.076	215.391	5/5	1566.25	10.6131
Q8IUC2	KRTAP8-1	Keratin-associated protein 8-1	Keratin-associated protein 8-1	6.83	7937.26	948.86	262.559	253.464	242.59	5/5	1928.95	10.9136
Q6YP21	KYAT3	Kynurenine--oxoglutarate transaminase 3;Isoform 3 of Kynurenine--oxoglutarate transaminase 3	Kynurenine--oxoglutarate transaminase 3	51.4	2014.08	1705.69	3130.36	3413.85	1792.33	5/5	2411.26	11.2356
C9JVN9	L2HGDH	L-2-hydroxyglutarate dehydrogenase;L-2-hydroxyglutarate dehydrogenase, mitochondrial;Isoform 2 of L-2-hydroxyglutarate dehydrogenase, mitochondrial	L-2-hydroxyglutarate dehydrogenase	48.48	1654.71	768.518	644.533	1956.28	5277.97	5/5	2060.4	11.0087
Q96EM0	L3HYPDH	Trans-3-hydroxy-L-proline dehydratase	Trans-3-hydroxy-L-proline dehydratase	38.14	1989.65	291.934	377.007	357.737	300.474	5/5	663.361	9.37365
O15230	LAMA5	Laminin subunit alpha-5	Laminin subunit alpha-5	399.74	1356.18	1795.25	1959.81	1246.83	874.841	5/5	1446.58	10.4984
P55268	LAMB2	Laminin subunit beta-2	Laminin subunit beta-2	195.98	1124.24	1810.29	3629.16	4471.62	1930.28	5/5	2593.12	11.3405
A0A087WV46	LAMTOR4	Ragulator complex protein LAMTOR4	Ragulator complex protein LAMTOR4	8.88	882.662	670.324	438.278	2773.54	1173.25	5/5	1187.61	10.2138
A0A8Z5A536	LAMTOR5	Ragulator complex protein LAMTOR5	Ragulator complex protein LAMTOR5	18.16	822.806	308.362	251.949	900.8	459.551	5/5	548.694	9.09986
O43813	LANCL1	Glutathione S-transferase LANCL1	Glutathione S-transferase LANCL1	45.28	207904	112456	115781	112023	215584	5/5	152749	17.2208
Q9NS86	LANCL2	LanC-like protein 2	LanC-like protein 2	50.85	2831.15	1332.76	1209.78	1343.11	4355.03	5/5	2214.37	11.1127
A0A8I5KSP1	LARP1	La ribonucleoprotein 1, translational regulator;La ribonucleoprotein 1, translational regulator;La-related protein 1;Isoform 2 of La-related protein 1	La ribonucleoprotein 1, translational regulator	99.12	501.424	1296.16	3253	481.478	403.924	5/5	1187.2	10.2133
P18428	LBP	Lipopolysaccharide-binding protein	Lipopolysaccharide-binding protein	53.38	210.256	1158.12	412.74	774.572	389.896	5/5	589.117	9.20241
Q9BYZ2	LDHAL6B	L-lactate dehydrogenase A-like 6B	L-lactate dehydrogenase A-like 6B	41.94	304.075	1561.32	1691.78	644.61	434.644	5/5	927.286	9.85687
Q86WU2	LDHD	Probable D-lactate dehydrogenase, mitochondrial;Isoform 2 of Probable D-lactate dehydrogenase, mitochondrial	Probable D-lactate dehydrogenase, mitochondrial	54.87	3856.3	296.629	644.13	3084.13	2169.79	5/5	2010.19	10.9731
P09382	LGALS1	Galectin-1	Galectin-1	14.72	19413.9	23463.1	39313.3	15205.5	24112.8	5/5	24301.7	14.5688
P17931	LGALS3	Galectin-3	Galectin-3	26.15	41171	51597.5	65080	15733.6	21866.9	5/5	39089.8	15.2545
B1ANM0	LGALS8	Galectin (Fragment);Galectin-8;Isoform 2 of Galectin-8;Galectin (Fragment)	Galectin (Fragment)	18.79	522.492	1101.74	297.443	746.465	1135.94	5/5	760.816	9.5714
O00182	LGALS9	Galectin-9;Isoform 2 of Galectin-9;Isoform 3 of Galectin-9;Isoform 6 of Galectin-9	Galectin-9	39.52	977.846	571.442	642.491	4629.68	1152.42	5/5	1594.78	10.6391
O95970	LGI1	Leucine-rich glioma-inactivated protein 1	Leucine-rich glioma-inactivated protein 1	63.82	5551.13	3436.44	3622.23	3814.77	4614.2	5/5	4207.75	12.0388
Q8N145	LGI3	Leucine-rich repeat LGI family member 3	Leucine-rich repeat LGI family member 3	61.7	3323.3	4750.52	6560.85	2202.34	2040.22	5/5	3775.45	11.8824
Q8N135	LGI4	Leucine-rich repeat LGI family member 4	Leucine-rich repeat LGI family member 4	59.14	1477.32	2113.27	1871.75	1416.65	1107.55	5/5	1597.31	10.6414
P62310	LIMS3;LIMS1;LIMS1;LIMS1;LIMS1;LIMS1;LIMS1;LIMS1;LIMS1;LIMS1;LIMS1;LIMS1;LIMS1	LIM and senescent cell antigen-like-containing domain protein;LIM zinc finger domain containing 1 (Fragment);LIM and senescent cell antigen-like-containing domain protein;LIM and senescent cell antigen-like-containing domain protein;LIM and senescent cell antigen-like-containing domain protein;LIM and senescent cell antigen-like-containing domain protein;LIM zinc finger domain containing 1;LIM zi…			2845.69	2212.28	1236.61	1574.7	3023.37	5/5	2178.53	11.0891
O14910	LIN7A	Protein lin-7 homolog A	Protein lin-7 homolog A	26	912.121	707.549	686.971	2693.77	1529.99	5/5	1306.08	10.351
Q9HAP6	LIN7B	Protein lin-7 homolog B	Protein lin-7 homolog B	22.9	742.501	975.651	429.312	4617.65	1906.25	5/5	1734.27	10.7601
Q9NUP9	LIN7C	Protein lin-7 homolog C	Protein lin-7 homolog C	21.83	1192.5	916.425	800.453	3585.73	1631.13	5/5	1625.25	10.6664
A0A0A0MT32	LIPA	Lipase A, lysosomal acid type;Lysosomal acid lipase/cholesteryl ester hydrolase;Isoform 2 of Lysosomal acid lipase/cholesteryl ester hydrolase	Lipase A, lysosomal acid type	32.57	1324.05	953.818	776.092	1046.77	1436.17	5/5	1107.38	10.1129
B4DEY6	LMCD1	LIM and cysteine rich domains 1;LIM and cysteine-rich domains protein 1;Isoform 2 of LIM and cysteine-rich domains protein 1	LIM and cysteine rich domains 1	28.51	1147.35	584.613	730.147	4593.13	2466.79	5/5	1904.4	10.8951
Q03252	LMNB2	Lamin-B2	Lamin-B2	69.95	722.454	1445.07	1585.22	677.728	571.638	5/5	1000.42	9.9664
A0A0A0MTE2	LMO7	LIM domain 7;LIM domain 7;LIM domain 7;LIM domain 7;LIM domain 7;LIM domain only protein 7;Isoform 2 of LIM domain only protein 7;Isoform 4 of LIM domain only protein 7;Isoform 5 of LIM domain only protein 7	LIM domain 7	158.2	693.604	490.091	429.048	1147.47	2332.09	5/5	1018.46	9.99217
Q9C0E8	LNPK	Endoplasmic reticulum junction formation protein lunapark;Isoform 2 of Endoplasmic reticulum junction formation protein lunapark;Isoform 3 of Endoplasmic reticulum junction formation protein lunapark;Isoform 4 of Endoplasmic reticulum junction formation protein lunapark	Endoplasmic reticulum junction formation protein lunapark	47.74	1139.12	1149.27	582.091	1663.36	1667.11	5/5	1240.19	10.2763
Q07954	LRP1	Prolow-density lipoprotein receptor-related protein 1	Prolow-density lipoprotein receptor-related protein 1	504.61	4552.41	4034.22	3389.87	6151.76	5030.56	5/5	4631.76	12.1773
Q8TF66	LRRC15	Leucine-rich repeat-containing protein 15;Isoform 2 of Leucine-rich repeat-containing protein 15	Leucine-rich repeat-containing protein 15	64.37	200.298	292.644	243.132	1260.92	214.679	5/5	442.334	8.78899
Q8N1G4	LRRC47	Leucine-rich repeat-containing protein 47	Leucine-rich repeat-containing protein 47	63.47	5111.46	1165.8	1058.91	6357.97	5707.93	5/5	3880.41	11.922
A0A3B3ISV5	LRRC57	Leucine-rich repeat-containing protein 57;Leucine rich repeat containing 57 (Fragment);Leucine-rich repeat-containing protein 57	Leucine-rich repeat-containing protein 57	28.57	5671.61	5621.98	2644.4	2374.22	4574.32	5/5	4177.31	12.0284
B8ZZ84	LRRTM4	Leucine rich repeat transmembrane neuronal 4;LRRTM4 protein;Leucine-rich repeat transmembrane neuronal protein 4;Isoform 2 of Leucine-rich repeat transmembrane neuronal protein 4	Leucine rich repeat transmembrane neuronal 4	67.31	294.388	512.012	745.924	550.402	1031.88	5/5	626.922	9.29214
P62312	LSM6	U6 snRNA-associated Sm-like protein LSm6	U6 snRNA-associated Sm-like protein LSm6	9.13	1650.07	1496.27	2187.72	1383.18	1889.47	5/5	1721.34	10.7493
P09960	LTA4H	Leukotriene A-4 hydrolase	Leukotriene A-4 hydrolase	69.29	8443.95	7640.89	8772.35	7691.85	6626.57	5/5	7835.12	12.9357
P51884	LUM	Lumican	Lumican	38.43	839.807	3539.16	1293.83	694.716	586.963	5/5	1390.89	10.4418
O95372	LYPLA2	Acyl-protein thioesterase 2;palmitoyl-protein hydrolase (Fragment);palmitoyl-protein hydrolase;palmitoyl-protein hydrolase (Fragment);palmitoyl-protein hydrolase;palmitoyl-protein hydrolase	Acyl-protein thioesterase 2	24.74	749.461	257.673	231.711	220.816	1715.26	5/5	634.985	9.31058
Q5VWZ2	LYPLAL1	Lysophospholipase-like protein 1	Lysophospholipase-like protein 1	26.32	2989.02	2438.69	1832.15	5699.21	4181	5/5	3428.01	11.7432
H3BNK2	LYRM1	LYR motif containing 1;LYR motif-containing protein 1	LYR motif containing 1	12.46	2466.77	4812.24	1091.45	749.07	1776.03	5/5	2179.11	11.0895
Q9HD34	LYRM4	LYR motif-containing protein 4	LYR motif-containing protein 4	10.76	7459.54	8515.63	3572.89	7549.07	6836.1	5/5	6786.65	12.7285
Q5U5X0	LYRM7	Complex III assembly factor LYRM7	Complex III assembly factor LYRM7	11.95	920.722	900.436	704.034	1479.61	1554.35	5/5	1111.83	10.1187
A8MSI8;D6RAR2;D6RFL2;J3KTA2	LYRM9;LYRM9;LYRM9;	LYR motif-containing protein 9			712.995	1047.05	802.112	1015.82	1580.43	5/5	1031.68	10.0108
A0A6Q8PH91	MACROD1	Mono-ADP ribosylhydrolase 1	Mono-ADP ribosylhydrolase 1	36.47	1433.74	682.228	269.567	227.537	172.892	5/5	557.192	9.12203
Q8TD91	MAGEC3	Melanoma-associated antigen C3	Melanoma-associated antigen C3	71.91	4244.16	7050.43	2226.7	589.545	838.518	5/5	2989.87	11.5459
Q969L2	MAL2	Protein MAL2	Protein MAL2	19.13	6513.63	6371.08	5429.02	8377.84	11397.4	5/5	7617.79	12.8952
Q9NTJ4	MAN2C1	Alpha-mannosidase 2C1;Isoform 2 of Alpha-mannosidase 2C1;Isoform 3 of Alpha-mannosidase 2C1;Isoform 4 of Alpha-mannosidase 2C1	Alpha-mannosidase 2C1	115.84	2400.48	2428.61	1441.04	4839.91	3402.21	5/5	2902.45	11.5031
A0A8I5KUC3	MAOA	Amine oxidase;Amine oxidase [flavin-containing] A	Amine oxidase	55.55	1846.84	2396.67	1931.99	2744.82	3414.85	5/5	2467.03	11.2686
P27338	MAOB	Amine oxidase [flavin-containing] B	Amine oxidase [flavin-containing] B	58.76	4841.94	4196.15	2222.23	3887.34	5599.27	5/5	4149.38	12.0187
A6NCE7;H3BTL1;Q9GZQ8	MAP1LC3B2;MAP1LC3B;MAP1LC3B	Microtubule-associated proteins 1A/1B light chain 3 beta 2;Microtubule associated protein 1 light chain 3 beta;Microtubule-associated proteins 1A/1B light chain 3B			3252.77	2314.99	3622.83	14060.7	12103.1	5/5	7070.89	12.7877
Q66K74	MAP1S	Microtubule-associated protein 1S;Isoform 2 of Microtubule-associated protein 1S	Microtubule-associated protein 1S	112.21	1173.87	607.746	629.943	2247.56	2681.4	5/5	1468.1	10.5197
Q96JE9	MAP6	Microtubule-associated protein 6	Microtubule-associated protein 6	86.51	52743	30114.6	40143.4	154187	96606.7	5/5	74758.9	16.19
Q9H9H5	MAP6D1	MAP6 domain-containing protein 1	MAP6 domain-containing protein 1	21	6254.44	1134.26	4541.85	60142.9	40750.4	5/5	22564.8	14.4618
A0A087WZ40	MAP7	Microtubule associated protein 7;Ensconsin;Isoform 6 of Ensconsin;Isoform 7 of Ensconsin	Microtubule associated protein 7	87.82	630.213	439.613	432.479	2322.39	1064.17	5/5	977.773	9.93336
Q96T17;Q96T17-2	MAP7D2	Isoform 5 of MAP7 domain-containing protein 2	Isoform 5 of MAP7 domain-containing protein 2	76.65	222.092	246.976	262.198	2023.53	792.581	5/5	709.475	9.47061
Q9UPY8	MAPRE3	Isoform 2 of Microtubule-associated protein RP/EB family member 3	Microtubule-associated protein RP/EB family member 3	31.98	604.97	679.219	802.398	919.467	820.56	5/5	765.323	9.57992
P49006	MARCKSL1	MARCKS-related protein	MARCKS-related protein	19.53	8993.4	7111.9	3791.92	7281.87	8169.7	5/5	7069.76	12.7874
P31153	MAT2A	S-adenosylmethionine synthase isoform type-2	S-adenosylmethionine synthase isoform type-2	43.66	14205.7	19674.3	18836.2	13066.9	9686.69	5/5	15094	13.8817
A0A8Q3WK80	MAT2B	Methionine adenosyltransferase 2 subunit beta	Methionine adenosyltransferase 2 subunit beta	38.35	6169.71	8463.75	10746.6	6190.17	6821.13	5/5	7678.27	12.9066
A0A0R4J2E8	MATR3	Matrin-3;Matrin 3;Matrin-3	Matrin-3	94.62	2295.44	8043.04	6574.45	2827.43	2097.45	5/5	4367.56	12.0926
A0A0A0MQX8	MBNL1	Isoform 2 of Muscleblind-like protein 1;Isoform 5 of Muscleblind-like protein 1;Isoform 6 of Muscleblind-like protein 1	Muscleblind like splicing regulator 1	42.98	160168	100097	113099	792680	485107	5/5	330230	18.3331
C9J6H1	MBP	Myelin basic protein (Fragment)	Myelin basic protein (Fragment)	11.1	74967.6	41367.8	164208	367694	381267	5/5	205901	17.6516
P02686-4	MBP	Isoform 4 of Myelin basic protein	Myelin basic protein (Fragment)	11.1	1.65824e+06	2.00749e+06	6581222	5.94266e+06	5.93571e+06	5/5	4.42506e+06	22.0773
A0A804HJ24	MCCC2	methylcrotonoyl-CoA carboxylase;Methylcrotonoyl-CoA carboxylase beta chain, mitochondrial	methylcrotonoyl-CoA carboxylase	56.16	2768.4	3086.16	4076.81	1603.62	1819.35	5/5	2670.87	11.3831
Q96PE7	MCEE	Methylmalonyl-CoA epimerase, mitochondrial	Methylmalonyl-CoA epimerase, mitochondrial	18.75	1429.82	1702.94	1414.25	3208.79	1338.5	5/5	1818.86	10.8288
E9PLM6	MDK	Midkine;Midkine (Fragment);Midkine	Midkine	16.93	5246.87	13108.7	10644.8	682.766	1086.28	5/5	6153.88	12.5873
P51608-2	MECP2	Isoform B of Methyl-CpG-binding protein 2	Isoform B of Methyl-CpG-binding protein 2	53.32	605.021	408.059	424.319	4705.51	2695.01	5/5	1767.58	10.7876
Q9BV79	MECR	Enoyl-[acyl-carrier-protein] reductase, mitochondrial	Enoyl-[acyl-carrier-protein] reductase, mitochondrial	40.46	2348.4	2481.82	2296.9	1658.97	2400.36	5/5	2237.29	11.1275
Q96S19	METTL26	Methyltransferase-like 26	Methyltransferase-like 26	22.58	1564.13	1638.4	2012.17	1372.31	1913.64	5/5	1700.13	10.7314
H0YKB5	MFGE8	Milk fat globule EGF and factor V/VIII domain containing;Lactadherin;Isoform 2 of Lactadherin;Isoform 3 of Lactadherin;Isoform 4 of Lactadherin	Milk fat globule EGF and factor V/VIII domain containing	42.45	307.321	1963.89	396.446	240.767	229.13	5/5	627.51	9.2935
A0A0C4DFN3	MGLL	Monoglyceride lipase	Monoglyceride lipase	34.29	1231.23	796.096	656.313	632.107	1436.73	5/5	950.496	9.89254
Q5JRA6	MIA3	Transport and Golgi organization protein 1 homolog;Isoform 2 of Transport and Golgi organization protein 1 homolog;Isoform 4 of Transport and Golgi organization protein 1 homolog	Transport and Golgi organization protein 1 homolog	213.7	349.238	201.468	246.236	910.37	1368.09	5/5	615.08	9.26463
L0R8F8	MIEF1	Mitochondrial ribosome and complex I assembly factor AltMIEF1	Mitochondrial ribosome and complex I assembly factor AltMIEF1	8.44	1694.42	1244.4	835.468	896.459	2557.58	5/5	1445.67	10.4975
P41218	MNDA	Myeloid cell nuclear differentiation antigen	Myeloid cell nuclear differentiation antigen	45.84	260.16	244.589	307.155	1310.57	421.263	5/5	508.747	8.9908
P05164	MPO	Myeloperoxidase;Isoform H14 of Myeloperoxidase;Isoform H7 of Myeloperoxidase	Myeloperoxidase	83.87	2459.96	3170.7	2117.67	31159.9	3067.86	5/5	8395.21	13.0354
O14807	MRAS	Ras-related protein M-Ras	Ras-related protein M-Ras	23.85	11645.1	5232.55	5724.83	5945	13304.6	5/5	8370.41	13.0311
F5GZ06	MROH2B	Maestro heat like repeat family member 2B;Maestro heat-like repeat-containing protein family member 2B;Isoform 2 of Maestro heat-like repeat-containing protein family member 2B	Maestro heat like repeat family member 2B	129.4	34117.9	44762.9	26632.5	28723.8	31566.5	5/5	33160.7	15.0172
Q9Y3B7	MRPL11	Large ribosomal subunit protein uL11m	Large ribosomal subunit protein uL11m	20.68	280.565	269.183	275.182	257.271	2258.29	5/5	668.098	9.38392
B4DLN1	MRPL12	cDNA FLJ60124, highly similar to Mitochondrial dicarboxylate carrier;Large ribosomal subunit protein bL12m	cDNA FLJ60124, highly similar to Mitochondrial dicarboxylate carrier	48.1	429.939	304.398	311.239	561.003	570.963	5/5	435.508	8.76656
Q9BYD1	MRPL13	Large ribosomal subunit protein uL13m	Large ribosomal subunit protein uL13m	20.69	13609.2	3059.49	2793.58	2044.32	25576.4	5/5	9416.6	13.201
Q6P1L8	MRPL14	Large ribosomal subunit protein uL14m	Large ribosomal subunit protein uL14m	15.95	1566.68	673.821	470.824	1307.54	3272.36	5/5	1458.25	10.51
Q9NX20	MRPL16	Large ribosomal subunit protein uL16m	Large ribosomal subunit protein uL16m	28.45	7428.07	1012.34	972.004	1820.76	16864.4	5/5	5619.52	12.4562
E9PKV2	MRPL17	39S ribosomal protein L17, mitochondrial (Fragment);Large ribosomal subunit protein bL17m	39S ribosomal protein L17, mitochondrial (Fragment)	16.37	3227.55	5424.07	2565.39	1749.41	5796.64	5/5	3752.61	11.8737
Q9H0U6	MRPL18	Large ribosomal subunit protein uL18m	Large ribosomal subunit protein uL18m	20.58	2464.87	6035.02	1183.97	720.289	4383.53	5/5	2957.54	11.5302
P49406	MRPL19	Large ribosomal subunit protein bL19m	Large ribosomal subunit protein bL19m	33.53	2586.23	1514.42	818.014	694.396	5386.43	5/5	2199.9	11.1032
E7ESL0	MRPL22	39S ribosomal protein L22, mitochondrial;39S ribosomal protein L22, mitochondrial;Large ribosomal subunit protein uL22m;Isoform 2 of Large ribosomal subunit protein uL22m;Isoform 3 of Large ribosomal subunit protein uL22m	39S ribosomal protein L22, mitochondrial	24.33	1544.93	1390.05	638.228	355.129	1455.37	5/5	1076.74	10.0725
A6NJD9	MRPL23	Mitochondrial ribosomal protein L23;Mitochondrial ribosomal protein L23;Mitochondrial ribosomal protein L23;Large ribosomal subunit protein uL23m	Mitochondrial ribosomal protein L23	18.53	1045.48	4831.42	438.009	555.12	1336.91	5/5	1641.39	10.6807
Q96A35	MRPL24	Large ribosomal subunit protein uL24m	Large ribosomal subunit protein uL24m	24.91	414.352	1778.14	283.597	216.78	405.454	5/5	619.665	9.27534
E7ETU7	MRPL3	Mitochondrial ribosomal protein L3;Mitochondrial ribosomal protein L3 (Fragment);Mitochondrial ribosomal protein L3 (Fragment);Large ribosomal subunit protein uL3m	Mitochondrial ribosomal protein L3	41.63	1787.55	2412.74	755.896	469.37	3523.75	5/5	1789.86	10.8056
B8ZZV5	MRPL30	39S ribosomal protein L30, mitochondrial;Large ribosomal subunit protein uL30m;Isoform 2 of Large ribosomal subunit protein uL30m;Isoform 3 of Large ribosomal subunit protein uL30m	39S ribosomal protein L30, mitochondrial	11.93	1571	776.118	191.435	259.141	1860.43	5/5	931.624	9.8636
O75394	MRPL33	Large ribosomal subunit protein bL33m	Large ribosomal subunit protein bL33m	7.62	1742.67	234.65	306.962	189.784	3103.01	5/5	1115.42	10.1234
M0R226	MRPL34	39S ribosomal protein L34, mitochondrial;Large ribosomal subunit protein bL34m	39S ribosomal protein L34, mitochondrial	19.8	1232.32	319.597	283.688	284.548	2145.59	5/5	853.15	9.73665
Q9BZE1	MRPL37	Large ribosomal subunit protein mL37	Large ribosomal subunit protein mL37	48.12	27807.8	9539.22	3476.4	2526.34	41528.8	5/5	16975.7	14.0512
Q96DV4	MRPL38	Large ribosomal subunit protein mL38	Large ribosomal subunit protein mL38	44.6	3005.88	6776.43	3250.43	881.993	5658.89	5/5	3914.72	11.9347
K7ES61	MRPL4	Mitochondrial ribosomal protein L4 (Fragment);Large ribosomal subunit protein uL4m	Mitochondrial ribosomal protein L4 (Fragment)	33.79	1755.01	4361.54	2163.59	1387.92	1536.79	5/5	2240.97	11.1299
Q9NQ50	MRPL40	Large ribosomal subunit protein mL40	Large ribosomal subunit protein mL40	24.49	3189.6	1339.04	1235.32	1315.86	8077.4	5/5	3031.44	11.5658
Q8IXM3	MRPL41	Large ribosomal subunit protein mL41	Large ribosomal subunit protein mL41	15.38	432.002	2305.24	379.442	257.71	842.025	5/5	843.284	9.71987
Q9H2W6	MRPL46	Large ribosomal subunit protein mL46	Large ribosomal subunit protein mL46	31.71	12648.8	5395.66	4269.03	3930.66	29849.4	5/5	11218.7	13.4536
F5H702	MRPL48	Mitochondrial ribosomal protein L48;Large ribosomal subunit protein mL48;Isoform 2 of Large ribosomal subunit protein mL48	Mitochondrial ribosomal protein L48	12.77	4875.9	2286.32	2181.62	1289.1	14512.8	5/5	5029.15	12.2961
Q8N5N7	MRPL50	Large ribosomal subunit protein mL50	Large ribosomal subunit protein mL50	18.32	1202.24	7069.88	2038.59	2338.6	3566.23	5/5	3243.11	11.6632
Q96EL3	MRPL53	Large ribosomal subunit protein mL53	Large ribosomal subunit protein mL53	12.11	398.886	278.912	213.603	182.935	1544.87	5/5	523.842	9.03299
Q7Z7F7	MRPL55	Large ribosomal subunit protein mL55;Isoform 2 of Large ribosomal subunit protein mL55	Large ribosomal subunit protein mL55	15.13	9553.18	5646.5	3774.83	2650.36	28042.5	5/5	9933.47	13.2781
Q9BQC6	MRPL57	Large ribosomal subunit protein mL63	Large ribosomal subunit protein mL63	12.27	4974.31	2370.86	353.096	466.059	5561.99	5/5	2745.26	11.4227
Q9BYD2	MRPL9	Large ribosomal subunit protein bL9m	Large ribosomal subunit protein bL9m	30.24	8581.47	3218.81	1393.49	1563.92	15648.5	5/5	6081.23	12.5701
H0YL99	MRPS11	Mitochondrial ribosomal protein S11;Small ribosomal subunit protein uS11m;Isoform 2 of Small ribosomal subunit protein uS11m	Mitochondrial ribosomal protein S11	13.02	179.307	216.822	235.98	262.42	774.163	5/5	333.738	8.38257
Q5QPA5	MRPS18A	Mitochondrial ribosomal protein S18A (Fragment);Large ribosomal subunit protein mL66;Isoform 2 of Large ribosomal subunit protein mL66	Mitochondrial ribosomal protein S18A (Fragment)	29.61	9902.59	1577.08	952.536	996.471	9460.57	5/5	4577.85	12.1605
Q9Y3D9	MRPS23	Small ribosomal subunit protein mS23	Small ribosomal subunit protein mS23	21.77	3064.13	2837.24	1150.77	3445.94	3279.48	5/5	2755.51	11.4281
C9JBY7	MRPS33	Mitochondrial ribosomal protein S33;Small ribosomal subunit protein mS33	Mitochondrial ribosomal protein S33	11.46	2576.84	3083.39	1013.64	1810.66	2714.24	5/5	2239.75	11.1291
C9JJ19	MRPS34	Mitochondrial ribosomal protein S34;Small ribosomal subunit protein mS34	Mitochondrial ribosomal protein S34	26.33	1128.51	1329.59	743.244	2164.14	2236.05	5/5	1520.31	10.5701
P82909	MRPS36	Alpha-ketoglutarate dehydrogenase component 4	Alpha-ketoglutarate dehydrogenase component 4	11.47	4272	994.268	2736.16	8081.51	9257.06	5/5	5068.2	12.3073
J3QLS3	MRPS7	Mitochondrial ribosomal protein S7;Small ribosomal subunit protein uS7m	Mitochondrial ribosomal protein S7	31.7	3752.12	790.758	406.826	640.68	3103.36	5/5	1738.75	10.7638
A0A6Q8PF05	MSI2	Musashi RNA binding protein 2 (Fragment);Musashi RNA binding protein 2;RNA-binding protein Musashi homolog 2;Isoform 2 of RNA-binding protein Musashi homolog 2	Musashi RNA binding protein 2 (Fragment)	36.68	4344	4977.97	3570.11	15175.9	12252.9	5/5	8064.17	12.9773
G3XAK1	MST1	Macrophage stimulating 1;Hepatocyte growth factor-like protein	Macrophage stimulating 1	82	2211.79	291.476	278.859	285.197	225.72	5/5	658.609	9.36328
E7ESY4	MTA1	Metastasis associated 1;Metastasis associated 1 (Fragment);Metastasis-associated protein MTA1;Isoform 3 of Metastasis-associated protein MTA1	Metastasis associated 1	79.37	792.862	604.945	583.558	347.961	790.45	5/5	623.955	9.2853
O94776	MTA2	Metastasis-associated protein MTA2	Metastasis-associated protein MTA2	75.02	956.036	1282.28	586.717	1884.66	1275.95	5/5	1197.13	10.2254
A0A6Q8PGS5	MTMR2	Phosphatidylinositol-3,5-bisphosphate 3-phosphatase;Phosphatidylinositol-3,5-bisphosphate 3-phosphatase;Phosphatidylinositol-3,5-bisphosphate 3-phosphatase (Fragment);Myotubularin-related protein 2;Isoform 2 of Myotubularin-related protein 2	Phosphatidylinositol-3,5-bisphosphate 3-phosphatase	62.35	1146.06	1022.97	707.002	1511.9	1312.04	5/5	1139.99	10.1548
Q9Y217-2	MTMR6	Isoform 2 of Myotubularin-related protein 6	Isoform 2 of Myotubularin-related protein 6	63.74	10632.5	2298.72	1362.61	273.918	1735.89	5/5	3260.73	11.671
P42285	MTREX	Exosome RNA helicase MTR4	Exosome RNA helicase MTR4	117.8	634.087	1729.15	1355.91	659.917	685.269	5/5	1012.87	9.98423
O75431	MTX2	Metaxin-2;Isoform 2 of Metaxin-2	Metaxin-2	29.76	1388.17	728.353	1485.62	2825.79	2119.67	5/5	1709.52	10.7394
Q14764	MVP	Major vault protein	Major vault protein	99.33	5205.09	5446.24	5201.91	15458	15365.4	5/5	9335.34	13.1885
A0A494C017	MYADM	Myeloid associated differentiation marker (Fragment);Myeloid associated differentiation marker (Fragment);Myeloid associated differentiation marker (Fragment);Myeloid associated differentiation marker (Fragment);Myeloid associated differentiation marker (Fragment);Myeloid-associated differentiation marker	Myeloid associated differentiation marker (Fragment)	13.15	1426.81	181.089	273.947	236.384	1517.17	5/5	727.081	9.50597
A0A087WUT0	MYEF2	Myelin expression factor 2	Myelin expression factor 2	58.69	596.794	669.381	845.835	1664.63	3226.76	5/5	1400.68	10.4519
A0A8I5KZ38	MYH10	Myosin heavy chain 10;Myosin-10;Isoform 2 of Myosin-10;Isoform 3 of Myosin-10;Isoform 4 of Myosin-10;Isoform 5 of Myosin-10	Myosin heavy chain 10	230.16	429.874	463.976	527.045	245.692	725.703	5/5	478.458	8.90225
A0A590UJ94	MYO7A	Myosin VIIA (Fragment);Myosin VIIA (Fragment);Myosin VIIA (Fragment);Unconventional myosin-VIIa;Isoform 2 of Unconventional myosin-VIIa;Isoform 3 of Unconventional myosin-VIIa;Isoform 4 of Unconventional myosin-VIIa;Isoform 5 of Unconventional myosin-VIIa;Isoform 6 of Unconventional myosin-VIIa;Isoform 7 of Unconventional myosin-VIIa;Isoform 8 of Unconventional myosin-VIIa	Myosin VIIA (Fragment)		4014.79	4437.44	5254.5	5258.05	7425.86	5/5	5278.13	12.3658
E9PAV3	NACA	Nascent polypeptide-associated complex subunit alpha, muscle-specific form	Nascent polypeptide-associated complex subunit alpha, muscle-specific form	205.42	2966.36	5465.27	5352.87	1794.86	2429.46	5/5	3601.76	11.8145
Q4G0N4	NADK2	NAD kinase 2, mitochondrial	NAD kinase 2, mitochondrial	49.43	4543.91	4609.4	5263.16	3254.99	4660.58	5/5	4466.41	12.1249
B7Z9C2	NAP1L1	Nucleosome assembly protein 1 like 1;Nucleosome assembly protein 1 like 1;Nucleosome assembly protein 1 like 1;Nucleosome assembly protein 1 like 1 (Fragment);Nucleosome assembly protein 1 like 1 (Fragment);Nucleosome assembly protein 1 like 1;Nucleosome assembly protein 1 like 1 (Fragment);Nucleosome assembly protein 1 like 1 (Fragment);Nucleosome assembly protein 1 like 1 (Fragment);Nucleosome …	Nucleosome assembly protein 1 like 1	40.51	1640.19	1339.15	907.187	645.625	1455.21	5/5	1197.47	10.2258
P54920	NAPA	Alpha-soluble NSF attachment protein	Alpha-soluble NSF attachment protein	33.23	7265.35	4888.04	3827.43	10029.6	6619.02	5/5	6525.89	12.672
Q9H115	NAPB	Beta-soluble NSF attachment protein	Beta-soluble NSF attachment protein	33.56	16398.8	11266.1	8243.25	17653.9	15986.8	5/5	13909.8	13.7638
Q6IQ20	NAPEPLD	N-acyl-phosphatidylethanolamine-hydrolyzing phospholipase D	N-acyl-phosphatidylethanolamine-hydrolyzing phospholipase D	45.6	2199.95	3267.3	671.568	2409.4	1374.9	5/5	1984.63	10.9547
Q99747	NAPG	Gamma-soluble NSF attachment protein	Gamma-soluble NSF attachment protein	34.75	9703.84	7876.88	7013.2	14615.5	9771.28	5/5	9796.14	13.258
A0A8Q3SHL5	NARS2	Asparaginyl-tRNA synthetase 2, mitochondrial;Asparaginyl-tRNA synthetase 2, mitochondrial;asparagine--tRNA ligase;Asparaginyl-tRNA synthetase 2, mitochondrial;asparagine--tRNA ligase;Probable asparagine--tRNA ligase, mitochondrial	Asparaginyl-tRNA synthetase 2, mitochondrial	50.13	576.485	363.369	359.954	490.244	2184.29	5/5	794.868	9.63457
A0A7P0T9D8	NAXD	ATP-dependent (S)-NAD(P)H-hydrate dehydratase	ATP-dependent (S)-NAD(P)H-hydrate dehydratase	35.14	6793.13	9138.31	13015.1	9871.3	5772.14	5/5	8918	13.1225
A0A804HJ72	NBEAL1	Neurobeachin like 1;Neurobeachin like 1 (Fragment);Neurobeachin like 1;Neurobeachin like 1 (Fragment);Neurobeachin like 1 (Fragment);Neurobeachin-like protein 1;Isoform 1 of Neurobeachin-like protein 1	Neurobeachin like 1	302.77	3064.51	1516.68	265.699	1747.53	3249.34	5/5	1968.75	10.9431
A0A494C1V1	NBEAL2	Neurobeachin like 2;Neurobeachin like 2 (Fragment);Neurobeachin-like protein 2;Isoform 2 of Neurobeachin-like protein 2;Isoform 3 of Neurobeachin-like protein 2	Neurobeachin like 2	298.4	2868.53	3260.1	5291.62	1730.91	2092.55	5/5	3048.74	11.574
P61601	NCALD	Neurocalcin-delta	Neurocalcin-delta	22.25	7447.44	4701.63	6473.42	9227.39	8205.98	5/5	7211.17	12.816
Q9Y2A7	NCKAP1	Nck-associated protein 1;Isoform 2 of Nck-associated protein 1	Nck-associated protein 1	128.79	10541.6	7267.81	5805.51	4654.59	12053.4	5/5	8064.58	12.9774
P62166	NCS1	Neuronal calcium sensor 1	Neuronal calcium sensor 1	21.88	3992.9	4741.01	3582.29	2045.52	3437.01	5/5	3559.75	11.7976
A0A6Q8PEY3;A0A6Q8PGV6;A6NIZ0;I3L3G9;I3L522;Q9GZM8;Q9GZM8-2;Q9GZM8-3;Q9NXR1;Q9NXR1-1	NDE1;NDE1;NDEL1;NDE1;NDE1;NDEL1;NDEL1;NDEL1;NDE1;NDE1	NudE neurodevelopment protein 1;NudE neurodevelopment protein 1;NudE neurodevelopment protein 1 like 1;NudE neurodevelopment protein 1 (Fragment);NudE neurodevelopment protein 1;Nuclear distribution protein nudE-like 1;Isoform 2 of Nuclear distribution protein nudE-like 1;Isoform 3 of Nuclear distribution protein nudE-like 1;Nuclear distribution protein nudE homolog 1;Isoform 2 of Nuclear distrib…			689.104	262.577	409.373	387.842	516.044	5/5	452.988	8.82333
Q5TH30	NDRG3	NDRG family member 3;Protein NDRG3;Isoform 2 of Protein NDRG3	NDRG family member 3	42.85	1936.03	1544.53	1465.13	5549.3	3848.73	5/5	2868.74	11.4862
A0A087WXC5	NDUFA10	NADH dehydrogenase [ubiquinone] 1 alpha subcomplex subunit 10, mitochondrial;NADH dehydrogenase [ubiquinone] 1 alpha subcomplex subunit 10, mitochondrial;NADH dehydrogenase [ubiquinone] 1 alpha subcomplex subunit 10, mitochondrial;NADH dehydrogenase [ubiquinone] 1 alpha subcomplex subunit 10, mitochondrial;NADH dehydrogenase [ubiquinone] 1 alpha subcomplex subunit 10, mitochondrial	NADH dehydrogenase [ubiquinone] 1 alpha subcomplex subunit 10, mitochondrial	42.47	3506.55	2836.48	2240.55	8483.29	7003.6	5/5	4814.09	12.233
Q9UI09	NDUFA12	NADH dehydrogenase [ubiquinone] 1 alpha subcomplex subunit 12	NADH dehydrogenase [ubiquinone] 1 alpha subcomplex subunit 12	17.11	6787.59	10784.7	6529	15801.6	10919.3	5/5	10164.4	13.3112
O43678	NDUFA2	NADH dehydrogenase [ubiquinone] 1 alpha subcomplex subunit 2	NADH dehydrogenase [ubiquinone] 1 alpha subcomplex subunit 2	10.92	1052.05	705.288	1864.62	12593.6	5163.01	5/5	4275.71	12.0619
H7BYD0	NDUFA5	NADH dehydrogenase [ubiquinone] 1 alpha subcomplex subunit 5	NADH dehydrogenase [ubiquinone] 1 alpha subcomplex subunit 5	14.55	790.807	1202.11	1206.94	7999.65	3317.32	5/5	2903.37	11.5035
A0A2Y9D025	NDUFA6	NADH dehydrogenase [ubiquinone] 1 alpha subcomplex subunit 6	NADH dehydrogenase [ubiquinone] 1 alpha subcomplex subunit 6	17.87	5626.18	6190.99	1785.74	5551.04	5306.3	5/5	4892.05	12.2562
O95182	NDUFA7	NADH dehydrogenase [ubiquinone] 1 alpha subcomplex subunit 7	NADH dehydrogenase [ubiquinone] 1 alpha subcomplex subunit 7	12.55	1034.88	826.856	1826.06	4675.4	2472.53	5/5	2167.15	11.0816
P51970	NDUFA8	NADH dehydrogenase [ubiquinone] 1 alpha subcomplex subunit 8	NADH dehydrogenase [ubiquinone] 1 alpha subcomplex subunit 8	20.11	636.379	416.533	570.033	8879.34	3330.63	5/5	2766.58	11.4339
Q8N183	NDUFAF2	NADH dehydrogenase [ubiquinone] 1 alpha subcomplex assembly factor 2	NADH dehydrogenase [ubiquinone] 1 alpha subcomplex assembly factor 2	19.86	8514.79	3522.87	5419.88	3938.64	5637.09	5/5	5406.65	12.4005
Q9BU61	NDUFAF3	NADH dehydrogenase [ubiquinone] 1 alpha subcomplex assembly factor 3	NADH dehydrogenase [ubiquinone] 1 alpha subcomplex assembly factor 3	20.35	245.029	256.253	225.551	2429.59	1522.07	5/5	935.699	9.8699
B3KR61	NDUFAF5	HCG1811060, isoform CRA_c;Arginine-hydroxylase NDUFAF5, mitochondrial	HCG1811060, isoform CRA_c	30.24	739.113	1508.13	350.761	951.091	725.271	5/5	854.872	9.73957
O75438	NDUFB1	NADH dehydrogenase [ubiquinone] 1 beta subcomplex subunit 1	NADH dehydrogenase [ubiquinone] 1 beta subcomplex subunit 1	6.96	321.241	241.849	268.946	2781.55	1019.32	5/5	926.581	9.85577
H3BPJ9	NDUFB10	NADH dehydrogenase [ubiquinone] 1 beta subcomplex subunit 10	NADH dehydrogenase [ubiquinone] 1 beta subcomplex subunit 10	19.26	654.428	409.878	531.42	9656.3	2967.44	5/5	2843.89	11.4737
A0A8I5KQF7	NDUFB11	NADH dehydrogenase [ubiquinone] 1 beta subcomplex subunit 11, mitochondrial;NADH dehydrogenase [ubiquinone] 1 beta subcomplex subunit 11, mitochondrial;NADH dehydrogenase [ubiquinone] 1 beta subcomplex subunit 11, mitochondrial;NADH dehydrogenase [ubiquinone] 1 beta subcomplex subunit 11, mitochondrial;NADH dehydrogenase [ubiquinone] 1 beta subcomplex subunit 11, mitochondrial;Isoform 2 of NADH d…	NADH dehydrogenase [ubiquinone] 1 beta subcomplex subunit 11, mitochondrial	13.59	418.116	629.284	242.923	573.416	838.617	5/5	540.471	9.07807
C9JKQ2	NDUFB3	NADH dehydrogenase [ubiquinone] 1 beta subcomplex subunit 3 (Fragment);NADH dehydrogenase [ubiquinone] 1 beta subcomplex subunit 3	NADH dehydrogenase [ubiquinone] 1 beta subcomplex subunit 3 (Fragment)	7.59	372.94	216.129	194.353	593.203	1259.34	5/5	527.193	9.04219
O95168	NDUFB4	NADH dehydrogenase [ubiquinone] 1 beta subcomplex subunit 4	NADH dehydrogenase [ubiquinone] 1 beta subcomplex subunit 4	15.21	583.779	492.489	849.574	4461.21	1847.46	5/5	1646.9	10.6855
E9PH64	NDUFB9	NADH dehydrogenase [ubiquinone] 1 beta subcomplex subunit 9	NADH dehydrogenase [ubiquinone] 1 beta subcomplex subunit 9	20.38	761.199	955.575	1445.88	8069.73	2992.11	5/5	2844.9	11.4742
O75489	NDUFS3	NADH dehydrogenase [ubiquinone] iron-sulfur protein 3, mitochondrial	NADH dehydrogenase [ubiquinone] iron-sulfur protein 3, mitochondrial	30.24	4777.3	6137.17	5498.92	31396	10781.8	5/5	11718.2	13.5165
O43181	NDUFS4	NADH dehydrogenase [ubiquinone] iron-sulfur protein 4, mitochondrial	NADH dehydrogenase [ubiquinone] iron-sulfur protein 4, mitochondrial	20.11	1684.02	1379.32	1418.55	7929.35	3065.59	5/5	3095.37	11.5959
O43920	NDUFS5	NADH dehydrogenase [ubiquinone] iron-sulfur protein 5	NADH dehydrogenase [ubiquinone] iron-sulfur protein 5	12.52	1540.4	4951.59	3175.21	12161.4	3786.38	5/5	5123.01	12.3228
F5GXJ1	NDUFS7	NADH dehydrogenase [ubiquinone] iron-sulfur protein 7, mitochondrial;NADH dehydrogenase [ubiquinone] iron-sulfur protein 7, mitochondrial;NADH dehydrogenase [ubiquinone] iron-sulfur protein 7, mitochondrial;Isoform 2 of NADH dehydrogenase [ubiquinone] iron-sulfur protein 7, mitochondrial	NADH dehydrogenase [ubiquinone] iron-sulfur protein 7, mitochondrial	25.38	1228.18	2729.26	1462.48	10152.6	5760.02	5/5	4266.51	12.0588
E7EPT4	NDUFV2	NADH dehydrogenase [ubiquinone] flavoprotein 2, mitochondrial;NADH dehydrogenase [ubiquinone] flavoprotein 2, mitochondrial	NADH dehydrogenase [ubiquinone] flavoprotein 2, mitochondrial	27.91	2170.67	1622.61	2693.26	25933.7	8955.33	5/5	8275.11	13.0146
P56181	NDUFV3	NADH dehydrogenase [ubiquinone] flavoprotein 3, mitochondrial	NADH dehydrogenase [ubiquinone] flavoprotein 3, mitochondrial	11.94	222.803	222.657	247.605	3612.71	856.035	5/5	1032.36	10.0117
O76041	NEBL	Isoform 2 of Nebulette	Nebulette	116.45	3315.73	2172.76	3867.38	2876.97	2455.55	5/5	2937.68	11.5205
P07196	NEFL	Neurofilament light polypeptide	Neurofilament light polypeptide	61.52	24472.8	28324.7	29128.4	88482.7	49303.4	5/5	43942.4	15.4233
O60524	NEMF	Ribosome quality control complex subunit NEMF;Isoform 2 of Ribosome quality control complex subunit NEMF;Isoform 3 of Ribosome quality control complex subunit NEMF;Isoform 4 of Ribosome quality control complex subunit NEMF;Isoform 5 of Ribosome quality control complex subunit NEMF	Ribosome quality control complex subunit NEMF	122.95	256.163	270.003	807.316	744.814	437.019	5/5	503.063	8.9746
Q6NW34	NEPRO	Nucleolus and neural progenitor protein;Isoform 2 of Nucleolus and neural progenitor protein	Nucleolus and neural progenitor protein	64.55	261.228	1341.31	304.852	264.793	1819.47	5/5	798.331	9.64084
H7BY57	NFASC	Isoform 10 of Neurofascin;Isoform 5 of Neurofascin	Neurofascin (Fragment)		1273.04	1859.88	1607.14	820.392	891.35	5/5	1290.36	10.3336
A0A087WXP2;A0A0A0MRX8;A0A1B0GU97;A0A1B0GW37;A0A1B0GWI9;A0A1B0GWJ4;A0A286YEX4;A0A2R8Y7V8;A0A590UJ82;A0A590UK09;A0A590UK73;A0A8I5KYE6;A0A8J8YL86;A0A8V8TP49;A0A8V8TP65;A0A8V8TPN0;A0A8V8TQG7;A0A8V8TQI3;A0A8V8TQV0;B1AKN5;B1AKN6;B1AKN7;B1AKN8;B4DHW2;C9JWJ8;K7EJB0;K7EKH0;K7EN08;K7ESG9;O00712;O00712-2;O00712-4;O00712-5;P08651;P08651-2;P08651-3;P08651-4;P08651-5;P08651-6;Q12857;Q12857-2;Q12857-3;Q12857-4;…	NFIX;NFIB;NFIB;NFIB;NFIB;NFIB;NFIC;NFIB;NFIA;NFIA;NFIA;NFIX;NFIX;NFIA;NFIA;NFIA;NFIA;NFIA;NFIA;NFIA;NFIA;NFIA;NFIA;NFIX;NFIX;NFIX;NFIX;NFIX;NFIX;NFIB;NFIB;NFIB;NFIB;NFIC;NFIC;NFIC;NFIC;NFIC;NFIC;NFIA;NFIA;NFIA;NFIA;NFIX;NFIX;NFIX;NFIX;NFIX;NFIX;NFIB;NFIB;NFIB;NFIB;NFIA;NFIA;NFIA;NFIB;NFIB	Nuclear factor 1;Nuclear factor 1;Nuclear factor 1;Nuclear factor 1;Nuclear factor 1 (Fragment);Nuclear factor 1;Nuclear factor 1;Nuclear factor 1;CCAAT-box-binding transcription factor;Nuclear factor 1;Nuclear factor 1;Nuclear factor 1 (Fragment);Nuclear factor 1;Nuclear factor 1;Nuclear factor 1;Nuclear factor 1;Nuclear factor 1;Nuclear factor 1;Nuclear factor 1;Nuclear factor 1;Nuclear factor …			757.688	553.674	1091.5	3078.02	4843.12	5/5	2064.8	11.0118
Q9Y697	NFS1	Cysteine desulfurase;Isoform Cytoplasmic of Cysteine desulfurase	Cysteine desulfurase	50.2	4007.18	1562.16	1382.67	9896.72	6080.09	5/5	4585.76	12.1629
Q15599-3	NHERF2	Isoform 3 of Na(+)/H(+) exchange regulatory cofactor NHE-RF2	Isoform 3 of Na(+)/H(+) exchange regulatory cofactor NHE-RF2	24.72	659.54	327.119	543.056	1648.49	586.65	5/5	752.97	9.55645
P14543	NID1	Nidogen-1;Isoform 2 of Nidogen-1	Nidogen-1	136.38	5209.67	3269.04	8568.15	10957	8177.7	5/5	7236.32	12.821
Q14112	NID2	Nidogen-2;Isoform 2 of Nidogen-2	Nidogen-2	151.25	2328.08	1333.26	3280.42	7839.95	4152.3	5/5	3786.8	11.8868
Q9BPW8	NIPSNAP1	Protein NipSnap homolog 1	Protein NipSnap homolog 1	33.31	2175.26	2352.8	2595.35	1432.74	3030.1	5/5	2317.25	11.1782
Q86X76	NIT1	Deaminated glutathione amidase;Isoform 1 of Deaminated glutathione amidase;Isoform 5 of Deaminated glutathione amidase	Deaminated glutathione amidase	35.9	7385.22	2773.61	2117.99	4179.18	5715.98	5/5	4434.4	12.1145
Q8NFZ4	NLGN2	Neuroligin-2	Neuroligin-2	90.82	821.683	521.195	428.62	664.721	1131.28	5/5	713.5	9.47877
Q9BYT8	NLN	Neurolysin, mitochondrial	Neurolysin, mitochondrial	80.65	1723.23	1431.62	1458.99	1555.84	1304.11	5/5	1494.76	10.5457
P15531	NME1	Nucleoside diphosphate kinase A;Isoform 2 of Nucleoside diphosphate kinase A	Nucleoside diphosphate kinase A	17.15	9510.25	10751.9	7677.49	3427.11	4247.49	5/5	7122.85	12.7982
A0A0A0MRM9	NOLC1	Nucleolar and coiled-body phosphoprotein 1 (Fragment);Nucleolar and coiled-body phosphoprotein 1;Isoform Beta of Nucleolar and coiled-body phosphoprotein 1;Isoform 3 of Nucleolar and coiled-body phosphoprotein 1	Nucleolar and coiled-body phosphoprotein 1 (Fragment)		781.769	469.093	473.994	1394.09	2392.32	5/5	1102.25	10.1062
B4DLR8	NQO1	NAD(P)H quinone dehydrogenase 1;NAD(P)H dehydrogenase [quinone] 1;Isoform 2 of NAD(P)H dehydrogenase [quinone] 1;Isoform 3 of NAD(P)H dehydrogenase [quinone] 1	NAD(P)H quinone dehydrogenase 1	22.79	4351.11	17680.5	30094.5	10481	16757	5/5	15872.8	13.9543
P01111	NRAS	GTPase NRas	GTPase NRas	21.23	1734.19	2043.69	2037.91	256.45	1476.07	5/5	1509.66	10.56
A0A994J5K9	NSF	Vesicle-fusing ATPase	Vesicle-fusing ATPase	81.92	7420.84	3666.29	4825.4	5953.61	8288.64	5/5	6030.96	12.5582
Q8TCD5	NT5C	5'(3')-deoxyribonucleotidase, cytosolic type	5'(3')-deoxyribonucleotidase, cytosolic type	23.38	371.066	1619.88	1577.25	331.783	309.008	5/5	841.798	9.71733
Q86UY8	NT5DC3	5'-nucleotidase domain-containing protein 3	5'-nucleotidase domain-containing protein 3	63.42	1247.7	929.543	852.637	1238.53	1201.86	5/5	1094.05	10.0955
Q8IVD9	NUDCD3	NudC domain-containing protein 3	NudC domain-containing protein 3	40.82	2209.75	1526.37	940.212	2212.46	2330.29	5/5	1843.82	10.8485
K7EIN2	NUDT16L1	Nudix hydrolase 16 like 1 (Fragment);Tudor-interacting repair regulator protein	Nudix hydrolase 16 like 1 (Fragment)		325.713	547.876	817.598	783.674	3354.73	5/5	1165.92	10.1873
O43809	NUDT21	Cleavage and polyadenylation specificity factor subunit 5	Cleavage and polyadenylation specificity factor subunit 5	26.23	8650.77	5005.05	7067.4	19480.3	24851.9	5/5	13011.1	13.6675
O95989	NUDT3	Diphosphoinositol polyphosphate phosphohydrolase 1	Diphosphoinositol polyphosphate phosphohydrolase 1	19.47	1841.26	1675.52	1615.27	1293.6	1512.13	5/5	1587.56	10.6326
A0A0C4DGH3	NUMBL	Numb-like protein	Numb-like protein	60.81	14737.7	7847.38	8430.16	17127.7	16106.4	5/5	12849.8	13.6495
F8VTY2	NUP37	Nucleoporin 37 (Fragment);Nucleoporin Nup37	Nucleoporin 37 (Fragment)	23.27	259.623	191.08	212.489	1739.6	1280.72	5/5	736.704	9.52494
A0A3B3ITD8	NUP98	Nucleoporin 98 and 96 precursor;Nuclear pore complex protein Nup98-Nup96;Nuclear pore complex protein Nup98-Nup96;Nucleoporin 98 and 96 precursor;Nuclear pore complex protein Nup98-Nup96;Nucleoporin 98 and 96 precursor (Fragment);Nuclear pore complex protein Nup98-Nup96;Nucleoporin 98 and 96 precursor;Nuclear pore complex protein Nup98-Nup96;Nucleoporin 98 and 96 precursor;Nuclear pore complex pr…	Nucleoporin 98 and 96 precursor	143.45	1158.41	255.736	253.216	571.612	1239.2	5/5	695.636	9.44219
P04181	OAT	Ornithine aminotransferase, mitochondrial	Ornithine aminotransferase, mitochondrial	48.53	7530.78	6879.64	5164.54	8256.17	9357.41	5/5	7437.71	12.8606
P20774	OGN	Mimecan	Mimecan	33.92	2320.32	5839.96	3445.1	559.021	536.796	5/5	2540.24	11.3107
Q99784	OLFM1	Noelin	Noelin	55.34	2252.87	3419.23	4440.34	4023.8	3856.97	5/5	3598.64	11.8132
K7EIS8	OLFM2	Olfactomedin 2;Olfactomedin 2;Noelin-2	Olfactomedin 2	42.84	491.914	1556.54	1652.95	717.711	847.368	5/5	1053.3	10.0407
B4DNG0;Q9NRN5;Q9NRN5-2	OLFM3	Isoform 5 of Noelin-3	Isoform 5 of Noelin-3	44.5	2458.33	5183.84	6723.4	4030.32	6593.33	5/5	4997.84	12.2871
Q6UWY5	OLFML1	Olfactomedin-like protein 1	Olfactomedin-like protein 1	45.95	461.364	3366.42	1629.13	230.738	221.981	5/5	1181.93	10.2069
B4DNG0	OLFML3	Olfactomedin like 3;Olfactomedin-like protein 3;Isoform 2 of Olfactomedin-like protein 3	Olfactomedin like 3	38.98	1126.85	6173.81	2628.9	250.464	555.147	5/5	2147.03	11.0681
P22059	OSBP	Oxysterol-binding protein 1	Oxysterol-binding protein 1	89.42	1717.19	1426.41	1128.01	713.468	2263.47	5/5	1449.71	10.5015
Q9BXB4	OSBPL11	Oxysterol-binding protein-related protein 11	Oxysterol-binding protein-related protein 11	83.64	374.594	799.875	273.642	474.813	645.412	5/5	513.667	9.00469
Q96SU4	OSBPL9	Oxysterol-binding protein-related protein 9;Isoform 2 of Oxysterol-binding protein-related protein 9;Isoform 3 of Oxysterol-binding protein-related protein 9;Isoform 4 of Oxysterol-binding protein-related protein 9;Isoform 5 of Oxysterol-binding protein-related protein 9;Isoform 6 of Oxysterol-binding protein-related protein 9;Isoform 7 of Oxysterol-binding protein-related protein 9	Oxysterol-binding protein-related protein 9	83.18	493.279	718.228	448.432	718.726	852.518	5/5	646.236	9.33592
P55809	OXCT1	Succinyl-CoA:3-ketoacid coenzyme A transferase 1, mitochondrial	Succinyl-CoA:3-ketoacid coenzyme A transferase 1, mitochondrial	56.16	15050.6	7102.92	8689.85	13356.2	14428.6	5/5	11725.6	13.5174
F5H0C4	PAAF1	Proteasomal ATPase associated factor 1;Proteasomal ATPase-associated factor 1;Isoform 2 of Proteasomal ATPase-associated factor 1;Isoform 3 of Proteasomal ATPase-associated factor 1	Proteasomal ATPase associated factor 1	42.72	355.196	326.356	250.831	3589.44	1059.2	5/5	1116.21	10.1244
Q86U42	PABPN1	Polyadenylate-binding protein 2;Isoform 2 of Polyadenylate-binding protein 2	Polyadenylate-binding protein 2	32.75	1990.49	792.155	551.133	1943.1	1467.36	5/5	1348.85	10.3975
A0A0C4DGG1	PACSIN3	Protein kinase C and casein kinase substrate in neurons 3 (Fragment);Protein kinase C and casein kinase substrate in neurons 3;Protein kinase C and casein kinase substrate in neurons protein 3	Protein kinase C and casein kinase substrate in neurons 3 (Fragment)	46.49	1001.6	1361.6	415.555	760.782	956.749	5/5	899.257	9.81259
Q9Y2J8	PADI2	Protein-arginine deiminase type-2	Protein-arginine deiminase type-2	75.56	12742.7	13902.9	12851.1	10058.2	8015.06	5/5	11514	13.4911
P43034	PAFAH1B1	Platelet-activating factor acetylhydrolase IB subunit beta	Platelet-activating factor acetylhydrolase IB subunit beta	46.64	26882	22183.2	11543.8	12806.1	23993.1	5/5	19481.6	14.2498
Q15102	PAFAH1B3	Platelet-activating factor acetylhydrolase IB subunit alpha1	Platelet-activating factor acetylhydrolase IB subunit alpha1	25.73	3399.16	4235.35	2545.39	4504.38	3906.71	5/5	3718.2	11.8604
Q9UKK3	PARP4	Protein mono-ADP-ribosyltransferase PARP4	Protein mono-ADP-ribosyltransferase PARP4	192.59	358.647	431.712	226.222	1493.71	1059.44	5/5	713.945	9.47967
Q9BUH6	PAXX	Protein PAXX	Protein PAXX	21.64	927.444	824.165	383.451	881.974	1417.95	5/5	886.996	9.79278
P30039	PBLD	Phenazine biosynthesis-like domain-containing protein;Isoform 2 of Phenazine biosynthesis-like domain-containing protein	Phenazine biosynthesis-like domain-containing protein	31.79	1351.93	1705.25	2706.32	1160.72	803.398	5/5	1545.52	10.5939
E9PDR0	PCCB	Propionyl-CoA carboxylase subunit beta;Propionyl-CoA carboxylase beta chain, mitochondrial	Propionyl-CoA carboxylase subunit beta	59.4	25157.5	72912.1	58112.2	87747.6	36706.7	5/5	56127.2	15.7764
Q16822	PCK2	Phosphoenolpyruvate carboxykinase [GTP], mitochondrial	Phosphoenolpyruvate carboxykinase [GTP], mitochondrial	70.7	686.278	288.09	267.556	694.939	744.095	5/5	536.191	9.0666
Q9UHG2	PCSK1N	ProSAAS	ProSAAS	27.37	2026.85	2036.9	3692.56	8002.38	2445.06	5/5	3640.75	11.83
Q9UHG3	PCYOX1	Prenylcysteine oxidase 1	Prenylcysteine oxidase 1	56.64	3430.62	2552.95	988.419	1043.27	1210.02	5/5	1845.05	10.8494
E7EVZ5	PCYOX1L	Prenylcysteine oxidase 1 like;Prenylcysteine oxidase-like	Prenylcysteine oxidase 1 like	45.68	755.328	1429.82	348.862	220.371	1766.93	5/5	904.261	9.8206
Q99447	PCYT2	Ethanolamine-phosphate cytidylyltransferase;Isoform 3 of Ethanolamine-phosphate cytidylyltransferase	Ethanolamine-phosphate cytidylyltransferase	43.84	5974.96	3330.07	2270.71	3869.63	3831.26	5/5	3855.32	11.9126
Q9BUL8	PDCD10	Programmed cell death protein 10	Programmed cell death protein 10	24.7	1552.93	3564.75	856.137	1199.8	2108.26	5/5	1856.38	10.8583
Q8WUM4	PDCD6IP	Programmed cell death 6-interacting protein	Programmed cell death 6-interacting protein	96.02	2735.04	2136.8	1525.28	2412.77	4786.86	5/5	2719.35	11.409
O43924	PDE6D	Retinal rod rhodopsin-sensitive cGMP 3',5'-cyclic phosphodiesterase subunit delta	Retinal rod rhodopsin-sensitive cGMP 3',5'-cyclic phosphodiesterase subunit delta	17.42	1348.24	1756.18	1744.25	1329.39	1979.26	5/5	1631.46	10.672
P08559	PDHA1	Pyruvate dehydrogenase E1 component subunit alpha, somatic form, mitochondrial	Pyruvate dehydrogenase E1 component subunit alpha, somatic form, mitochondrial	43.3	121276	76418.7	101149	91193.8	256202	5/5	129248	16.9798
P11177	PDHB	Pyruvate dehydrogenase E1 component subunit beta, mitochondrial;Isoform 2 of Pyruvate dehydrogenase E1 component subunit beta, mitochondrial	Pyruvate dehydrogenase E1 component subunit beta, mitochondrial	39.23	61201	31905.7	31678.7	46297	96236.4	5/5	53463.8	15.7063
O00330	PDHX	Pyruvate dehydrogenase protein X component, mitochondrial;Isoform 3 of Pyruvate dehydrogenase protein X component, mitochondrial	Pyruvate dehydrogenase protein X component, mitochondrial	54.12	12690.3	9305.97	4505.32	15008.8	14714	5/5	11244.9	13.457
D6RDN9	PDK2	Protein-serine/threonine kinase (Fragment);[Pyruvate dehydrogenase (acetyl-transferring)] kinase isozyme 2, mitochondrial;Isoform 2 of [Pyruvate dehydrogenase (acetyl-transferring)] kinase isozyme 2, mitochondrial	Protein-serine/threonine kinase (Fragment)	29.39	2011.56	846.367	474.431	1333.58	3904	5/5	1713.99	10.7431
Q15120	PDK3	[Pyruvate dehydrogenase (acetyl-transferring)] kinase isozyme 3, mitochondrial;Isoform 2 of [Pyruvate dehydrogenase (acetyl-transferring)] kinase isozyme 3, mitochondrial	[Pyruvate dehydrogenase (acetyl-transferring)] kinase isozyme 3, mitochondrial	46.94	2348.73	793.275	678.605	3279.91	5889.3	5/5	2597.97	11.3432
A8MT40	PDPR	Pyruvate dehydrogenase phosphatase regulatory subunit;Pyruvate dehydrogenase phosphatase regulatory subunit, mitochondrial	Pyruvate dehydrogenase phosphatase regulatory subunit	88.57	440.044	517.048	230.001	1334.9	1295.37	5/5	763.473	9.57643
O00764	PDXK	Pyridoxal kinase	Pyridoxal kinase	35.1	2158.48	1152.63	1196.48	8612.35	2314.16	5/5	3086.82	11.5919
Q9BY49	PECR	Peroxisomal trans-2-enoyl-CoA reductase	Peroxisomal trans-2-enoyl-CoA reductase	32.54	544.398	265.933	362.161	526.929	2217.42	5/5	783.368	9.61355
Q9UBV8	PEF1	Peflin	Peflin	30.38	1942.71	1543.75	2019.16	1785.81	1411.61	5/5	1740.61	10.7654
Q9BRX2	PELO	Protein pelota homolog	Protein pelota homolog	43.36	1937.5	1951.69	1762.71	1663.57	1979.96	5/5	1859.09	10.8604
Q8IYB4	PEX5L	PEX5-related protein;Isoform 2 of PEX5-related protein;Isoform 3 of PEX5-related protein;Isoform 4 of PEX5-related protein;Isoform 5 of PEX5-related protein;Isoform 6 of PEX5-related protein;Isoform 7 of PEX5-related protein;Isoform 8 of PEX5-related protein	PEX5-related protein	69.7	280.415	218.735	196.696	2609.42	1174.84	5/5	896.02	9.80739
A0A8I5KW61	PF4V1	C-X-C motif chemokine;Platelet factor 4;Platelet factor 4 variant	C-X-C motif chemokine	21.14	2169.79	4962.83	3137.59	215.386	4776.66	5/5	3052.45	11.5758
O60825	PFKFB2	6-phosphofructo-2-kinase/fructose-2,6-bisphosphatase 2;Isoform 2 of 6-phosphofructo-2-kinase/fructose-2,6-bisphosphatase 2	6-phosphofructo-2-kinase/fructose-2,6-bisphosphatase 2	58.48	3198.61	2080.18	1742.77	6449.58	3242.99	5/5	3342.82	11.7069
A0A1W2PR17	PFKFB3	6-phosphofructo-2-kinase/fructose-2,6-biphosphatase 3;6-phosphofructo-2-kinase/fructose-2,6-biphosphatase 3;6-phosphofructo-2-kinase/fructose-2,6-bisphosphatase 3;Isoform 2 of 6-phosphofructo-2-kinase/fructose-2,6-bisphosphatase 3;Isoform 3 of 6-phosphofructo-2-kinase/fructose-2,6-bisphosphatase 3;Isoform 4 of 6-phosphofructo-2-kinase/fructose-2,6-bisphosphatase 3;6-phosphofructo-2-kinase/fructos…	6-phosphofructo-2-kinase/fructose-2,6-biphosphatase 3	64.38	583.962	298.245	268.196	1590.72	183.254	5/5	584.875	9.19198
A0A2R8Y891	PFKM	ATP-dependent 6-phosphofructokinase;ATP-dependent 6-phosphofructokinase, muscle type;Isoform 3 of ATP-dependent 6-phosphofructokinase, muscle type	ATP-dependent 6-phosphofructokinase	96.91	64439.6	31099.3	45313.1	24160.4	33022.4	5/5	39607	15.2735
A0A8V8TMY4	PFKP	ATP-dependent 6-phosphofructokinase;ATP-dependent 6-phosphofructokinase, platelet type	ATP-dependent 6-phosphofructokinase	90.88	2880.91	1093.89	1045.52	1698.93	3239.45	5/5	1991.74	10.9598
P15259	PGAM2	Phosphoglycerate mutase 2	Phosphoglycerate mutase 2	28.77	4961.74	5406.5	8026.39	2209.12	4715.85	5/5	5063.92	12.306
A0A994J4Y8	PGAM5	PGAM family member 5, mitochondrial serine/threonine protein phosphatase;Serine/threonine-protein phosphatase PGAM5, mitochondrial;Isoform 2 of Serine/threonine-protein phosphatase PGAM5, mitochondrial	PGAM family member 5, mitochondrial serine/threonine protein phosphatase	31.88	514.73	1025.19	687.525	2991.64	1892.09	5/5	1422.23	10.4739
P07205	PGK2	Phosphoglycerate kinase 2	Phosphoglycerate kinase 2	44.8	3398.46	2392.7	2127.97	1614.07	1979.45	5/5	2302.53	11.169
O75594	PGLYRP1	Peptidoglycan recognition protein 1	Peptidoglycan recognition protein 1	21.73	2668.19	2389.88	866.168	1574.4	228.521	5/5	1545.43	10.5938
Q6PCE3	PGM2L1	Glucose 1,6-bisphosphate synthase	Glucose 1,6-bisphosphate synthase	70.44	12005.5	13767.8	13786.7	10756.2	12715.5	5/5	12606.3	13.6219
H3BS58	PHAF1	Phagosome assembly factor 1 (Fragment);Phagosome assembly factor 1 (Fragment);Phagosome assembly factor 1	Phagosome assembly factor 1 (Fragment)	24.55	229.856	309.508	341.277	982.891	1017.38	5/5	576.182	9.17038
Q7RTV0	PHF5A	PHD finger-like domain-containing protein 5A	PHD finger-like domain-containing protein 5A	12.41	386.92	836.668	1681.99	4908.25	2796.06	5/5	2121.98	11.0512
Q5SRE7	PHYHD1	Phytanoyl-CoA dioxygenase domain-containing protein 1;Isoform 2 of Phytanoyl-CoA dioxygenase domain-containing protein 1	Phytanoyl-CoA dioxygenase domain-containing protein 1	32.41	2286.92	1317.74	767.096	1363.87	1456.37	5/5	1438.4	10.4903
A8MYT4	PIK3C3	Phosphatidylinositol 3-kinase catalytic subunit type 3;Phosphatidylinositol 3-kinase catalytic subunit type 3 (Fragment);Phosphatidylinositol 3-kinase catalytic subunit type 3;Phosphatidylinositol 3-kinase catalytic subunit type 3 (Fragment);Phosphatidylinositol 3-kinase catalytic subunit type 3	Phosphatidylinositol 3-kinase catalytic subunit type 3	94.4	2166.83	8047.95	6178.05	1790.52	2966.71	5/5	4230.01	12.0464
Q00169	PITPNA	Phosphatidylinositol transfer protein alpha isoform	Phosphatidylinositol transfer protein alpha isoform	31.81	1399.8	2237.76	1482.08	639.708	728.354	5/5	1297.54	10.3416
G5E9W0	PLA1A	Phospholipase A1 member A;Phospholipase A1 member A (Fragment);Phospholipase A1 member A;Isoform 2 of Phospholipase A1 member A;Isoform 3 of Phospholipase A1 member A;Isoform 4 of Phospholipase A1 member A	Phospholipase A1 member A	48.08	1064.47	5806.75	3629.49	4137.14	266.668	5/5	2980.9	11.5415
Q13093	PLA2G7	Platelet-activating factor acetylhydrolase	Platelet-activating factor acetylhydrolase	50.08	7246.09	3856.09	211.954	218.793	299.596	5/5	2366.51	11.2085
A0A7I2YQ93	PLAT	t-plasminogen activator;t-plasminogen activator;Plasminogen activator, tissue type;Plasminogen activator;Tissue-type plasminogen activator;Isoform 3 of Tissue-type plasminogen activator;Isoform 4 of Tissue-type plasminogen activator	t-plasminogen activator	65.28	807.844	385.728	323.51	309.728	455.072	5/5	456.376	8.83408
Q9NQ66	PLCB1	1-phosphatidylinositol 4,5-bisphosphate phosphodiesterase beta-1	1-phosphatidylinositol 4,5-bisphosphate phosphodiesterase beta-1	138.57	13070.1	10849.8	12586.1	8522.79	11613.8	5/5	11328.5	13.4677
C9J4A7	PLEKHO2	PH domain-containing protein (Fragment);Pleckstrin homology domain-containing family O member 2;Isoform 2 of Pleckstrin homology domain-containing family O member 2	PH domain-containing protein (Fragment)	25.61	923.282	821.833	527.425	1047.88	1970.17	5/5	1058.12	10.0473
P00747	PLG	Plasminogen	Plasminogen	90.57	9099.56	6236.68	1724.25	1724.78	3210.11	5/5	4399.07	12.103
A0A286YES4	PLPP3	Phosphatidic acid phosphatase type 2/haloperoxidase domain-containing protein (Fragment);Phosphatidic acid phosphatase type 2/haloperoxidase domain-containing protein (Fragment);Phosphatidic acid phosphatase type 2/haloperoxidase domain-containing protein (Fragment);Phospholipid phosphatase 3	Phosphatidic acid phosphatase type 2/haloperoxidase domain-containing protein (Fragment)		780.289	217.114	296.457	3568.46	4587.44	5/5	1889.95	10.8841
O43660	PLRG1	Pleiotropic regulator 1;Isoform 2 of Pleiotropic regulator 1	Pleiotropic regulator 1	57.19	278.8	2770.47	3485.13	316.546	222.987	5/5	1414.79	10.4664
P13797	PLS3	Isoform 2 of Plastin-3	Plastin-3	70.81	11317.6	12531.5	13556.7	6146.91	10210	5/5	10752.5	13.3924
A0A994J5K1	PMPCA	Peptidase, mitochondrial processing subunit alpha;Mitochondrial-processing peptidase subunit alpha	Peptidase, mitochondrial processing subunit alpha	60.74	4620.51	5417.12	3571.57	3471	3903	5/5	4196.64	12.035
O75439	PMPCB	Mitochondrial-processing peptidase subunit beta	Mitochondrial-processing peptidase subunit beta	54.37	4059.13	6026.04	4508.32	3278.84	3661.86	5/5	4306.84	12.0724
Q9H307	PNN	Pinin	Pinin	81.63	391.692	696.851	425.926	526.034	305.94	5/5	469.289	8.87433
A0A7I2V2V3	POLA1	DNA polymerase alpha 1, catalytic subunit;DNA polymerase;DNA polymerase alpha catalytic subunit	DNA polymerase alpha 1, catalytic subunit	63.11	6405.36	4672.77	993.636	7966.78	5009.16	5/5	5009.54	12.2905
A0A6Q8PGB0	POLR2A	DNA-directed RNA polymerase subunit;DNA-directed RNA polymerase II subunit RPB1;Isoform 2 of DNA-directed RNA polymerase II subunit RPB1	DNA-directed RNA polymerase subunit	217.25	12861.3	6196	5796.92	5469.17	15539.7	5/5	9172.61	13.1631
P27169	PON1	Serum paraoxonase/arylesterase 1	Serum paraoxonase/arylesterase 1	39.73	41419.3	20198.6	6159.25	4729.44	5020.57	5/5	15505.4	13.9205
Q15166	PON3	Serum paraoxonase/lactonase 3	Serum paraoxonase/lactonase 3	39.61	9125.02	2833.86	546.306	398.047	437.825	5/5	2668.21	11.3817
A0A8V8NE24	POR	NADPH--hemoprotein reductase;Cytochrome p450 oxidoreductase (Fragment);Cytochrome p450 oxidoreductase;NADPH--cytochrome P450 reductase	NADPH--hemoprotein reductase	71.29	338.209	346.943	302.456	387.919	746.543	5/5	424.414	8.72933
A0A7P0Z497	PPIB	Peptidyl-prolyl cis-trans isomerase;Peptidyl-prolyl cis-trans isomerase B	Peptidyl-prolyl cis-trans isomerase	20.21	7029.86	9080.87	12001.6	12600.9	6292.38	5/5	9401.13	13.1986
Q9ULR3	PPM1H	Protein phosphatase 1H	Protein phosphatase 1H	56.45	6984.56	3475.73	4608.74	14553.2	17063.3	5/5	9337.09	13.1888
Q5JR12	PPM1J	Protein phosphatase 1J;Isoform 2 of Protein phosphatase 1J	Protein phosphatase 1J	54.83	313.418	247.885	238.148	1551.71	1192	5/5	708.632	9.46889
A8MXX7	PPM1N	protein-serine/threonine phosphatase;protein-serine/threonine phosphatase;protein-serine/threonine phosphatase;Probable protein phosphatase 1N;Isoform 3 of Probable protein phosphatase 1N	protein-serine/threonine phosphatase	15.04	3474.23	3309.67	2564.33	3332.66	4251.1	5/5	3386.4	11.7255
F8VYE8	PPP1CC	Serine/threonine-protein phosphatase;Serine/threonine-protein phosphatase PP1-gamma catalytic subunit;Isoform 2 of Serine/threonine-protein phosphatase PP1-gamma catalytic subunit	Serine/threonine-protein phosphatase	34.95	2878.87	3095.11	2664.52	3125.39	2723.22	5/5	2897.42	11.5006
P62714	PPP2CB	Serine/threonine-protein phosphatase 2A catalytic subunit beta isoform	Serine/threonine-protein phosphatase 2A catalytic subunit beta isoform	35.58	18432.5	12472.6	11021.1	15612.1	17072.8	5/5	14922.2	13.8652
Q08209	PPP3CA	Isoform 2 of Protein phosphatase 3 catalytic subunit alpha	Protein phosphatase 3 catalytic subunit alpha	58.69	2629.12	2072.4	2202.72	1209.34	1460.4	5/5	1914.8	10.903
P16298	PPP3CB	Serine/threonine-protein phosphatase 2B catalytic subunit beta isoform;Isoform 4 of Serine/threonine-protein phosphatase 2B catalytic subunit beta isoform	Serine/threonine-protein phosphatase 2B catalytic subunit beta isoform	59.02	5678	4726.31	5760.71	4710.59	5466.12	5/5	5268.35	12.3631
P48454	PPP3CC	Serine/threonine-protein phosphatase 2B catalytic subunit gamma isoform;Isoform 2 of Serine/threonine-protein phosphatase 2B catalytic subunit gamma isoform;Isoform 3 of Serine/threonine-protein phosphatase 2B catalytic subunit gamma isoform	Serine/threonine-protein phosphatase 2B catalytic subunit gamma isoform	58.13	2329.62	1271.32	789.153	810.119	1815.83	5/5	1403.21	10.4545
[truncated: 358 more rows]

## Sheet: rpAD
Accession	Genes	Proteins	ProteinName_Spectronaut	MolecularWeight_kDa	rpAD 1	rpAD 2	rpAD 4	PresentIn_n_of_N	LFQ_Mean	Log2_LFQ_Mean
[truncated: 2,208 more rows]
