# Supplementary material for: A distinct tau oligomer strain defines the molecular and proteomic landscape of rapidly progressive Alzheimer’s disease
Source: Acta Neuropathol. 2026 Mar 18;151(1):27. doi: 10.1007/s00401-026-02998-4 (PMC12999710; doi:10.1007/s00401-026-02998-4)
Supplement: Supplementary file 3 — Supplementary file3 (XLSX 142 KB) [file 401_2026_2998_MOESM3_ESM.xlsx]

## Sheet: Summary
Region	Count
Control only	198
spAD only	81
rpAD only	1101
Control ∩ spAD (only)	191
Control ∩ rpAD (only)	167
spAD ∩ rpAD (only)	94
All three (common)	556

## Sheet: Unique_Control
Genes	Proteins	Accession	Peptides_unique
SPTAN1	Spectrin alpha, non-erythrocytic 1	A0A0D9SF54	227
NEFM	Neurofilament medium polypeptide	P07197	76
DYNC1H1	Dynein cytoplasmic 1 heavy chain 1;Cytoplasmic dynein 1 heavy chain 1	A0A2R8Y706	65
GFAP	Glial fibrillary acidic protein (Fragment)	A0A1W2PQ25	58
HK1	hexokinase;Hexokinase-1;Isoform 2 of Hexokinase-1;Isoform 3 of Hexokinase-1;Isoform 4 of Hexokinase-1	A0A994J753	52
LMNA	Lamin A/C;Prelamin-A/C	A0A6Q8PFJ0	52
VIM	Vimentin	P08670	49
ACTB	Actin, cytoplasmic 1	P60709	43
NEFH	Neurofilament heavy polypeptide	P12036	41
EPRS1	Bifunctional glutamate/proline--tRNA ligase	P07814	40
ATP5F1A	ATP synthase subunit alpha, mitochondrial	P25705	38
PSMD2	26S proteasome non-ATPase regulatory subunit 2	Q13200	38
VCAN	Versican core protein	P13611	36
INA	Alpha-internexin	Q16352	35
CLIP2	CAP-Gly domain-containing linker protein 2	Q9UDT6	34
CCT5	T-complex protein 1 subunit epsilon	P48643	33
TUBA1B	Tubulin alpha-1B chain	P68363	32
FGB	Fibrinogen beta chain	P02675	29
DNM1L	Dynamin-1-like protein;Isoform 4 of Dynamin-1-like protein;Isoform 6 of Dynamin-1-like protein;Isoform 8 of Dynamin-1-like protein	O00429	28
FGA	Fibrinogen alpha chain;Isoform 2 of Fibrinogen alpha chain	P02671	27
TUBB4B	Tubulin beta-4B chain	P68371	27
HNRNPM	Heterogeneous nuclear ribonucleoprotein M;Heterogeneous nuclear ribonucleoprotein M;Isoform 2 of Heterogeneous nuclear ribonucleoprotein M	A0A087X0X3	25
SDHA	Succinate dehydrogenase [ubiquinone] flavoprotein subunit, mitochondrial	P31040	24
LAMA2	Laminin subunit alpha 2;Laminin subunit alpha-2	A0A087WYF1	23
FGG	Fibrinogen gamma chain;Isoform Gamma-A of Fibrinogen gamma chain	P02679	23
IMMT	MICOS complex subunit MIC60;MICOS complex subunit MIC60;Isoform 2 of MICOS complex subunit MIC60;Isoform 3 of MICOS complex subunit MIC60;Isoform 4 of MICOS complex subunit MIC60	B9A067	23
LAMC1	Laminin subunit gamma-1	P11047	22
PSMD1	26S proteasome non-ATPase regulatory subunit 1;26S proteasome non-ATPase regulatory subunit 1;Isoform 2 of 26S proteasome non-ATPase regulatory subunit 1	A0A087WW66	21
TOMM70	Mitochondrial import receptor subunit TOM70	O94826	21
ETFA	Electron transfer flavoprotein subunit alpha;Electron transfer flavoprotein subunit alpha;Electron transfer flavoprotein subunit alpha;Electron transfer flavoprotein subunit alpha, mitochondrial	A0A8I5KVL5	21
DES	Desmin	P17661	21
ABLIM1	Isoform 6 of Actin-binding LIM protein 1	O14639-6	21
DYNC1I2	Isoform 2B of Cytoplasmic dynein 1 intermediate chain 2	Q13409-2	19
HSPB1	Heat shock protein beta-1	P04792	19
TPM3	Isoform 3 of Tropomyosin alpha-3 chain	P06753	19
COPS5	COP9 signalosome complex subunit 5	Q92905	18
TPM4	Tropomyosin alpha-4 chain	P67936	17
CLU	Clusterin;Isoform 2 of Clusterin;Isoform 4 of Clusterin;Isoform 5 of Clusterin;Isoform 6 of Clusterin	P10909	17
BAG3	BAG family molecular chaperone regulator 3	O95817	17
COPB2	Coatomer subunit beta';Coatomer subunit beta';Coatomer subunit beta';Coatomer subunit beta';Isoform 2 of Coatomer subunit beta'	A0A7I2V258	17
PABPC4	Polyadenylate-binding protein;Isoform 2 of Polyadenylate-binding protein 4;Isoform 3 of Polyadenylate-binding protein 4	A0A7I2V4L7	16
RAB10	Ras-related protein Rab-10	P61026	16
TOLLIP	Toll-interacting protein	Q9H0E2	15
PHB2	Prohibitin-2	Q99623	14
LDB3	LIM domain binding 3;Isoform 2 of LIM domain-binding protein 3;Isoform 7 of LIM domain-binding protein 3	A0A8I5KV04	14
PPP3R1	Protein phosphatase 3 regulatory subunit B, alpha;Protein phosphatase 3 regulatory subunit B, alpha;Calcineurin subunit B type 1	D3YTA9	14
PSMB1	Proteasome subunit beta type-1	P20618	14
CAPS	Calcyphosin;Isoform 3 of Calcyphosin	Q13938	13
DCXR	Dicarbonyl and L-xylulose reductase (Fragment);L-xylulose reductase	J3KS22	13
RHOA	Transforming protein RhoA	P61586	13
ATP6V1G2	V-type proton ATPase subunit G 2	O95670	12
PACSIN2	Protein kinase C and casein kinase substrate in neurons protein 2;Isoform 2 of Protein kinase C and casein kinase substrate in neurons protein 2	Q9UNF0	12
RPL13	Large ribosomal subunit protein eL13	P26373	12
MINK1	Misshapen-like kinase 1;Isoform 1 of Misshapen-like kinase 1;Isoform 2 of Misshapen-like kinase 1;Isoform 4 of Misshapen-like kinase 1;Isoform 5 of Misshapen-like kinase 1	Q8N4C8	12
LMNB1	Lamin-B1	P20700	12
ABI2	Abl interactor 2	E9PEZ7	12
RAB18	Ras-related protein Rab-18	Q9NP72	11
MADD	MAP kinase-activating death domain protein;Isoform 7 of MAP kinase-activating death domain protein	Q8WXG6	10
APRT	Adenine phosphoribosyltransferase	P07741	10
WDR7	WD repeat-containing protein 7;Isoform 2 of WD repeat-containing protein 7	Q9Y4E6	10
MYL6	Myosin light chain 6;Myosin light chain 6;Myosin light chain 6;Myosin light chain 6;Myosin light chain 6;Myosin light polypeptide 6;Isoform Smooth muscle of Myosin light polypeptide 6	B7Z6Z4	10
NDUFS2	NADH dehydrogenase [ubiquinone] iron-sulfur protein 2, mitochondrial;Isoform 2 of NADH dehydrogenase [ubiquinone] iron-sulfur protein 2, mitochondrial	O75306	10
WASF3	Actin-binding protein WASF3	Q9UPY6	10
EPHX1	Epoxide hydrolase 1	P07099	10
RPL12	Large ribosomal subunit protein uL11	P30050	10
SCFD1	Sec1 family domain containing 1;Sec1 family domain containing 1;Sec1 family domain-containing protein 1	A0A7I2V3B4	9
NAP1L4	Nucleosome assembly protein 1-like 4;Isoform 2 of Nucleosome assembly protein 1-like 4	Q99733	9
STAU1	Double-stranded RNA-binding protein Staufen homolog 1;Isoform Short of Double-stranded RNA-binding protein Staufen homolog 1;Staufen double-stranded RNA binding protein 1	O95793	9
RPL26	Large ribosomal subunit protein uL24	P61254	9
H1-4	Histone H1.4	P10412	9
TSG101	Tumor susceptibility gene 101 protein	Q99816	9
OGFRL1	Opioid growth factor receptor-like protein 1	Q5TC84	9
RPS2	40S ribosomal protein S2 (Fragment);Small ribosomal subunit protein uS5	H0YEN5	9
GAN	Gigaxonin	Q9H2C0	9
VDAC2	Voltage dependent anion channel 2 (Fragment);Voltage-dependent anion-selective channel protein 2;Isoform 1 of Voltage-dependent anion-selective channel protein 2;Isoform 2 of Voltage-dependent anion-selective channel protein 2	A0A0A0MR02	8
GALC	Galactocerebrosidase	P54803	8
DRG1	Developmentally-regulated GTP-binding protein 1	Q9Y295	8
ACTA2	Actin, aortic smooth muscle	P62736	8
TUBB4A	Tubulin beta-4A chain	P04350	8
SORBS2	Sorbin and SH3 domain containing 2;Sorbin and SH3 domain containing 2;Sorbin and SH3 domain containing 2;Sorbin and SH3 domain containing 2 (Fragment);Sorbin and SH3 domain-containing protein 2;Isoform 10 of Sorbin and SH3 domain-containing protein 2;Isoform 11 of Sorbin and SH3 domain-containing protein 2;Isoform 12 of Sorbin and SH3 domain-containing protein 2;Isoform 2 of Sorbin and SH3 domain…	A0A8Q3WKH1	8
CAVIN1	Caveolae-associated protein 1	Q6NZI2	8
PC	Pyruvate carboxylase, mitochondrial	P11498	8
EMC2	ER membrane protein complex subunit 2	Q15006	8
RPS9	Small ribosomal subunit protein uS4	P46781	8
SLC25A12	Electrogenic aspartate/glutamate antiporter SLC25A12, mitochondrial	O75746	7
PSMC5	Proteasome 26S subunit, ATPase 5;26S proteasome regulatory subunit 8;Isoform 2 of 26S proteasome regulatory subunit 8	A0A994J6V8	7
MRPL45	Mitochondrial ribosomal protein L45;Large ribosomal subunit protein mL45	A0A087X2D5	7
RPL11	Large ribosomal subunit protein uL5	P62913	7
RPS8	Small ribosomal subunit protein eS8;40S ribosomal protein S8	P62241	7
PRRT2	Proline-rich transmembrane protein 2;Isoform 2 of Proline-rich transmembrane protein 2	Q7Z6L0	7
PDCD6	Programmed cell death protein 6	O75340	7
TUBB2A	Tubulin beta-2A chain	Q13885	7
GADD45GIP1	Large ribosomal subunit protein mL64	Q8TAE8	7
CHP1	Calcineurin B homologous protein 1	Q99653	7
EIF3F	Eukaryotic translation initiation factor 3 subunit F	H0YDT6	7
APOD	Apolipoprotein D (Fragment);Apolipoprotein D	C9JF17	7
MYL6B	Myosin light chain 6B	A0A8Q3SIC5	6
RPA2	Replication protein A 32 kDa subunit;Isoform 2 of Replication protein A 32 kDa subunit;Isoform 3 of Replication protein A 32 kDa subunit	P15927	6
PSMC2	Proteasome 26S subunit, ATPase 2;26S proteasome regulatory subunit 7	C9JX88	6
PSMC1	26S proteasome regulatory subunit 4	P62191	6
CPNE3	Copine-3	O75131	6
CTSG	Cathepsin G	P08311	6
RPL7A	Large ribosomal subunit protein eL8	P62424	6
RPL8	Large ribosomal subunit protein uL2	P62917	6
RAB3GAP1	Isoform 2 of Rab3 GTPase-activating protein catalytic subunit	Q15042-3	6
NDUFS8	NADH dehydrogenase [ubiquinone] iron-sulfur protein 8, mitochondrial (Fragment);NADH dehydrogenase [ubiquinone] iron-sulfur protein 8, mitochondrial (Fragment);NADH dehydrogenase [ubiquinone] iron-sulfur protein 8, mitochondrial	E9PKH6	6
WDR26	WD repeat domain 26;WD repeat domain 26 (Fragment);WD repeat domain 26 (Fragment);WD repeat-containing protein 26;Isoform 2 of WD repeat-containing protein 26	A0A499FIZ0	6
TRAPPC6B	Trafficking protein particle complex subunit 6B;Isoform 2 of Trafficking protein particle complex subunit 6B	Q86SZ2	6
SLC25A4	ADP/ATP translocase 1	P12235	6
ACSL1	Long-chain-fatty-acid--CoA ligase;Long-chain-fatty-acid--CoA ligase;Long-chain-fatty-acid--CoA ligase;Long-chain-fatty-acid--CoA ligase;Long-chain-fatty-acid--CoA ligase 1;Isoform 2 of Long-chain-fatty-acid--CoA ligase 1;Isoform 3 of Long-chain-fatty-acid--CoA ligase 1	A0A994J7S4	6
IARS2	Isoleucine--tRNA ligase, mitochondrial	Q9NSE4	6
HIF1AN	Hypoxia-inducible factor 1-alpha inhibitor	Q9NWT6	6
RANBP9	Ran-binding protein 9	Q96S59	6
AKTIP	AKT interacting protein (Fragment);AKT-interacting protein;Isoform 2 of AKT-interacting protein	H3BM79	5
DNAJC5	DnaJ homolog subfamily C member 5;Isoform 2 of DnaJ homolog subfamily C member 5	Q9H3Z4	5
CNOT9	CCR4-NOT transcription complex subunit 9	Q92600	5
H1-0	Histone H1.0	P07305	5
VPS26C	VPS26 endosomal protein sorting factor C;Vacuolar protein sorting-associated protein 26C;Isoform 2 of Vacuolar protein sorting-associated protein 26C	A8MTY9	5
PSMD12	26S proteasome non-ATPase regulatory subunit 12	O00232	5
KRT18	Keratin 18;Keratin, type I cytoskeletal 18	F8VZY9	5
COMMD5	COMM domain-containing protein 5	Q9GZQ3	5
TUBA4A	Tubulin alpha-4A chain;Isoform 2 of Tubulin alpha-4A chain	P68366	5
RPS12	Small ribosomal subunit protein eS12	P25398	5
RPL13A	60S ribosomal protein L13a;60S ribosomal protein L13a;Large ribosomal subunit protein uL13	A0A7I2V2L9	5
UBAC1	Ubiquitin-associated domain-containing protein 1	Q9BSL1	5
MYOZ2	Myozenin-2	Q9NPC6	5
SAA1	Serum amyloid A-1 protein	P0DJI8	5
PBDC1	Protein PBDC1	Q9BVG4	5
EIF5B	Eukaryotic translation initiation factor 5B	A0A087WUT6	5
VDAC3	Voltage-dependent anion-selective channel protein 3;Isoform 2 of Voltage-dependent anion-selective channel protein 3	Q9Y277	5
MRPS22	Mitochondrial ribosomal protein S22;Mitochondrial ribosomal protein S22;Mitochondrial ribosomal protein S22;Mitochondrial ribosomal protein S22;Mitochondrial ribosomal protein S22;Small ribosomal subunit protein mS22	A0A7P0MKV3	5
RPL7	Ribosomal protein L7;Large ribosomal subunit protein uL30	A8MUD9	4
SRSF10	Serine/arginine-rich splicing factor 10;Isoform 2 of Serine/arginine-rich splicing factor 10;Isoform 3 of Serine/arginine-rich splicing factor 10;Isoform 4 of Serine/arginine-rich splicing factor 10;Isoform 5 of Serine/arginine-rich splicing factor 10;Isoform 6 of Serine/arginine-rich splicing factor 10;Serine and arginine rich splicing factor 10	O75494	4
SV2B	Synaptic vesicle glycoprotein 2B	Q7L1I2	4
SYNPO2L	Synaptopodin 2-like protein;Isoform 2 of Synaptopodin 2-like protein	Q9H987	4
CDC5L	Cell division cycle 5-like protein	Q99459	4
TCP11L1	T-complex 11 like 1;T-complex protein 11-like protein 1	E9PJ55	4
CACNB1	Voltage-dependent L-type calcium channel subunit beta-1;Isoform 2 of Voltage-dependent L-type calcium channel subunit beta-1;Isoform 3 of Voltage-dependent L-type calcium channel subunit beta-1	Q02641	4
RPL4	Large ribosomal subunit protein uL4	P36578	4
TUBB	Tubulin beta chain	P07437	4
CNOT7	CCR4-NOT transcription complex subunit 7;Isoform 2 of CCR4-NOT transcription complex subunit 7	Q9UIV1	4
MFAP1	Microfibrillar-associated protein 1	P55081	4
MRPS28	Mitochondrial ribosomal protein S28 (Fragment);Mitochondrial ribosomal protein S28 (Fragment);Small ribosomal subunit protein bS1m	E5RGC7	4
EIF3K	Eukaryotic translation initiation factor 3 subunit K;Eukaryotic translation initiation factor 3 subunit K;Eukaryotic translation initiation factor 3 subunit K;Isoform 2 of Eukaryotic translation initiation factor 3 subunit K	K7ERF1	4
HSPB6	Heat shock protein family B (small) member 6 (Fragment);Heat shock protein family B (small) member 6;Heat shock protein beta-6	A0A1X7SC65	4
NDUFA9	Ricin B lectin domain-containing protein;NADH dehydrogenase [ubiquinone] 1 alpha subcomplex subunit 9, mitochondrial	A0A3B3ISG8	4
PSMC4	26S proteasome regulatory subunit 6B;Isoform 2 of 26S proteasome regulatory subunit 6B	P43686	4
MATN2	Matrilin-2;Isoform 2 of Matrilin-2;Isoform 3 of Matrilin-2	O00339	4
VPS16	Vacuolar protein sorting-associated protein 16 homolog;Isoform 2 of Vacuolar protein sorting-associated protein 16 homolog	Q9H269	4
ACOT8	Acyl-CoA thioesterase 8;Acyl-CoA thioesterase 8 (Fragment);Acyl-coenzyme A thioesterase 8	E9PJN0	3
SRSF3	Serine and arginine rich splicing factor 3;Serine/arginine-rich splicing factor 3;Isoform 2 of Serine/arginine-rich splicing factor 3	A0A087X2D0	3
MYOT	Myotilin;Myotilin;Myotilin;Isoform 2 of Myotilin	A0A0C4DFM5	3
MRPS27	Mitochondrial ribosomal protein S27;Mitochondrial ribosomal protein S27;Mitochondrial ribosomal protein S27;Mitochondrial ribosomal protein S27;Mitochondrial ribosomal protein S27 (Fragment);Mitochondrial ribosomal protein S27;Small ribosomal subunit protein mS27;Isoform 2 of Small ribosomal subunit protein mS27	A0A8Q3SHR4	3
MRPS9	Small ribosomal subunit protein uS9m	P82933	3
HACL1	2-hydroxyacyl-CoA lyase 1;Isoform 2 of 2-hydroxyacyl-CoA lyase 1	Q9UJ83	3
SF3B4	Splicing factor 3B subunit 4	Q15427	3
ATP5F1D	ATP synthase subunit delta, mitochondrial	P30049	3
MRPL39	Mitochondrial ribosomal protein L39 (Fragment);Large ribosomal subunit protein mL39;Isoform 2 of Large ribosomal subunit protein mL39	C9JG87	3
BAG6	Large proline-rich protein BAG6;Large proline-rich protein BAG6;Large proline-rich protein BAG6;Large proline-rich protein BAG6;Large proline-rich protein BAG6;Isoform 2 of Large proline-rich protein BAG6;Isoform 3 of Large proline-rich protein BAG6	A0A024RCR6	3
PTRHD1	Putative peptidyl-tRNA hydrolase PTRHD1	Q6GMV3	3
C12orf57	Protein C10	F5GXW5	3
GID8	Glucose-induced degradation protein 8 homolog	Q9NWU2	3
GET4	Golgi to ER traffic protein 4 homolog;Isoform 2 of Golgi to ER traffic protein 4 homolog	Q7L5D6	3
ERLEC1	Endoplasmic reticulum lectin;Endoplasmic reticulum lectin;Endoplasmic reticulum lectin;Endoplasmic reticulum lectin;Endoplasmic reticulum lectin;Endoplasmic reticulum lectin;Endoplasmic reticulum lectin;Endoplasmic reticulum lectin;Endoplasmic reticulum lectin 1;Isoform 3 of Endoplasmic reticulum lectin 1	A0A8I5KQC1	3
DNM2	Isoform 3 of Dynamin-2;Isoform 4 of Dynamin-2	P50570-3;P50570-4	3
DECR2	Peroxisomal 2,4-dienoyl-CoA reductase [(3E)-enoyl-CoA-producing];Peroxisomal 2,4-dienoyl-CoA reductase [(3E)-enoyl-CoA-producing];Isoform 3 of Peroxisomal 2,4-dienoyl-CoA reductase [(3E)-enoyl-CoA-producing]	Q4VXZ8	3
CCDC93	Coiled-coil domain-containing protein 93	F8W9X7	3
CD9	Tetraspanin;CD9 molecule;CD9 molecule;Tetraspanin;CD9 molecule;Tetraspanin;Tetraspanin;CD9 antigen	A0A087WU13	3
COMMD3	COMM domain-containing protein 3	Q9UBI1	3
WWOX	WW domain-containing oxidoreductase;Isoform 5 of WW domain-containing oxidoreductase	Q9NZC7	2
TTC7B	Tetratricopeptide repeat protein 7B;Isoform 2 of Tetratricopeptide repeat protein 7B	Q86TV6	2
VPS33B	Vacuolar protein sorting-associated protein 33B;VPS33B late endosome and lysosome associated;Vacuolar protein sorting-associated protein 33B;Isoform 2 of Vacuolar protein sorting-associated protein 33B	A0A2R8YDQ0	2
A1BG	Alpha-1B-glycoprotein;Isoform 2 of Alpha-1B-glycoprotein	P04217	2
MRPL21	Large ribosomal subunit protein bL21m;Isoform 2 of Large ribosomal subunit protein bL21m	Q7Z2W9	2
SORCS2	Sortilin related VPS10 domain containing receptor 2;VPS10 domain-containing receptor SorCS2	B5MED8	2
RNASE6	Ribonuclease K6	Q93091	2
ALYREF	Aly/REF export factor;THO complex subunit 4	E9PB61	2
APCS	Serum amyloid P-component	P02743	2
ATP8A1	Phospholipid-transporting ATPase IA;Isoform 2 of Phospholipid-transporting ATPase IA;Isoform 3 of Phospholipid-transporting ATPase IA	Q9Y2Q0	2
C1RL	Complement C1r subcomponent-like protein	Q9NZP8	2
CAMK2B	calcium/calmodulin-dependent protein kinase;Calcium/calmodulin-dependent protein kinase type II subunit beta;Isoform 1 of Calcium/calmodulin-dependent protein kinase type II subunit beta;Isoform 3 of Calcium/calmodulin-dependent protein kinase type II subunit beta;Isoform 5 of Calcium/calmodulin-dependent protein kinase type II subunit beta;Isoform 8 of Calcium/calmodulin-dependent protein kinase…	A0A8V8TQR5	2
CHMP2A	Charged multivesicular body protein 2A;Charged multivesicular body protein 2a	M0R1T5	2
COL4A1	Collagen type IV alpha 1 chain (Fragment);Collagen alpha-1(IV) chain	A0A3B3ISV3	2
EIF4E2	Eukaryotic translation initiation factor 4E family member 2;Eukaryotic translation initiation factor 4E family member 2;Eukaryotic translation initiation factor 4E family member 2 (Fragment);Eukaryotic translation initiation factor 4E type 2;Isoform 2 of Eukaryotic translation initiation factor 4E type 2	B8ZZ50	2
EMC8	ER membrane protein complex subunit 8 (Fragment);ER membrane protein complex subunit 8	M0R1B0	2
H1-2	Histone H1.2	P16403	2
H1-5	Histone H1.5	P16401	2
HNRNPA0	Heterogeneous nuclear ribonucleoprotein A0	Q13151	2
IL4I1	L-amino-acid oxidase;Isoform 2 of L-amino-acid oxidase	Q96RQ9	2
ITGA7	Integrin subunit alpha 7;Integrin subunit alpha 7;Integrin subunit alpha 7;Integrin subunit alpha 7;Integrin subunit alpha 7;Integrin alpha-7;Isoform Alpha-7X1X2A of Integrin alpha-7;Isoform 2 of Integrin alpha-7;Isoform Alpha-7X1B of Integrin alpha-7;Isoform Alpha-7X2B of Integrin alpha-7;Isoform Alpha-7X2DB of Integrin alpha-7	A0A8I5KSX0	2
JAK3	Tyrosine-protein kinase JAK3	P52333	2
LIMA1	LIM domain and actin binding 1;LIM domain and actin binding 1;LIM domain and actin-binding protein 1;Isoform Alpha of LIM domain and actin-binding protein 1;Isoform 3 of LIM domain and actin-binding protein 1;Isoform 4 of LIM domain and actin-binding protein 1;Isoform 5 of LIM domain and actin-binding protein 1	F8VQE1	2
MLST8	Target of rapamycin complex subunit LST8;Target of rapamycin complex subunit LST8;Target of rapamycin complex subunit LST8 (Fragment);Target of rapamycin complex subunit LST8;Target of rapamycin complex subunit LST8;Target of rapamycin complex subunit LST8;Isoform 3 of Target of rapamycin complex subunit LST8;Isoform 4 of Target of rapamycin complex subunit LST8	A0A0A0MR05	2
ABCA1	ATP binding cassette subfamily A member 1	B1AMI2	2
PNMA1	Paraneoplastic antigen Ma1	Q8ND90	2
POLR2C	DNA-directed RNA polymerase II subunit RPB3	P19387	2
PSMC6	Proteasome 26S subunit, ATPase 6;Proteasome 26S subunit, ATPase 6 (Fragment);26S proteasome regulatory subunit 10B	A0A087X2I1	2
ZRANB2	Zinc finger Ran-binding domain-containing protein 2;Isoform 2 of Zinc finger Ran-binding domain-containing protein 2	O95218	2

## Sheet: Unique_spAD
Genes	Proteins	Accession	Peptides_unique
TKT	Transketolase;Isoform 2 of Transketolase	P29401	52
KRT4	Keratin, type II cytoskeletal 4	P19013	40
KRT33A	Keratin, type I cuticular Ha3-I	O76009	32
VPS35	Vacuolar protein sorting-associated protein 35	Q96QK1	29
THBS1	Thrombospondin-1	P07996	23
ITIH2	Inter-alpha-trypsin inhibitor heavy chain H2;Inter-alpha-trypsin inhibitor heavy chain 2	P19823	21
VPS26B	Vacuolar protein sorting-associated protein 26B	Q4G0F5	20
SARS2	serine--tRNA ligase;Serine--tRNA ligase, mitochondrial	M0QWZ7	18
TRIM21	E3 ubiquitin-protein ligase TRIM21	P19474	17
CRYM	Ketimine reductase mu-crystallin	Q14894	16
RPL5	Large ribosomal subunit protein uL18	P46777	15
CUL1	Cullin-1	Q13616	14
VPS29	Vacuolar protein sorting-associated protein 29	Q9UBQ0	12
SERPIND1	Heparin cofactor 2	P05546	12
PLG	Plasminogen	P00747	12
KPRP	Keratinocyte proline-rich protein	Q5T749	11
DERA	Deoxyribose-phosphate aldolase	Q9Y315	10
CTPS2	CTP synthase 2	Q9NRF8	10
FERMT2	Fermitin family homolog 2;Isoform 2 of Fermitin family homolog 2;Isoform 3 of Fermitin family homolog 2	Q96AC1	10
MGLL	Monoglyceride lipase	A0A0C4DFN3	10
C8B	Complement C8 beta chain;Complement component C8 beta chain	A0A8Q3WL56	10
NT5DC3	5'-nucleotidase domain-containing protein 3	Q86UY8	10
GFPT1	glutamine--fructose-6-phosphate transaminase (isomerizing);glutamine--fructose-6-phosphate transaminase (isomerizing);Glutamine--fructose-6-phosphate aminotransferase [isomerizing] 1;Isoform 2 of Glutamine--fructose-6-phosphate aminotransferase [isomerizing] 1	A0A6I8PRN4	9
MRPL11	Large ribosomal subunit protein uL11m	Q9Y3B7	9
KRT35	Keratin, type I cuticular Ha5	Q92764	9
SRPK2	SRSF protein kinase 2;SRSF protein kinase 2;SRSF protein kinase 2;Isoform 2 of SRSF protein kinase 2	A0A994J591	8
CNN1	Calponin-1	P51911	8
BGN	Biglycan	P21810	8
ABRAXAS2	BRISC complex subunit Abraxas 2	Q15018	8
RAB8A	Ras-related protein Rab-8A	P61006	7
ITIH1	Inter-alpha-trypsin inhibitor heavy chain H1	P19827	7
SRSF4	Serine/arginine-rich splicing factor 4	Q08170	7
UGGT1	UDP-glucose:glycoprotein glucosyltransferase 1;Isoform 2 of UDP-glucose:glycoprotein glucosyltransferase 1	Q9NYU2	7
ARF5	ADP-ribosylation factor 5	P84085	7
FUCA1	Tissue alpha-L-fucosidase	P04066	6
RBP4	Retinol-binding protein 4;Retinol-binding protein	P02753	6
SNRNP70	U1 small nuclear ribonucleoprotein 70 kDa	P08621	6
APOH	Beta-2-glycoprotein 1	P02749	6
CPB2	Carboxypeptidase B2	A0A087WSY5	5
COX4I1	Cytochrome c oxidase subunit 4 isoform 1, mitochondrial	P13073	5
AOC3	Membrane primary amine oxidase	Q16853	5
AHSG	Alpha-2-HS-glycoprotein	P02765	5
SYNGR3	Synaptogyrin-3	O43761	4
NHERF2	Isoform 3 of Na(+)/H(+) exchange regulatory cofactor NHE-RF2	Q15599-3	4
ABCE1	ATP-binding cassette sub-family E member 1	P61221	4
IGFALS	Insulin-like growth factor-binding protein complex acid labile subunit;Isoform 2 of Insulin-like growth factor-binding protein complex acid labile subunit	P35858	4
KLKB1	Uncharacterized protein (Fragment);Plasma kallikrein	H0YAC1	4
EPM2A	Laforin	O95278	4
F5	Coagulation factor V	A0A0A0MRJ7	4
FCN3	Ficolin-3;Isoform 2 of Ficolin-3	O75636	4
KRT83	Keratin, type II cuticular Hb3	P78385	4
F13B	Coagulation factor XIII B chain	P05160	3
FRZB	Secreted frizzled-related protein 3	Q92765	3
GDAP1	Ganglioside induced differentiation associated protein 1;Ganglioside induced differentiation associated protein 1;Ganglioside induced differentiation associated protein 1;Ganglioside induced differentiation associated protein 1;Ganglioside induced differentiation associated protein 1;Ganglioside induced differentiation associated protein 1;Ganglioside-induced differentiation-associated protein 1;…	A0A6Q8PFG4	3
PROS1	Protein S (Fragment);Protein S;Protein S;Vitamin K-dependent protein S	A0A0S2Z4L3	3
FBLN5	Fibulin 5;Fibulin 5;Fibulin-5	G3V4U0	3
ALDOB	Fructose-bisphosphate aldolase;Fructose-bisphosphate aldolase B	A0A3B3IS80	3
ACTG1	Actin gamma 1	I3L4N8	3
CMC1	COX assembly mitochondrial protein homolog	Q7Z7K0	3
SSRP1	FACT complex subunit SSRP1	Q08945	3
DGUOK	Deoxyguanosine kinase, mitochondrial;Isoform 2 of Deoxyguanosine kinase, mitochondrial;Isoform 3 of Deoxyguanosine kinase, mitochondrial;Isoform 4 of Deoxyguanosine kinase, mitochondrial;Isoform 5 of Deoxyguanosine kinase, mitochondrial	Q16854	2
SYNGR1	Synaptogyrin 1;Synaptogyrin 1;Synaptogyrin 1;Synaptogyrin-1;Isoform 1B of Synaptogyrin-1	A2A283	2
TCN2	Transcobalamin 2;Transcobalamin 2;Transcobalamin 2;Transcobalamin 2;Transcobalamin 2;Transcobalamin 2;Transcobalamin 2;Transcobalamin 2;Transcobalamin 2;Transcobalamin-2;Isoform 2 of Transcobalamin-2	A0A8V8TLJ5	2
THBS4	Thrombospondin 4;Thrombospondin-4	E7ES19	2
TBR1	T-box brain protein 1;Isoform 2 of T-box brain protein 1	Q16650	2
CES2	Cocaine esterase;Isoform 2 of Cocaine esterase;Isoform 3 of Cocaine esterase;Isoform 4 of Cocaine esterase	O00748	2
CES1P1	Putative inactive carboxylesterase 4	Q9UKY3	2
ATP6AP1	ATPase H+ transporting accessory protein 1 (Fragment);V-type proton ATPase subunit S1	A0A0C4DGX8	2
DPEP2	Dipeptidase 2;Isoform 2 of Dipeptidase 2	Q9H4A9	2
KRTAP19-5	Keratin-associated protein 19-5	Q3LI72	2
DPEP3	Dipeptidase 3	A0A5F9ZHB4	2
KRTAP3-1	Keratin-associated protein 3-1	Q9BYR8	2
PLRG1	Pleiotropic regulator 1;Isoform 2 of Pleiotropic regulator 1	O43660	2
PARP4	Protein mono-ADP-ribosyltransferase PARP4	Q9UKK3	2
MST1	Macrophage stimulating 1;Hepatocyte growth factor-like protein	G3XAK1	2
MRPL12	cDNA FLJ60124, highly similar to Mitochondrial dicarboxylate carrier;Large ribosomal subunit protein bL12m	B4DLN1	2
MNDA	Myeloid cell nuclear differentiation antigen	P41218	2
KRTAP11-1	Keratin-associated protein 11-1	Q8IUC1	2
LRRC15	Leucine-rich repeat-containing protein 15;Isoform 2 of Leucine-rich repeat-containing protein 15	Q8TF66	2
KRTAP8-1	Keratin-associated protein 8-1	Q8IUC2	2
AFM	Afamin	P43652	2

## Sheet: Unique_rpAD
Genes	Proteins	Accession	Peptides_unique
A2M	Alpha-2-macroglobulin	P01023	83
AAK1	AP2-associated protein kinase 1	Q2M2I8	19
AAMDC	Mth938 domain-containing protein	Q9H7C9	8
AAMP	Angio associated migratory cell protein;Angio associated migratory cell protein;Angio-associated migratory cell protein	C9JEH3	5
AARS1	Alanine--tRNA ligase, cytoplasmic	P49588	44
AASDHPPT	L-aminoadipate-semialdehyde dehydrogenase-phosphopantetheinyl transferase	Q9NRN7	13
ABHD14B	Putative protein-lysine deacylase ABHD14B	Q96IU4	9
ABR	Active breakpoint cluster region-related protein (Fragment);Active breakpoint cluster region-related protein;Active breakpoint cluster region-related protein;Active breakpoint cluster region-related protein;Active breakpoint cluster region-related protein;Isoform Short of Active breakpoint cluster region-related protein;Isoform 4 of Active breakpoint cluster region-related protein	A0A0G2JQ41	5
ABRACL	Costars family protein ABRACL	Q9P1F3	3
ACAD9	Complex I assembly factor ACAD9, mitochondrial	Q9H845	11
ACBD7	Acyl-CoA-binding domain-containing protein 7	Q8N6N7	7
ACLY	ATP-citrate synthase;Isoform 2 of ATP-citrate synthase	P53396	37
ACO1	Cytoplasmic aconitate hydratase	P21399	45
ACO2	Aconitate hydratase, mitochondrial	A0A7I2V586	63
ACOT1	Acyl-coenzyme A thioesterase 1	Q86TX2	24
ACP2	Acid phosphatase 2, lysosomal;Lysosomal acid phosphatase	A0A5F9ZHR7	6
ACSS1	Acetyl-coenzyme A synthetase 2-like, mitochondrial;Isoform 2 of Acetyl-coenzyme A synthetase 2-like, mitochondrial	Q9NUB1	27
ACSS3	propionate--CoA ligase;Acyl-CoA synthetase short-chain family member 3, mitochondrial	A0A0B4J1R2	22
ACTL6A	Actin-like protein 6A	O96019	5
ACTN3	Alpha-actinin-3	Q08043	2
ACTR2	Actin-related protein 2	P61160	17
ACTR3	Actin-related protein 3	P61158	21
ACTR3B	Actin-related protein 3B	Q9P1U1	20
ACY1	Aminoacylase-1	Q03154	17
ACY3	N-acyl-aromatic-L-amino acid amidohydrolase (carboxylate-forming)	Q96HD9	12
ACYP1	Acylphosphatase-1	P07311	8
ACYP2	Acylphosphatase 2	U3KQ09	13
ADA	Adenosine deaminase	A0A8Q3SIA9	12
ADAP1	Arf-GAP with dual PH domain-containing protein 1	O75689	17
ADD1	Isoform 2 of Alpha-adducin;Isoform 6 of Alpha-adducin	P35611-2;P35611-6	34
ADD2	Beta-adducin	P35612	39
ADD3	Gamma-adducin;Isoform 1 of Gamma-adducin	Q9UEY8	28
ADGRL1	Adhesion G protein-coupled receptor L1;Isoform 2 of Adhesion G protein-coupled receptor L1	O94910	10
ADGRL3	Adhesion G protein-coupled receptor L3;Adhesion G protein-coupled receptor L3;Adhesion G protein-coupled receptor L3;Adhesion G protein-coupled receptor L3;Adhesion G protein-coupled receptor L3;Adhesion G protein-coupled receptor L3;Adhesion G protein-coupled receptor L3;Adhesion G protein-coupled receptor L3;Adhesion G protein-coupled receptor L3;Adhesion G protein-coupled receptor L3;Adhesion …	A0A804HKL8	11
ADISSP	Adipose-secreted signaling protein;Isoform 2 of Adipose-secreted signaling protein	Q9GZN8	7
ADK	Adenosine kinase	P55263	22
ADO	2-aminoethanethiol dioxygenase	Q96SZ5	14
ADPRS	ADP-ribosylhydrolase ARH3	Q9NX46	12
ADSS1	Adenylosuccinate synthetase isozyme 1	Q8N142	12
ADSS2	Adenylosuccinate synthetase isozyme 2	P30520	17
AGA	Aspartylglucosaminidase (Fragment);N(4)-(beta-N-acetylglucosaminyl)-L-asparaginase	H0Y9C7	4
AGAP2	ArfGAP with GTPase domain, ankyrin repeat and PH domain 2;ArfGAP with GTPase domain, ankyrin repeat and PH domain 2 (Fragment);Arf-GAP with GTPase, ANK repeat and PH domain-containing protein 2;Isoform 2 of Arf-GAP with GTPase, ANK repeat and PH domain-containing protein 2	F8VVT9	5
AGAP3	Arf-GAP with GTPase, ANK repeat and PH domain-containing protein 3;Isoform 2 of Arf-GAP with GTPase, ANK repeat and PH domain-containing protein 3;Isoform 4 of Arf-GAP with GTPase, ANK repeat and PH domain-containing protein 3	Q96P47	9
AHCY	Adenosylhomocysteinase	P23526	28
AHCYL1	S-adenosylhomocysteine hydrolase-like protein 1	O43865	18
AHNAK	Neuroblast differentiation-associated protein AHNAK	Q09666	119
AHNAK2	Protein AHNAK2;Isoform 3 of Protein AHNAK2	Q8IVF2	51
AHSA1	Activator of 90 kDa heat shock protein ATPase homolog 1	O95433	11
AIF1L	Allograft inflammatory factor 1-like;Isoform 2 of Allograft inflammatory factor 1-like;Isoform 3 of Allograft inflammatory factor 1-like	Q9BQI0	4
AIMP1	Aminoacyl tRNA synthetase complex interacting multifunctional protein 1;Aminoacyl tRNA synthase complex-interacting multifunctional protein 1;Isoform 2 of Aminoacyl tRNA synthase complex-interacting multifunctional protein 1	A0A8C8MUD1	14
AK2	Adenylate kinase 2, mitochondrial;Adenylate kinase 2, mitochondrial;Isoform 2 of Adenylate kinase 2, mitochondrial	F8W1A4	11
AK5	Adenylate kinase isoenzyme 5;Isoform 2 of Adenylate kinase isoenzyme 5;Isoform 3 of Adenylate kinase isoenzyme 5	Q9Y6K8	2
AKAP12	A-kinase anchor protein 12;Isoform 2 of A-kinase anchor protein 12;Isoform 3 of A-kinase anchor protein 12	Q02952	67
AKAP5	A-kinase anchor protein 5	P24588	3
AKR1A1	Aldo-keto reductase family 1 member A1	P14550	23
AKR1B1	Aldo-keto reductase family 1 member B1	P15121	25
AKR7A3	Aflatoxin B1 aldehyde reductase member 3	O95154	8
ALAD	Delta-aminolevulinic acid dehydratase	P13716	19
ALB	Albumin	P02768	81
ALCAM	CD166 antigen;Isoform 2 of CD166 antigen	Q13740	21
ALDH1A1	Aldehyde dehydrogenase 1A1	P00352	33
ALDH1A2	Aldehyde dehydrogenase 1 family member A2;Retinal dehydrogenase 2;Isoform 2 of Retinal dehydrogenase 2;Isoform 3 of Retinal dehydrogenase 2	H0YMG7	5
ALDH1L1	Cytosolic 10-formyltetrahydrofolate dehydrogenase;Isoform 3 of Cytosolic 10-formyltetrahydrofolate dehydrogenase	O75891	53
ALDH2	Aldehyde dehydrogenase, mitochondrial	P05091	36
ALDH4A1	Delta-1-pyrroline-5-carboxylate dehydrogenase, mitochondrial	P30038	35
ALDH5A1	Succinate-semialdehyde dehydrogenase, mitochondrial;Isoform 2 of Succinate-semialdehyde dehydrogenase, mitochondrial	P51649	32
ALDOA	Fructose-bisphosphate aldolase A	P04075	57
ALDOC	Fructose-bisphosphate aldolase C	P09972	42
ALKBH4	Alpha-ketoglutarate-dependent dioxygenase alkB homolog 4	Q9NXW9	6
ALKBH5	RNA demethylase ALKBH5;Isoform 1 of RNA demethylase ALKBH5	Q6P6C2	4
AMDHD2	N-acetylglucosamine-6-phosphate deacetylase;N-acetylglucosamine-6-phosphate deacetylase;Isoform 2 of N-acetylglucosamine-6-phosphate deacetylase;Isoform 3 of N-acetylglucosamine-6-phosphate deacetylase	A0A3B3IU33	5
AMER2	APC membrane recruitment protein 2	Q8N7J2	19
AMT	Aminomethyltransferase;Aminomethyltransferase;Aminomethyltransferase;Aminomethyltransferase, mitochondrial;Isoform 3 of Aminomethyltransferase, mitochondrial;Isoform 4 of Aminomethyltransferase, mitochondrial	A0A1B0GTA8	5
ANK2	Ankyrin 2	A0A5F9ZGX3;A0A5F9ZHS1	143
ANKFY1	Rabankyrin-5;Isoform 2 of Rabankyrin-5;Isoform 4 of Rabankyrin-5	Q9P2R3	5
ANLN	Anillin	Q9NQW6	27
ANXA3	Annexin A3	P12429	10
AP1B1	AP-1 complex subunit beta-1;Isoform B of AP-1 complex subunit beta-1	Q10567	20
APEH	Acylamino-acid-releasing enzyme	C9JIF9	29
APEX1	DNA-(apurinic or apyrimidinic site) endonuclease	P27695	21
APIP	Methylthioribulose-1-phosphate dehydratase	Q96GX9	13
APLP1	Amyloid beta precursor like protein 1	B7Z4G8	17
APP	Amyloid-beta A4 protein;Amyloid-beta A4 protein;Amyloid-beta precursor protein;Isoform APP639 of Amyloid-beta precursor protein;Isoform 11 of Amyloid-beta precursor protein;Isoform L-APP677 of Amyloid-beta precursor protein;Isoform APP695 of Amyloid-beta precursor protein;Isoform L-APP696 of Amyloid-beta precursor protein;Isoform APP714 of Amyloid-beta precursor protein;Isoform L-APP733 of Amyloi…	A0A0A0MRG2	10
APPL1	DCC-interacting protein 13-alpha	Q9UKG1	15
AQP4	Aquaporin-4;Aquaporin 4	P55087	8
ARFGAP1	Isoform 2 of ADP-ribosylation factor GTPase-activating protein 1		7
ARFIP2	ADP ribosylation factor interacting protein 2;Arfaptin-2;Isoform 2 of Arfaptin-2;Isoform 3 of Arfaptin-2	A0A087X1E4	5
ARHGDIA	Rho GDP-dissociation inhibitor 1	P52565	19
ARHGDIB	Rho GDP-dissociation inhibitor 2	P52566	10
ARMT1	Damage-control phosphatase ARMT1	Q9H993	12
ARPC1A	Actin-related protein 2/3 complex subunit 1A	Q92747	5
ARPC2	Actin-related protein 2/3 complex subunit 2	O15144	23
ARPC5L	Actin-related protein 2/3 complex subunit 5-like protein	Q9BPX5	8
ARPP19	cAMP regulated phosphoprotein 19;cAMP-regulated phosphoprotein 19;Isoform ARPP-16 of cAMP-regulated phosphoprotein 19	H3BMD8	5
ARRB1	Beta-arrestin-1	P49407	25
ARSA	Arylsulfatase A	A0A0C4DFZ2	9
ARSB	Arylsulfatase B	P15848	8
ASCC1	Activating signal cointegrator 1 complex subunit 1;Activating signal cointegrator 1 complex subunit 1;Activating signal cointegrator 1 complex subunit 1 (Fragment);Activating signal cointegrator 1 complex subunit 1;Activating signal cointegrator 1 complex subunit 1;Activating signal cointegrator 1 complex subunit 1 (Fragment);Activating signal cointegrator 1 complex subunit 1 (Fragment);Activatin…	A0A5F9ZH79	2
ASL	Argininosuccinate lyase	P04424	18
ASMTL	Probable bifunctional dTTP/UTP pyrophosphatase/methyltransferase protein	O95671	14
ASPA	Aspartoacylase	P45381	19
ASPSCR1	Tether containing UBX domain for GLUT4;Isoform 2 of Tether containing UBX domain for GLUT4	Q9BZE9	17
ASRGL1	Isoaspartyl peptidase/L-asparaginase	Q7L266	13
ATE1	Arginyl-tRNA--protein transferase 1;Arginyl-tRNA--protein transferase 1;Arginyl-tRNA--protein transferase 1;Arginyl-tRNA--protein transferase 1;Arginyl-tRNA--protein transferase 1;Arginyl-tRNA--protein transferase 1;Arginyl-tRNA--protein transferase 1;Isoform ATE1-2 of Arginyl-tRNA--protein transferase 1	A0A8I5KNT9	3
ATG7	Ubiquitin-like modifier-activating enzyme ATG7	O95352	30
ATIC	Bifunctional purine biosynthesis protein ATIC	P31939	41
ATP1A2	Sodium/potassium-transporting ATPase subunit alpha;Sodium/potassium-transporting ATPase subunit alpha-2	B1AKY9	24
ATP1B2	Sodium/potassium-transporting ATPase subunit beta-2	P14415	6
ATP5IF1	ATPase inhibitor, mitochondrial	Q9UII2	5
ATP6V1C1	V-type proton ATPase subunit C 1	P21283	39
ATPAF1	ATP synthase mitochondrial F1 complex assembly factor 1;ATP synthase mitochondrial F1 complex assembly factor 1 (Fragment);ATP synthase mitochondrial F1 complex assembly factor 1;ATP synthase mitochondrial F1 complex assembly factor 1;Isoform 3 of ATP synthase mitochondrial F1 complex assembly factor 1	A8MRA7	4
ATRN	Attractin;Isoform 2 of Attractin;Isoform 3 of Attractin	O75882	5
B4GAT1	Beta-1,4-glucuronyltransferase 1	O43505	14
BCAM	Basal cell adhesion molecule (Lutheran blood group);Basal cell adhesion molecule	A0A087WXM8	19
BCAN	Brevican core protein	Q96GW7	33
BCAS3	BCAS3 microtubule associated cell migration factor;Isoform 1 of BCAS3 microtubule associated cell migration factor;Isoform 3 of BCAS3 microtubule associated cell migration factor;Isoform 5 of BCAS3 microtubule associated cell migration factor;Isoform 4 of BCAS3 microtubule associated cell migration factor	Q9H6U6	4
BCAT1	Branched-chain-amino-acid aminotransferase, cytosolic;Isoform 4 of Branched-chain-amino-acid aminotransferase, cytosolic;Isoform 5 of Branched-chain-amino-acid aminotransferase, cytosolic	P54687	11
BDH2	Dehydrogenase/reductase SDR family member 6	Q9BUT1	15
BLVRA	Biliverdin reductase A	P53004	19
BOLA2	BolA-like protein 2	Q9H3K6	6
BPGM	Bisphosphoglycerate mutase	P07738	13
BPNT1	3'(2'),5'-bisphosphate nucleotidase 1	O95861	19
BRINP1	BMP/retinoic acid-inducible neural-specific protein 1	O60477	6
BROX	BRO1 domain-containing protein BROX	Q5VW32	7
BTBD8	BTB domain containing 8;BTB domain containing 8;BTB/POZ domain-containing protein 8;Isoform 4 of BTB/POZ domain-containing protein 8	A0A8V8SD95	12
BTD	Biotinidase;Isoform 2 of Biotinidase;Isoform 3 of Biotinidase;Isoform 4 of Biotinidase	P43251	6
BZW1	eIF5-mimic protein 2;Isoform 3 of eIF5-mimic protein 2;Isoform 4 of eIF5-mimic protein 2	Q7L1Q6	15
C11orf54	Ester hydrolase C11orf54	Q9H0W9	15
C11orf68	UPF0696 protein C11orf68	Q9H3H3	15
C1S	Complement C1s subcomponent	P09871	16
C4A	Complement C4-A	P0C0L4	75
C4B	Complement C4-B	P0C0L5	4
CA1	Carbonic anhydrase 1	P00915	19
CA2	Carbonic anhydrase 2	P00918	22
CA5B	Carbonic anhydrase 5B, mitochondrial	Q9Y2D0	5
CA8	Carbonic anhydrase-related protein	P35219	6
CAB39	Calcium-binding protein 39	Q9Y376	21
CAB39L	Calcium-binding protein 39-like	Q9H9S4	24
CACNA2D1	Voltage-dependent calcium channel subunit alpha-2/delta-1	P54289	35
CADM1	Cell adhesion molecule 1;Cell adhesion molecule 1 (Fragment);Cell adhesion molecule 1 (Fragment);Cell adhesion molecule 1;Isoform 2 of Cell adhesion molecule 1;Isoform 3 of Cell adhesion molecule 1;Isoform 4 of Cell adhesion molecule 1;Isoform 5 of Cell adhesion molecule 1;Cell adhesion molecule 1 (Fragment)	A0A087X0T8	4
CADM3	Cell adhesion molecule 3;Isoform 2 of Cell adhesion molecule 3	Q8N126	14
CADM4	Cell adhesion molecule 4	Q8NFZ8	12
CALB1	Calbindin	P05937	17
CALB2	Calretinin	P22676	20
CALD1	Caldesmon	Q05682	26
CALR	Calreticulin	K7EL50	19
CAMK1	Calcium/calmodulin-dependent protein kinase type 1	Q14012	2
CAMKV	CaM kinase like vesicle associated;CaM kinase-like vesicle-associated protein;Isoform 2 of CaM kinase-like vesicle-associated protein	B4DM24	6
CAMSAP1	Calmodulin-regulated spectrin-associated protein 1;Isoform 2 of Calmodulin-regulated spectrin-associated protein 1;Isoform 3 of Calmodulin-regulated spectrin-associated protein 1	Q5T5Y3	3
CAPG	Macrophage-capping protein	P40121	14
CAPRIN1	Caprin-1;Isoform 2 of Caprin-1	Q14444	11
CAPZA1	F-actin-capping protein subunit alpha-1	P52907	11
CAPZA2	F-actin-capping protein subunit alpha-2	P47755	17
CARM1	Histone-arginine methyltransferase CARM1;Isoform 1 of Histone-arginine methyltransferase CARM1	Q86X55	10
CARMIL2	Capping protein regulator and myosin 1 linker 2;Capping protein regulator and myosin 1 linker 2;Capping protein, Arp2/3 and myosin-I linker protein 2;Isoform 2 of Capping protein, Arp2/3 and myosin-I linker protein 2	A0A8Q3SIB7	10
CARS1	Cysteine--tRNA ligase, cytoplasmic;Isoform 3 of Cysteine--tRNA ligase, cytoplasmic	P49589	24
CARS2	Probable cysteine--tRNA ligase, mitochondrial	Q9HA77	9
CASTOR2	Cytosolic arginine sensor for mTORC1 subunit 2	A6NHX0	8
CBFB	Core-binding factor subunit beta;Core-binding factor subunit beta;Isoform 2 of Core-binding factor subunit beta	A0A494C0A9	2
CBR1	Carbonyl reductase [NADPH] 1	P16152	31
CBR3	Carbonyl reductase [NADPH] 3	O75828	14
CBX1	Chromobox 1 (Fragment);Chromobox 1 (Fragment);Chromobox protein homolog 1	B5MD17	5
CBX3	Chromobox protein homolog 3	Q13185	7
CC2D1A	Coiled-coil and C2 domain-containing protein 1A	Q6P1N0	14
CCDC25	Coiled-coil domain-containing protein 25	Q86WR0	6
CCS	Superoxide dismutase copper chaperone;Copper chaperone for superoxide dismutase	J3KNF4	7
CD109	CD109 antigen;Isoform 4 of CD109 antigen	Q6YHK3	23
CD44	CD44 antigen (Fragment);CD44 antigen (Fragment);CD44 antigen (Fragment);CD44 antigen;CD44 antigen (Fragment);CD44 antigen (Fragment);CD44 antigen (Fragment);CD44 antigen;Isoform 10 of CD44 antigen;Isoform 11 of CD44 antigen;Isoform 12 of CD44 antigen;Isoform 13 of CD44 antigen;Isoform 14 of CD44 antigen;Isoform 15 of CD44 antigen;Isoform 16 of CD44 antigen;Isoform 17 of CD44 antigen;Isoform 18 of…	H0Y2P0	2
CDC37	Hsp90 co-chaperone Cdc37	Q16543	20
CDH11	Cadherin 11;Cadherin-11;Isoform 2 of Cadherin-11	H3BUU9	4
CDH2	Cadherin 2;Cadherin 2;Cadherin 2 (Fragment);Cadherin-2;Isoform 2 of Cadherin-2	A0A6Q8PF58	11
CDH20	Cadherin-20	Q9HBT6	2
CDH4	Cadherin 4;Cadherin-4;Isoform 2 of Cadherin-4	A0A087WX99	5
CDKN1B	Cyclin-dependent kinase inhibitor 1B	P46527	7
CDV3	CDV3 homolog;Protein CDV3 homolog;Isoform 2 of Protein CDV3 homolog	A0A8I5KX85	4
CELF1	CUG triplet repeat, RNA binding protein 1, isoform CRA_c;CUGBP Elav-like family member 1;Isoform 2 of CUGBP Elav-like family member 1;Isoform 3 of CUGBP Elav-like family member 1;Isoform 4 of CUGBP Elav-like family member 1;Isoform 5 of CUGBP Elav-like family member 1;Isoform 6 of CUGBP Elav-like family member 1	G5EA30	6
CELF2	CUGBP Elav-like family member 2;CUGBP Elav-like family member 2;CUGBP Elav-like family member 2;CUGBP Elav-like family member 2;CUGBP Elav-like family member 2;CUGBP Elav-like family member 2;Isoform 2 of CUGBP Elav-like family member 2;Isoform 3 of CUGBP Elav-like family member 2;Isoform 4 of CUGBP Elav-like family member 2;Isoform 5 of CUGBP Elav-like family member 2;CUGBP Elav-like family memb…	A0A0J9YX66	10
CFL1	Cofilin-1	P23528	31
CFL2	Cofilin-2	Q9Y281	13
CHDH	Choline dehydrogenase, mitochondrial	Q8NE62	12
CHI3L1	Chitinase-3-like protein 1	P36222	13
CHL1	Neural cell adhesion molecule L1-like protein	A0A087X0M8	42
CHM	Rab proteins geranylgeranyltransferase component A 1	P24386	10
CHML	Rab proteins geranylgeranyltransferase component A 2	P26374	2
CHORDC1	Cysteine and histidine-rich domain-containing protein 1	Q9UHD1	19
CIAPIN1	Cytokine induced apoptosis inhibitor 1;Cytokine induced apoptosis inhibitor 1;Anamorsin;Isoform 3 of Anamorsin	H3BT65	5
CIRBP	Cold-inducible RNA-binding protein	Q14011	4
CIT	Citron rho-interacting serine/threonine kinase;Citron rho-interacting serine/threonine kinase;Citron rho-interacting serine/threonine kinase;Citron rho-interacting serine/threonine kinase;non-specific serine/threonine protein kinase (Fragment);Citron Rho-interacting kinase;Isoform 3 of Citron Rho-interacting kinase;Isoform 4 of Citron Rho-interacting kinase	A0A7I2V4A6	10
CKAP5	Cytoskeleton-associated protein 5;Isoform 2 of Cytoskeleton-associated protein 5;Isoform 3 of Cytoskeleton-associated protein 5	Q14008	46
CKB	creatine kinase (Fragment)	H0YJG0	34
CLASP1	Cytoplasmic linker associated protein 1;Cytoplasmic linker associated protein 1;Cytoplasmic linker associated protein 1;Cytoplasmic linker associated protein 1;CLIP-associating protein 1;Isoform 2 of CLIP-associating protein 1;Isoform 3 of CLIP-associating protein 1;Isoform 4 of CLIP-associating protein 1;Isoform 5 of CLIP-associating protein 1	A0A8V8TLP7	7
CLIC4	Chloride intracellular channel protein 4	Q9Y696	21
CLSTN1	Isoform 2 of Calsyntenin-1	O94985-2	26
CLYBL	Citramalyl-CoA lyase, mitochondrial	Q8N0X4	12
CMAS	N-acylneuraminate cytidylyltransferase	Q8NFW8	18
CMBL	Carboxymethylenebutenolidase homolog	Q96DG6	14
CMPK1	UMP-CMP kinase	P30085	13
CNBP	CCHC-type zinc finger nucleic acid binding protein;Isoform 2 of CCHC-type zinc finger nucleic acid binding protein	P62633	3
CNDP1	Beta-Ala-His dipeptidase	Q96KN2	21
CNDP2	Cytosolic non-specific dipeptidase	Q96KP4	41
CNN3	Calponin-3	Q15417	9
CNRIP1	CB1 cannabinoid receptor-interacting protein 1	Q96F85	13
CNTFR	Ciliary neurotrophic factor receptor subunit alpha	P26992	2
CNTN2	Contactin 2;Contactin-2	A0A1W2PQ11	39
CNTNAP2	Contactin-associated protein-like 2	Q9UHC6	39
CNTNAP5	Contactin associated protein family member 5;Contactin-associated protein-like 5	A0A804HKY0	14
CORO1A	Coronin-1A	P31146	24
CORO1B	Coronin-1B	Q9BR76	18
COTL1	Coactosin-like protein	Q14019	15
CP	Ceruloplasmin	P00450	40
CPE	Carboxypeptidase E;Isoform 2 of Carboxypeptidase E	P16870	21
CPLX1	Complexin 1;Complexin-1	D6RI11	4
CPOX	Oxygen-dependent coproporphyrinogen-III oxidase, mitochondrial	P36551	11
CPPED1	Serine/threonine-protein phosphatase CPPED1	Q9BRF8	14
CPQ	Carboxypeptidase Q	Q9Y646	13
CRABP1	Cellular retinoic acid-binding protein 1	P29762	10
CRACDL	CRACD-like protein	Q6NV74	13
CRK	Adapter molecule crk	P46108	19
CRKL	Crk-like protein	P46109	18
CRPPA	D-ribitol-5-phosphate cytidylyltransferase;Isoform 2 of D-ribitol-5-phosphate cytidylyltransferase	A4D126	9
CRYL1	Lambda-crystallin homolog	Q9Y2S2	21
CRYZL1	Quinone oxidoreductase-like protein 1	O95825	15
CS	Citrate synthase;Citrate synthase, mitochondrial	B4DJV2	25
CSDE1	Cold shock domain-containing protein E1;Isoform 4 of Cold shock domain-containing protein E1	O75534	26
CST3	Cystatin-C	P01034	7
CSTB	Cystatin-B	P04080	7
CTBS	Di-N-acetylchitobiase	Q01459	4
CTH	Cystathionine gamma-lyase	P32929	15
CTSD	Cathepsin D	A0A1B0GWE8	21
CTSH	Cathepsin H;Cathepsin H;Cathepsin H;Cathepsin H;Cathepsin H;Cathepsin H;Pro-cathepsin H	A0A087X0D5	8
CTTN	Src substrate cortactin	Q14247	25
CUTA	Protein CutA;Isoform A of Protein CutA;Isoform C of Protein CutA	O60888	5
CUTC	Copper homeostasis protein cutC homolog	Q9NTM9	8
CYB5R2	NADH-cytochrome b5 reductase 2	Q6BCY4	20
CYB5R3	NADH-cytochrome b5 reductase;cytochrome-b5 reductase;NADH-cytochrome b5 reductase 3;Isoform 2 of NADH-cytochrome b5 reductase 3;Isoform 3 of NADH-cytochrome b5 reductase 3	A0A8I5KR71	16
CYCS	Cytochrome c	P99999	16
CYRIB	CYFIP related Rac1 interactor B	A0A8V8TMP7	22
CYTH1	Cytohesin 1;Cytohesin-1;Isoform 2 of Cytohesin-1	K7ENQ8	14
CYTH2	Cytohesin 2;Cytohesin 2;Cytohesin-2;Isoform 2 of Cytohesin-2	A0A0D9SFG6	5
CZIB	CXXC motif containing zinc binding protein	Q9NWV4	10
DARS2	Aspartyl-tRNA synthetase 2, mitochondrial;Aspartyl-tRNA synthetase 2, mitochondrial;Aspartyl-tRNA synthetase 2, mitochondrial;Aspartate--tRNA ligase, mitochondrial	A0A3B3IS54	4
DBI	Acyl-CoA-binding protein	P07108	12
DBNL	Drebrin-like protein	Q9UJU6	23
DCC	DCC netrin 1 receptor (Fragment);Netrin receptor DCC	E7EQM8	8
DCLK1	Serine/threonine-protein kinase DCLK1;Isoform 1 of Serine/threonine-protein kinase DCLK1;Doublecortin like kinase 1	O15075	12
DCTD	Deoxycytidylate deaminase;Isoform 2 of Deoxycytidylate deaminase	P32321	6
DCUN1D1	DCN1-like protein 1	Q96GG9	13
DDAH1	N(G),N(G)-dimethylarginine dimethylaminohydrolase 1	O94760	27
DDAH2	N(G),N(G)-dimethylarginine dimethylaminohydrolase 2	O95865	18
DDB1	DNA damage-binding protein 1	Q16531	56
DDI2	Protein DDI1 homolog 2;Isoform 3 of Protein DDI1 homolog 2	Q5TDH0	8
DDR1	receptor protein-tyrosine kinase;receptor protein-tyrosine kinase;Epithelial discoidin domain-containing receptor 1;Isoform 2 of Epithelial discoidin domain-containing receptor 1;Isoform 4 of Epithelial discoidin domain-containing receptor 1;Isoform 5 of Epithelial discoidin domain-containing receptor 1	A0A0A0MSX3	8
DDT	D-dopachrome decarboxylase	P30046	11
DDX17	RNA helicase;RNA helicase;Probable ATP-dependent RNA helicase DDX17;Isoform 2 of Probable ATP-dependent RNA helicase DDX17;Isoform 4 of Probable ATP-dependent RNA helicase DDX17	A0A1X7SBZ2	17
DDX5	Probable ATP-dependent RNA helicase DDX5;Probable ATP-dependent RNA helicase DDX5;Isoform 2 of Probable ATP-dependent RNA helicase DDX5	J3KTA4	14
DECR1	2,4-dienoyl-CoA reductase [(3E)-enoyl-CoA-producing], mitochondrial;Isoform 2 of 2,4-dienoyl-CoA reductase [(3E)-enoyl-CoA-producing], mitochondrial	Q16698	18
DEK	DEK proto-oncogene;DEK oncogene (DNA binding), isoform CRA_b;Protein DEK	A0A494C028	10
DENND1A	DENN domain containing 1A;DENN domain-containing protein 1A	A0A0A0MS48	4
DENR	Density-regulated protein	O43583	10
DFFA	DNA fragmentation factor subunit alpha;Isoform DFF35 of DNA fragmentation factor subunit alpha	O00273	6
DGLUCY	Isoform 2 of D-glutamate cyclase, mitochondrial	Q7Z3D6-2	26
DHPS	Deoxyhypusine synthase	P49366	3
DHRS11	Dehydrogenase/reductase SDR family member 11	Q6UWP2	11
DIABLO	Diablo IAP-binding mitochondrial protein;Isoform 2 of Diablo IAP-binding mitochondrial protein	Q9NR28	6
DIS3L2	DIS3-like exonuclease 2	Q8IYB7	19
DKK3	Dickkopf WNT signaling pathway inhibitor 3;Dickkopf-related protein 3	F6SYF8	7
DLD	Dihydrolipoyl dehydrogenase, mitochondrial	P09622	24
DLG1	Discs large MAGUK scaffold protein 1;Disks large homolog 1;Isoform 3 of Disks large homolog 1;Isoform 5 of Disks large homolog 1;Isoform 8 of Disks large homolog 1	A0A590UK48	25
DLG2	Discs large MAGUK scaffold protein 2	A0A3B3ISW2	43
DLG3	Disks large homolog 3	Q5JUW8	37
DLG4	Discs large MAGUK scaffold protein 4;Discs large MAGUK scaffold protein 4;Discs large MAGUK scaffold protein 4;DLG4 protein;Disks large homolog 4;Isoform 2 of Disks large homolog 4;Isoform 3 of Disks large homolog 4	A0A3B3IS17	30
DLGAP4	DLG associated protein 4;DLG associated protein 4;Disks large-associated protein 4;Isoform 2 of Disks large-associated protein 4;Isoform 3 of Disks large-associated protein 4	A0A0B4J2C2	3
DMTN	Dematin	Q08495	12
DNAJB2	DnaJ heat shock protein family (Hsp40) member B2 (Fragment);DnaJ heat shock protein family (Hsp40) member B2 (Fragment);DnaJ homolog subfamily B member 2;Isoform 2 of DnaJ homolog subfamily B member 2	C9JRD2	2
DNAJC6	Isoform 4 of Putative tyrosine-protein phosphatase auxilin	O75061-4	26
DNAJC7	DnaJ heat shock protein family (Hsp40) member C7 (Fragment);DnaJ heat shock protein family (Hsp40) member C7;DnaJ heat shock protein family (Hsp40) member C7 (Fragment);DnaJ heat shock protein family (Hsp40) member C7 (Fragment);DnaJ heat shock protein family (Hsp40) member C7;DnaJ heat shock protein family (Hsp40) member C7;DnaJ heat shock protein family (Hsp40) member C7;DnaJ heat shock protein…	A0A6I8PLE7	5
DNAJC8	DnaJ homolog subfamily C member 8	O75937	6
DNPEP	Aspartyl aminopeptidase;Aspartyl aminopeptidase;Aspartyl aminopeptidase;Isoform 2 of Aspartyl aminopeptidase	E5RIA4	17
DNPH1	2'-deoxynucleoside 5'-phosphate N-hydrolase 1 (Fragment);2'-deoxynucleoside 5'-phosphate N-hydrolase 1	H0Y8X4	10
DOC2A	Double C2-like domain-containing protein alpha	Q14183	4
DPP3	Dipeptidyl peptidase 3	Q9NY33	34
DPP7	Dipeptidyl peptidase 2	Q9UHL4	19
DSTN	Destrin	P60981	18
DTD1	D-aminoacyl-tRNA deacylase 1	Q8TEA8	12
DUSP3	Dual specificity protein phosphatase 3	P51452	9
DYNLT3	Dynein light chain Tctex-type 3	A6NGJ0	3
ECH1	Delta(3,5)-Delta(2,4)-dienoyl-CoA isomerase, mitochondrial	Q13011	19
ECHS1	Enoyl-CoA hydratase, mitochondrial	P30084	24
ECI1	Enoyl-CoA delta isomerase 1, mitochondrial	P42126	9
EDF1	Endothelial differentiation-related factor 1	O60869	6
EEF1A2	Elongation factor 1-alpha;Elongation factor 1-alpha 2	A0A2U3TZH3	15
EEF1G	Elongation factor 1-gamma	P26641	30
EEF2	Elongation factor 2	P13639	54
EFHD1	EF-hand domain-containing protein D1	Q9BUP0	12
EFNB3	Ephrin-B3	Q15768	2
EGLN1	Egl nine homolog 1;Isoform 2 of Egl nine homolog 1	Q9GZT9	9
EIF1	Eukaryotic translation initiation factor 1	K7EM18	5
EIF2AK2	Eukaryotic translation initiation factor 2 alpha kinase 2;Eukaryotic translation initiation factor 2 alpha kinase 2;Eukaryotic translation initiation factor 2 alpha kinase 2;Interferon-induced, double-stranded RNA-activated protein kinase;Isoform 2 of Interferon-induced, double-stranded RNA-activated protein kinase	A0A7P0TAL9	2
EIF2B1	Translation initiation factor eIF-2B subunit alpha	Q14232	9
EIF2S1	Eukaryotic translation initiation factor 2 subunit 1	P05198	24
EIF2S2	Eukaryotic translation initiation factor 2 subunit 2	P20042	14
EIF2S3	Eukaryotic translation initiation factor 2 subunit 3	P41091	26
EIF3D	Eukaryotic translation initiation factor 3 subunit D;Isoform 2 of Eukaryotic translation initiation factor 3 subunit D;Isoform 3 of Eukaryotic translation initiation factor 3 subunit D	O15371	4
EIF3I	Eukaryotic translation initiation factor 3 subunit I	A0A7I2YQF8	13
EIF4B	Eukaryotic translation initiation factor 4B	E7EX17	18
EIF4G1	Eukaryotic translation initiation factor 4 gamma 1;Eukaryotic translation initiation factor 4 gamma 1;Eukaryotic translation initiation factor 4 gamma 1;Eukaryotic translation initiation factor 4 gamma 1;Eukaryotic translation initiation factor 4 gamma 1;Isoform B of Eukaryotic translation initiation factor 4 gamma 1;Isoform C of Eukaryotic translation initiation factor 4 gamma 1;Isoform D of Euk…	A0A7I2Y1C3	22
EIF4G2	Eukaryotic translation initiation factor 4 gamma 2 (Fragment);Eukaryotic translation initiation factor 4 gamma 2;Eukaryotic translation initiation factor 4 gamma 2;Isoform 2 of Eukaryotic translation initiation factor 4 gamma 2	D3DQV9	17
EIF4H	Eukaryotic translation initiation factor 4H;Isoform Short of Eukaryotic translation initiation factor 4H	Q15056	12
EIF5A	Eukaryotic translation initiation factor 5A (Fragment);Eukaryotic translation initiation factor 5A;Eukaryotic translation initiation factor 5A-1	I3L397	14
ELOC	Elongin-C (Fragment);Elongin-C	E5RHG8	6
EML1	EMAP like 1;EMAP like 1;Echinoderm microtubule-associated protein-like 1;Isoform 3 of Echinoderm microtubule-associated protein-like 1	A0A3B3IU69	9
ENAH	ENAH actin regulator;Isoform 2 of Protein enabled homolog;Isoform 3 of Protein enabled homolog	A0A0U1RRM6	12
ENO1	Alpha-enolase	A0A2R8YEM5	55
ENO2	Gamma-enolase	P09104	50
ENOPH1	Enolase-phosphatase E1	Q9UHY7	15
ENPP4	Bis(5'-adenosyl)-triphosphatase ENPP4	Q9Y6X5	7
ENPP6	Glycerophosphocholine cholinephosphodiesterase ENPP6	Q6UWR7	11
ENSA	Alpha-endosulfine;Isoform 3 of Alpha-endosulfine	O43768	7
EPB41L2	Erythrocyte membrane protein band 4.1 like 2;Erythrocyte membrane protein band 4.1 like 2;Isoform 4 of Band 4.1-like protein 2	A0A994J5B1	40
EPHA4	receptor protein-tyrosine kinase;Ephrin type-A receptor 4	E9PG71	9
EPHB2	receptor protein-tyrosine kinase;Ephrin type-B receptor 2;Isoform 2 of Ephrin type-B receptor 2;Isoform 3 of Ephrin type-B receptor 2	B1AKC9	6
EPHX2	Bifunctional epoxide hydrolase 2	P34913	18
EPN1	Epsin-1;Isoform 2 of Epsin-1;Isoform 3 of Epsin-1	Q9Y6I3	10
EPN2	Epsin 2 (Fragment);Epsin 2;Isoform 2 of Epsin-2	F6PQP6	12
EPS15	Epidermal growth factor receptor pathway substrate 15;Epidermal growth factor receptor pathway substrate 15;Epidermal growth factor receptor substrate 15	A0A994J5A3	7
EPS15L1	Epidermal growth factor receptor pathway substrate 15 like 1;Epidermal growth factor receptor substrate 15-like 1;Isoform 2 of Epidermal growth factor receptor substrate 15-like 1;Isoform 3 of Epidermal growth factor receptor substrate 15-like 1	M0R165	24
ERI3	ERI1 exoribonuclease family member 3 (Fragment);ERI1 exoribonuclease 3;Isoform 2 of ERI1 exoribonuclease 3;Isoform 3 of ERI1 exoribonuclease 3	H0Y4B0	9
ERMN	Ermin;Isoform 2 of Ermin	Q8TAM6	21
ERO1A	ERO1-like protein alpha	Q96HE7	18
ERP29	Endoplasmic reticulum resident protein 29	P30040	11
ESD	S-formylglutathione hydrolase	P10768	17
ESYT1	Extended synaptotagmin-1;Isoform 2 of Extended synaptotagmin-1	Q9BSJ8	6
ESYT2	Extended synaptotagmin 2;Extended synaptotagmin-2;Isoform 2 of Extended synaptotagmin-2;Isoform 5 of Extended synaptotagmin-2;Isoform 6 of Extended synaptotagmin-2;Extended synaptotagmin 2	A0A499FIX8	4
EVL	Ena/VASP-like protein;Isoform 4 of Ena/VASP-like protein	Q9UI08	14
FABP3	Fatty acid-binding protein, heart;Fatty acid binding protein 3 (Fragment)	P05413	13
FABP7	Fatty acid-binding protein, brain	O15540	10
FAF1	FAS-associated factor 1;Isoform Short of FAS-associated factor 1	Q9UNN5	7
FAH	Fumarylacetoacetase	P16930	18
FAHD1	Acylpyruvase FAHD1, mitochondrial	Q6P587	15
FAM169A	Family with sequence similarity 169 member A;Soluble lamin-associated protein of 75 kDa	D6RB01	2
FAM3C	Protein FAM3C	Q92520	3
FBP1	Fructose-1,6-bisphosphatase 1	P09467	7
FBXL16	F-box/LRR-repeat protein 16	Q8N461	10
FBXO22	F-box only protein 22	Q8NEZ5	5
FBXO44	F-box only protein 44	Q9H4M3	7
FDPS	Farnesyl pyrophosphate synthase;Isoform 2 of Farnesyl pyrophosphate synthase	P14324	11
FGFR3	Fibroblast growth factor receptor;Fibroblast growth factor receptor;Fibroblast growth factor receptor 3;Isoform 2 of Fibroblast growth factor receptor 3;Isoform 3 of Fibroblast growth factor receptor 3;Isoform 4 of Fibroblast growth factor receptor 3	A0A7I2RW32	2
FKBP1A	Peptidyl-prolyl cis-trans isomerase FKBP1A	P62942	6
FKBP2	peptidylprolyl isomerase;Peptidyl-prolyl cis-trans isomerase FKBP2	A0A494C1N0	4
FKBP3	Peptidyl-prolyl cis-trans isomerase FKBP3	Q00688	13
FKBP4	Peptidyl-prolyl cis-trans isomerase FKBP4	Q02790	39
FKBP5	Peptidyl-prolyl cis-trans isomerase FKBP5	Q13451	19
FLNB	Filamin-B;Isoform 2 of Filamin-B;Isoform 8 of Filamin-B;Isoform 9 of Filamin-B	O75369	112
FLNC	Filamin-C;Isoform 2 of Filamin-C	Q14315	64
FN3KRP	Ketosamine-3-kinase	Q9HA64	14
FPGT	Fucose-1-phosphate guanylyltransferase (Fragment);Fucose-1-phosphate guanylyltransferase	A0A0S2Z5C6	11
FSCN1	Fascin	Q16658	45
FSD1	Fibronectin type III and SPRY domain containing 1;Fibronectin type III and SPRY domain-containing protein 1	M0R366	10
FSD1L	Fibronectin type III and SPRY domain containing 1 like;Fibronectin type III and SPRY domain containing 1 like;FSD1-like protein;Isoform 2 of FSD1-like protein	A0A0C4DG97	13
FTH1	Ferritin heavy chain	P02794	20
FTL	Ferritin light chain	P02792	15
FUBP1	Far upstream element binding protein 1;Far upstream element binding protein 1;Far upstream element-binding protein 1;Isoform 2 of Far upstream element-binding protein 1	A0A994J3Q8	20
FUCA2	Plasma alpha-L-fucosidase	Q9BTY2	3
FUS	RNA-binding protein FUS;Isoform Short of RNA-binding protein FUS	P35637	9
FXN	Frataxin, mitochondrial;Frataxin, mitochondrial	C9JAX1	5
GAA	Lysosomal alpha-glucosidase	P10253	24
GABARAPL1	GABA type A receptor associated protein like 1 (Fragment);Gamma-aminobutyric acid receptor-associated protein-like 1;Isoform 2 of Gamma-aminobutyric acid receptor-associated protein-like 1	F5GZY7	5
GALK2	Galactokinase 2;N-acetylgalactosamine kinase;Isoform 2 of N-acetylgalactosamine kinase	B7ZAX5	2
GALM	Galactose mutarotase	Q96C23	9
GALNS	N-acetylgalactosamine-6-sulfatase	P34059	8
GALT	Galactose-1-phosphate uridylyltransferase	P07902	3
GAMT	Guanidinoacetate N-methyltransferase	Q14353	7
GAP43	Neuromodulin;Isoform 2 of Neuromodulin	P17677	21
GAPVD1	GTPase activating protein and VPS9 domains 1;GTPase-activating protein and VPS9 domain-containing protein 1;Isoform 2 of GTPase-activating protein and VPS9 domain-containing protein 1;Isoform 3 of GTPase-activating protein and VPS9 domain-containing protein 1;Isoform 4 of GTPase-activating protein and VPS9 domain-containing protein 1;Isoform 5 of GTPase-activating protein and VPS9 domain-containi…	F8W9S7	2
GARS1	Isoform 2 of Glycine--tRNA ligase	P41250-2	37
GART	Trifunctional purine biosynthetic protein adenosine-3	P22102	20
GATM	Glycine amidinotransferase;Glycine amidinotransferase, mitochondrial;Isoform 2 of Glycine amidinotransferase, mitochondrial	A0A6Q8PHC6	25
GC	Vitamin D-binding protein;Vitamin D-binding protein;Isoform 3 of Vitamin D-binding protein	D6RF35	22
GCA	Grancalcin;Grancalcin (Fragment);Grancalcin	H7BXD5	4
GCHFR	GTP cyclohydrolase 1 feedback regulatory protein;Isoform 2 of GTP cyclohydrolase 1 feedback regulatory protein	P30047	4
GCLC	Glutamate--cysteine ligase (Fragment)	A0A2R8YEL6	28
GCSH	Glycine cleavage system protein H (Fragment);Glycine cleavage system protein H (Fragment);Glycine cleavage system H protein, mitochondrial	A0A1W2PQV2	2
GDA	Guanine deaminase	Q9Y2T3	35
GDI1	Rab GDP dissociation inhibitor alpha	P31150	39
GDI2	Rab GDP dissociation inhibitor beta	P50395	51
GFM1	Elongation factor G, mitochondrial	Q96RP9	20
GFRA2	GDNF family receptor alpha-2	O00451	9
GFUS	GDP-L-fucose synthase	Q13630	10
GGA1	ADP-ribosylation factor-binding protein GGA1;Isoform 3 of ADP-ribosylation factor-binding protein GGA1;Isoform 4 of ADP-ribosylation factor-binding protein GGA1;Isoform 6 of ADP-ribosylation factor-binding protein GGA1	Q9UJY5	9
GGA3	ADP-ribosylation factor-binding protein GGA3	Q9NZ52	3
GGPS1	Geranylgeranyl pyrophosphate synthase	O95749	10
GJA1	Gap junction alpha-1 protein	P17302	2
GLB1	Beta-galactosidase;Isoform 3 of Beta-galactosidase	P16278	10
GLO1	Lactoylglutathione lyase	Q04760	17
GLOD4	Isoform 2 of Glyoxalase domain-containing protein 4	Q9HC38-2	23
GLS	Glutaminase kidney isoform, mitochondrial	O94925	20
GLTP	Glycolipid transfer protein	Q9NZD2	21
GLUD1	Glutamate dehydrogenase 1, mitochondrial	P00367	40
GLUL	Glutamine synthetase	P15104	29
GMFB	Glia maturation factor beta	P60983	11
GMPR	GMP reductase 1	P36959	8
GMPR2	GMP reductase 2	Q9P2T1	20
GMPS	GMP synthase [glutamine-hydrolyzing]	P49915	32
GNAI1	Guanine nucleotide-binding protein G(i) subunit alpha-1	P63096	13
GNL1	Guanine nucleotide-binding protein-like 1	P36915	7
GNPDA1	Glucosamine-6-phosphate isomerase 1	P46926	17
GNPDA2	Glucosamine-6-phosphate isomerase 2	Q8TDQ7	8
GNPNAT1	Glucosamine 6-phosphate N-acetyltransferase (Fragment);Glucosamine 6-phosphate N-acetyltransferase	G3V4W4	4
GNS	Glucosamine (N-acetyl)-6-sulfatase;N-acetylglucosamine-6-sulfatase;N-acetylglucosamine-6-sulfatase;Isoform 2 of N-acetylglucosamine-6-sulfatase	F6S8M0	8
GOT1	Aspartate aminotransferase, cytoplasmic	P17174	37
GPD1	Glycerol-3-phosphate dehydrogenase [NAD(+)], cytoplasmic;Isoform 2 of Glycerol-3-phosphate dehydrogenase [NAD(+)], cytoplasmic	P21695	25
GPD1L	Glycerol-3-phosphate dehydrogenase 1-like protein	Q8N335	23
GPHN	Gephyrin;Isoform 2 of Gephyrin	Q9NQX3	37
GPI	Glucose-6-phosphate isomerase	A0A2U3TZU2	41
GPM6A	Neuronal membrane glycoprotein M6-a;Isoform 2 of Neuronal membrane glycoprotein M6-a;Isoform 3 of Neuronal membrane glycoprotein M6-a	P51674	5
GPM6B	Glycoprotein M6B;Isoform 4 of Neuronal membrane glycoprotein M6-b	B7Z613	4
GPRIN1	G protein-regulated inducer of neurite outgrowth 1	Q7Z2K8	31
GPT	Alanine aminotransferase 1	P24298	13
GRB2	Growth factor receptor-bound protein 2	P62993	16
GRHPR	Glyoxylate reductase/hydroxypyruvate reductase	Q9UBQ7	20
GSK3A	Glycogen synthase kinase-3 alpha	P49840	15
GSK3B	Glycogen synthase kinase-3 beta;Isoform 2 of Glycogen synthase kinase-3 beta	P49841	8
GSN	Isoform 2 of Gelsolin	P06396-2	47
GSPT1	Isoform 2 of Eukaryotic peptide chain release factor GTP-binding subunit ERF3A;Isoform 3 of Eukaryotic peptide chain release factor GTP-binding subunit ERF3A	P15170-2;P15170-3	19
GSR	Glutathione reductase, mitochondrial;Isoform Cytoplasmic of Glutathione reductase, mitochondrial	P00390	27
GSS	Glutathione synthetase	P48637	35
GSTM1	Glutathione S-transferase Mu 1	P09488	20
GSTM5	Glutathione S-transferase (Fragment);Glutathione S-transferase Mu 5	A0A3B3IRM5	8
GSTO1	Glutathione S-transferase omega-1	P78417	25
GSTT1	Glutathione S-transferase theta-1	P30711	10
GTF2F2	General transcription factor IIF subunit 2	P13984	4
GTF2I	General transcription factor IIi;General transcription factor IIi;General transcription factor II-I;Isoform 2 of General transcription factor II-I;Isoform 3 of General transcription factor II-I;Isoform 4 of General transcription factor II-I	A0A494C1K3	9
GUK1	Guanylate kinase	Q16774	11
GUSB	Beta-glucuronidase;Isoform 2 of Beta-glucuronidase;Isoform 3 of Beta-glucuronidase	P08236	5
GYG1	Glycogenin 1 (Fragment);Glycogenin-1;Isoform GN-1 of Glycogenin-1	C9JQ42	10
HAAO	3-hydroxyanthranilate 3,4-dioxygenase (Fragment);3-hydroxyanthranilate 3,4-dioxygenase	C9IY88	5
HACD3	Very-long-chain (3R)-3-hydroxyacyl-CoA dehydratase 3	Q9P035	3
HAGH	Hydroxyacylglutathione hydrolase, mitochondrial	Q16775	16
HARS1	Histidine--tRNA ligase, cytoplasmic;Histidine--tRNA ligase, cytoplasmic;Isoform 4 of Histidine--tRNA ligase, cytoplasmic	E7ETE2	27
HBD	Hemoglobin subunit delta	P02042	9
HCFC1	Host cell factor C1;Host cell factor 1;Isoform 4 of Host cell factor 1	A6NEM2	25
HCLS1	Hematopoietic lineage cell-specific protein	P14317	7
HDDC3	Guanosine-3',5'-bis(diphosphate) 3'-pyrophosphohydrolase MESH1	Q8N4P3	6
HDGF	Hepatoma-derived growth factor	P51858	18
HDGFL2	Hepatoma-derived growth factor-related protein 2;Isoform 2 of Hepatoma-derived growth factor-related protein 2	Q7Z4V5	9
HDHD3	Haloacid dehalogenase-like hydrolase domain-containing protein 3	Q9BSH5	7
HEBP2	Heme-binding protein 2	Q9Y5Z4	8
HEPACAM	Hepatic and glial cell adhesion molecule	A0A994J4I1	2
HEXA	Beta-hexosaminidase;Beta-hexosaminidase;Beta-hexosaminidase subunit alpha	H3BP20	16
HEXB	Beta-hexosaminidase subunit beta	P07686	15
HGS	Hepatocyte growth factor-regulated tyrosine kinase substrate	A0A7I2V2D8	20
HIBADH	3-hydroxyisobutyrate dehydrogenase, mitochondrial	P31937	12
HIBCH	3-hydroxyisobutyryl-CoA hydrolase, mitochondrial	Q6NVY1	24
HIKESHI	Protein Hikeshi	Q53FT3	3
HINT1	Adenosine 5'-monophosphoramidase HINT1	P49773	15
HLCS	Biotin--protein ligase;Biotin--protein ligase;Isoform 2 of Biotin--protein ligase	A0A8C8QSB1	7
HMGB1	High mobility group protein B1;High mobility group box 1	P09429	16
HMGB2	High mobility group protein B2	P26583	7
HMGCL	Hydroxymethylglutaryl-CoA lyase, mitochondrial	P35914	10
HMGCS1	Hydroxymethylglutaryl-CoA synthase, cytoplasmic	Q01581	9
HNMT	Histamine N-methyltransferase	P50135	13
HNRNPA1	Heterogeneous nuclear ribonucleoprotein A1;Heterogeneous nuclear ribonucleoprotein A1;Heterogeneous nuclear ribonucleoprotein A1;Isoform A1-A of Heterogeneous nuclear ribonucleoprotein A1;Isoform 2 of Heterogeneous nuclear ribonucleoprotein A1	A0A7I2V3R8	22
HNRNPA2B1	Heterogeneous nuclear ribonucleoproteins A2/B1	A0A7I2V4I6	21
HNRNPA3	Heterogeneous nuclear ribonucleoprotein A3	A0A7I2V2R3	13
HNRNPH1	Heterogeneous nuclear ribonucleoprotein H1;Heterogeneous nuclear ribonucleoprotein H1;Heterogeneous nuclear ribonucleoprotein H	E9PCY7	13
HNRNPK	Heterogeneous nuclear ribonucleoprotein K;Heterogeneous nuclear ribonucleoprotein K;Heterogeneous nuclear ribonucleoprotein K;Isoform 3 of Heterogeneous nuclear ribonucleoprotein K	A0A994J4E9	22
HNRNPLL	Heterogeneous nuclear ribonucleoprotein L like;Heterogeneous nuclear ribonucleoprotein L like;Heterogeneous nuclear ribonucleoprotein L-like;Isoform 4 of Heterogeneous nuclear ribonucleoprotein L-like;Isoform 5 of Heterogeneous nuclear ribonucleoprotein L-like;Heterogeneous nuclear ribonucleoprotein L like	B7WPG3	3
HNRNPR	Heterogeneous nuclear ribonucleoprotein R	O43390	25
HOMER1	Homer protein homolog 1	Q86YM7	27
HOMER2	Homer protein homolog 2;Isoform 2 of Homer protein homolog 2	Q9NSB8	3
HOPX	Homeodomain-only protein	Q9BPY8	4
HPRT1	Hypoxanthine-guanine phosphoribosyltransferase	P00492	15
HSPA13	Heat shock 70 kDa protein 13	P48723	8
HSPA2	Heat shock-related 70 kDa protein 2	P54652	28
HSPA4	Heat shock 70 kDa protein 4	P34932	66
HSPA4L	Heat shock 70 kDa protein 4L	O95757	45
HSPBP1	Hsp70-binding protein 1;Isoform 3 of Hsp70-binding protein 1	Q9NZL4	8
HSPE1	10 kDa heat shock protein, mitochondrial	P61604	18
HSPH1	Heat shock protein 105 kDa	Q92598	60
HYI	Putative hydroxypyruvate isomerase	F6UJY1	10
HYOU1	Hypoxia up-regulated 1;Hypoxia up-regulated 1;Hypoxia up-regulated 1;Hypoxia up-regulated protein 1	A0A087X054	26
IAH1	Isoamyl acetate-hydrolyzing esterase 1 homolog	Q2TAA2	14
IBA57	Putative transferase CAF17, mitochondrial	Q5T440	4
ICAM5	Intercellular adhesion molecule 5	Q9UMF0	29
ICOSLG	Inducible T cell costimulator ligand;Inducible T cell costimulator ligand;Inducible T cell costimulator ligand;Inducible T cell costimulator ligand;Inducible T cell costimulator ligand;ICOS ligand;Isoform 2 of ICOS ligand	A0A2R8Y5W7	2
IDH1	Isocitrate dehydrogenase [NADP] cytoplasmic	O75874	27
IDI1	isopentenyl-diphosphate Delta-isomerase;Isopentenyl-diphosphate Delta-isomerase 1;Isoform 2 of Isopentenyl-diphosphate Delta-isomerase 1	A0A8Q3WKR8	10
IDS	Iduronate 2-sulfatase (Hunter syndrome), isoform CRA_e;Iduronate 2-sulfatase	B3KWA1	3
IFT25	Intraflagellar transport protein 25 homolog	Q9Y547	4
IGHA1	Immunoglobulin heavy constant alpha 1;Isoform 1 of Immunoglobulin heavy constant alpha 1	P01876	5
ILF2	Interleukin enhancer binding factor 2;Interleukin enhancer-binding factor 2	B4DY09	19
ILF3	Isoform 4 of Interleukin enhancer-binding factor 3;Isoform 6 of Interleukin enhancer-binding factor 3;Isoform 7 of Interleukin enhancer-binding factor 3	Q12906-4;Q12906-6;Q12906-7	31
IMPA1	Inositol monophosphatase 1	P29218	24
INPP1	Inositol polyphosphate 1-phosphatase	P49441	9
ISCA2	Iron-sulfur cluster assembly 2 homolog, mitochondrial	Q86U28	5
ISCU	Iron-sulfur cluster assembly enzyme ISCU	Q9H1K1	9
ISOC1	Isochorismatase domain-containing protein 1	Q96CN7	12
ISYNA1	Inositol-3-phosphate synthase 1;Isoform 2 of Inositol-3-phosphate synthase 1;Isoform 3 of Inositol-3-phosphate synthase 1	Q9NPH2	13
ITPA	Inosine triphosphate pyrophosphatase;Isoform 2 of Inosine triphosphate pyrophosphatase	Q9BY32	3
ITSN1	Intersectin-1;Isoform 8 of Intersectin-1	Q15811	20
JAM2	Junctional adhesion molecule 2 (Fragment);Junctional adhesion molecule B;Isoform 3 of Junctional adhesion molecule B	H0YEX9	5
JAM3	Junctional adhesion molecule C	Q9BX67	7
JCHAIN	Joining chain of multimeric IgA and IgM (Fragment);Joining chain of multimeric IgA and IgM (Fragment);Immunoglobulin J chain	D6RD17	3
JPT1	Jupiter microtubule associated homolog 1 (Fragment);Jupiter microtubule associated homolog 1;Jupiter microtubule associated homolog 1;Isoform 2 of Jupiter microtubule associated homolog 1;Isoform 3 of Jupiter microtubule associated homolog 1	J3KSH8	2
JPT2	Jupiter microtubule associated homolog 2;Jupiter microtubule associated homolog 2 (Fragment);Jupiter microtubule associated homolog 2;Isoform 2 of Jupiter microtubule associated homolog 2;Isoform 3 of Jupiter microtubule associated homolog 2	A6NGP5	3
KATNAL1	Katanin p60 ATPase-containing subunit A-like 1	Q9BW62	5
KCTD12	BTB/POZ domain-containing protein KCTD12	Q96CX2	17
KCTD16	BTB/POZ domain-containing protein KCTD16	Q68DU8	5
KHK	Isoform A of Ketohexokinase	P50053-2	7
KHSRP	KH-type splicing regulatory protein;Far upstream element-binding protein 2	M0R0C6	32
KIAA0930	Uncharacterized protein KIAA0930;Isoform 2 of Uncharacterized protein KIAA0930;Isoform 3 of Uncharacterized protein KIAA0930	Q6ICG6	6
KIF21A	Kinesin family member 21A (Fragment);Isoform 4 of Kinesin-like protein KIF21A	A0A1B0GV47	21
KIF2A	Kinesin-like protein;Kinesin-like protein;Kinesin-like protein (Fragment);Kinesin-like protein;Kinesin-like protein KIF2A;Isoform 1 of Kinesin-like protein KIF2A;Isoform 2 of Kinesin-like protein KIF2A;Isoform 4 of Kinesin-like protein KIF2A;Isoform 5 of Kinesin-like protein KIF2A	A0A6Q8PFA6	19
KLC1	Kinesin light chain;Kinesin light chain;Kinesin light chain;Kinesin light chain;Kinesin light chain;Kinesin light chain 1;Isoform D of Kinesin light chain 1;Isoform C of Kinesin light chain 1;Isoform G of Kinesin light chain 1;Isoform J of Kinesin light chain 1;Isoform K of Kinesin light chain 1;Isoform N of Kinesin light chain 1;Isoform P of Kinesin light chain 1;Isoform S of Kinesin light chain…	E7EVH7	27
KLK6	Kallikrein-6	Q92876	9
KPNA4	Importin subunit alpha;Importin subunit alpha-3	H7C4F6	5
KYAT1	Kynurenine aminotransferase 1;Cysteine conjugate-beta lyase cytoplasmic (Glutamine transaminase K, kyneurenine aminotransferase), isoform CRA_b;Kynurenine--oxoglutarate transaminase 1	A0A494C066	17
L1CAM	Neural cell adhesion molecule L1;Isoform 2 of Neural cell adhesion molecule L1;Isoform 3 of Neural cell adhesion molecule L1	P32004	38
LACTB2	Endoribonuclease LACTB2	Q53H82	11
LAMP2	Lysosome-associated membrane glycoprotein 2;Isoform LAMP-2B of Lysosome-associated membrane glycoprotein 2;Isoform LAMP-2C of Lysosome-associated membrane glycoprotein 2	P13473	5
LAMTOR2	Ragulator complex protein LAMTOR2	Q9Y2Q5	5
LAP3	Cytosol aminopeptidase;Isoform 2 of Cytosol aminopeptidase	P28838	35
LASP1	LIM and SH3 domain protein 1	Q14847	19
LCMT1	Leucine carboxyl methyltransferase 1;Isoform 2 of Leucine carboxyl methyltransferase 1	Q9UIC8	13
LCP1	Plastin-2	P13796	33
LDHB	L-lactate dehydrogenase B chain	P07195	31
LGALS3BP	Galectin-3-binding protein	Q08380	8
LGALSL	Galectin-related protein	Q3ZCW2	8
LHPP	Phospholysine phosphohistidine inorganic pyrophosphate phosphatase	Q9H008	14
LIMCH1	LIM and calponin homology domains-containing protein 1;Isoform 10 of LIM and calponin homology domains-containing protein 1;Isoform 2 of LIM and calponin homology domains-containing protein 1;Isoform 4 of LIM and calponin homology domains-containing protein 1	Q9UPQ0	11
LINGO1	Leucine-rich repeat and immunoglobulin-like domain-containing nogo receptor-interacting protein 1;Isoform 2 of Leucine-rich repeat and immunoglobulin-like domain-containing nogo receptor-interacting protein 1	Q96FE5	7
LLGL1	Lethal(2) giant larvae protein homolog 1	Q15334	19
LRG1	Leucine-rich alpha-2-glycoprotein	P02750	11
LRRC20	Leucine-rich repeat-containing protein 20;Isoform 3 of Leucine-rich repeat-containing protein 20;Leucine-rich repeat-containing protein 20 (Fragment)	Q8TCA0	5
LRRC40	Leucine-rich repeat-containing protein 40	Q9H9A6	5
LRRC4B	Leucine-rich repeat-containing protein 4B	Q9NT99	12
LRRC59	Leucine-rich repeat-containing protein 59	Q96AG4	6
LSAMP	Limbic system associated membrane protein (Fragment);Limbic system-associated membrane protein	H3BLU2	12
LSM2	U6 snRNA-associated Sm-like protein LSm2	Q9Y333	5
LSM3	U6 snRNA-associated Sm-like protein LSm3	P62310	2
LSM4	U6 snRNA-associated Sm-like protein LSm4;U6 snRNA-associated Sm-like protein LSm4 (Fragment)	Q9Y4Z0	6
LSM7	U6 snRNA-associated Sm-like protein LSm7	Q9UK45	2
LSM8	U6 snRNA-associated Sm-like protein LSm8	O95777	6
LXN	Latexin	Q9BS40	2
LYPLA1	palmitoyl-protein hydrolase;palmitoyl-protein hydrolase (Fragment);Acyl-protein thioesterase 1;Isoform 2 of Acyl-protein thioesterase 1	A0A087X1K9	6
LYRM9	LYR motif-containing protein 9	A8MSI8;D6RAR2;D6RFL2;J3KTA2	3
LYSMD2	LysM and putative peptidoglycan-binding domain-containing protein 2	Q8IV50	3
LZIC	Protein LZIC;Isoform 2 of Protein LZIC	Q8WZA0	7
MACROH2A1	Histone H2A;Core histone macro-H2A.1;Isoform 2 of Core histone macro-H2A.1;Isoform 3 of Core histone macro-H2A.1	B4DJC3	3
MAG	Myelin-associated glycoprotein;Isoform 2 of Myelin-associated glycoprotein;Isoform 3 of Myelin-associated glycoprotein	P20916	12
MAGI1	Membrane-associated guanylate kinase, WW and PDZ domain-containing protein 1;Isoform 2 of Membrane-associated guanylate kinase, WW and PDZ domain-containing protein 1;Isoform 3 of Membrane-associated guanylate kinase, WW and PDZ domain-containing protein 1;Isoform 5 of Membrane-associated guanylate kinase, WW and PDZ domain-containing protein 1;Isoform 6 of Membrane-associated guanylate kinase, W…	Q96QZ7	14
MAGI2	Membrane associated guanylate kinase, WW and PDZ domain containing 2 (Fragment);Membrane associated guanylate kinase, WW and PDZ domain containing 2 (Fragment);Membrane-associated guanylate kinase, WW and PDZ domain-containing protein 2;Isoform 2 of Membrane-associated guanylate kinase, WW and PDZ domain-containing protein 2	A0A0D9SGI1	17
MAP1A	Microtubule associated protein 1A;Microtubule-associated protein 1A	E9PGC8	142
MAP1B	Microtubule-associated protein 1B	P46821	121
MAP1LC3A	Microtubule-associated proteins 1A/1B light chain 3A	Q9H492	6
MAP1LC3B2	Microtubule-associated proteins 1A/1B light chain 3 beta 2;Microtubule associated protein 1 light chain 3 beta;Microtubule-associated proteins 1A/1B light chain 3B	A6NCE7;H3BTL1;Q9GZQ8	3
MAP2	Microtubule-associated protein	A0A669KB77	100
MAP2K4	Dual specificity mitogen-activated protein kinase kinase 4;Isoform 2 of Dual specificity mitogen-activated protein kinase kinase 4	P45985	6
MAP4	Microtubule-associated protein;Microtubule-associated protein 4	E7EVA0;P27816	53
MAPK1	Mitogen-activated protein kinase 1	P28482	23
MAPK3	Mitogen-activated protein kinase 3	P27361	21
MAPK9	Mitogen-activated protein kinase 9;Isoform Alpha-1 of Mitogen-activated protein kinase 9	P45984	5
MAPRE1	Microtubule-associated protein RP/EB family member 1	Q15691	13
MAPRE2	Isoform 5 of Microtubule-associated protein RP/EB family member 2	Q15555-5	16
MBLAC1	Metallo-beta-lactamase domain-containing protein 1	A4D2B0	5
MCAM	Cell surface glycoprotein MUC18	P43121	13
MCTS1	Malignant T-cell-amplified sequence 1;Isoform 3 of Malignant T-cell-amplified sequence 1	Q9ULC4	10
MDH1	Isoform 3 of Malate dehydrogenase, cytoplasmic	C9JRL4	42
MDH2	Malate dehydrogenase, mitochondrial	P40926	33
ME1	NADP-dependent malic enzyme	P48163	27
ME2	Malic enzyme;NAD-dependent malic enzyme, mitochondrial	A0A1W2PPH1	26
ME3	NADP-dependent malic enzyme, mitochondrial	Q16798	30
MEGF8	Multiple epidermal growth factor-like domains protein 8	Q7Z7M0	11
MESD	LRP chaperone MESD	Q14696	12
MICAL3	[F-actin]-monooxygenase MICAL3	Q7RTP6	10
MIF	Macrophage migration inhibitory factor	P14174	6
MINDY3	Ubiquitin carboxyl-terminal hydrolase MINDY-3	Q9H8M7	6
MIX23	Protein MIX23	Q4VC31	5
MOCS2	Molybdopterin synthase sulfur carrier subunit	E9PKT9	6
MOXD1	DBH-like monooxygenase protein 1;Isoform 2 of DBH-like monooxygenase protein 1	Q6UVY6	7
MPI	Mannose-6-phosphate isomerase	P34949	21
MPP2	MAGUK p55 scaffold protein 2;MAGUK p55 scaffold protein 2;MAGUK p55 scaffold protein 2;MAGUK p55 scaffold protein 2;MAGUK p55 scaffold protein 2;MAGUK p55 subfamily member 2;Isoform 2 of MAGUK p55 subfamily member 2;Isoform 3 of MAGUK p55 subfamily member 2;Isoform 4 of MAGUK p55 subfamily member 2;Isoform 6 of MAGUK p55 subfamily member 2	A0A0A0MRU0	3
MPST	3-mercaptopyruvate sulfurtransferase	P25325	17
MSRA	Mitochondrial peptide methionine sulfoxide reductase;Isoform 4 of Mitochondrial peptide methionine sulfoxide reductase;Isoform 5 of Mitochondrial peptide methionine sulfoxide reductase	Q9UJ68	6
MSRB2	Methionine-R-sulfoxide reductase B2, mitochondrial	Q9Y3D2	4
MT3	Metallothionein 3;Metallothionein;Metallothionein-3	H3BPK2	2
MTAP	S-methyl-5'-thioadenosine phosphorylase	Q13126	19
MTMR1	Phosphatidylinositol-3,5-bisphosphate 3-phosphatase;Phosphatidylinositol-3,5-bisphosphate 3-phosphatase;Myotubularin-related protein 1;Isoform 1A of Myotubularin-related protein 1	E9PPP8	10
MTPN	Myotrophin	P58546	9
MTRES1	Mitochondrial transcription rescue factor 1	A0A0D9SEI0	5
MVD	Diphosphomevalonate decarboxylase	P53602	20
MYDGF	Myeloid-derived growth factor	Q969H8	6
MYG1	MYG1 exonuclease	Q9HB07	9
MYLK	Myosin light chain kinase, smooth muscle;Myosin light chain kinase, smooth muscle;Myosin light chain kinase, smooth muscle;Isoform 2 of Myosin light chain kinase, smooth muscle;Isoform 3A of Myosin light chain kinase, smooth muscle;Isoform 3B of Myosin light chain kinase, smooth muscle;Isoform 4 of Myosin light chain kinase, smooth muscle;Isoform Del-1790 of Myosin light chain kinase, smooth musc…	A0A8I5KU53	12
MYO5A	Myosin VA;Myosin VA;Unconventional myosin-Va;Myosin VA;Unconventional myosin-Va;Isoform 2 of Unconventional myosin-Va;Isoform 3 of Unconventional myosin-Va	A0A8I5KTF1	14
NAA15	N-alpha-acetyltransferase 15, NatA auxiliary subunit;N-alpha-acetyltransferase 15, NatA auxiliary subunit;N-alpha-acetyltransferase 15, NatA auxiliary subunit;N-alpha-acetyltransferase 15, NatA auxiliary subunit;Isoform 2 of N-alpha-acetyltransferase 15, NatA auxiliary subunit	A0A0B4J1W3	2
NAA30	N-alpha-acetyltransferase 30;Isoform 2 of N-alpha-acetyltransferase 30	Q147X3	2
NAA50	N-alpha-acetyltransferase 50, NatE catalytic subunit;N-alpha-acetyltransferase 50, NatE catalytic subunit;N-alpha-acetyltransferase 50	C9J5D1	9
NAE1	NEDD8-activating enzyme E1 regulatory subunit;Isoform 2 of NEDD8-activating enzyme E1 regulatory subunit	Q13564	24
NAGA	Alpha-N-acetylgalactosaminidase	P17050	8
NAGK	N-acetyl-D-glucosamine kinase	Q9UJ70	19
NANS	Sialic acid synthase	Q9NR45	13
NAPRT	Nicotinate phosphoribosyltransferase	Q6XQN6	21
NARS1	Asparagine--tRNA ligase, cytoplasmic	O43776	26
NASP	Nuclear autoantigenic sperm protein	P49321	16
NAXE	NAD(P)H-hydrate epimerase	Q8NCW5	14
NCAM2	Neural cell adhesion molecule 2	H9KV31	31
NCDN	Neurochondrin;Isoform 2 of Neurochondrin	Q9UBB6	23
NCK1	Cytoplasmic protein NCK1	P16333	6
NCK2	Cytoplasmic protein NCK2	O43639	10
NCL	Nucleolin	A0A7I2V3F3	35
NCOA5	Nuclear receptor coactivator 5	Q9HCD5	2
NCOA7	Nuclear receptor coactivator 7;Isoform 2 of Nuclear receptor coactivator 7;Isoform 7 of Nuclear receptor coactivator 7	Q8NI08	18
NDRG1	Protein NDRG1	Q92597	11
NDRG2	Protein NDRG2;Protein NDRG2 (Fragment)	G3V237	18
NDUFAB1	Acyl carrier protein (Fragment);Acyl carrier protein, mitochondrial	I3L505	2
NECAB1	N-terminal EF-hand calcium-binding protein 1	Q8N987	12
NECAB2	N-terminal EF-hand calcium-binding protein 2	Q7Z6G3	9
NECAP1	NECAP endocytosis associated 1;NECAP endocytosis associated 1;NECAP endocytosis associated 1;NECAP endocytosis associated 1 (Fragment);Adaptin ear-binding coat-associated protein 1	A0A1W2PR09	9
NECTIN1	Nectin cell adhesion molecule 1;Nectin-1;Isoform Alpha of Nectin-1;Isoform Gamma of Nectin-1	A0A8V8TKI1	9
NEDD8-MDP1	NEDD8-MDP1 readthrough (Fragment)	E9PL57	8
NELL2	Neural EGFL like 2;Protein kinase C-binding protein NELL2;Isoform 2 of Protein kinase C-binding protein NELL2;Isoform 3 of Protein kinase C-binding protein NELL2;Isoform 4 of Protein kinase C-binding protein NELL2	F8VVB6	8
NEO1	Neogenin;Isoform 2 of Neogenin;Isoform 3 of Neogenin;Isoform 4 of Neogenin	Q92859	29
NFU1	NFU1 iron-sulfur cluster scaffold homolog, mitochondrial;Isoform 3 of NFU1 iron-sulfur cluster scaffold homolog, mitochondrial	Q9UMS0	3
NHERF1	Na(+)/H(+) exchange regulatory cofactor NHE-RF1	O14745	17
NHLRC2	NHL repeat-containing protein 2	Q8NBF2	17
NIF3L1	NIF3-like protein 1;Isoform 2 of NIF3-like protein 1	Q9GZT8	21
NIPSNAP3A	Protein NipSnap homolog 3A	Q9UFN0	14
NIPSNAP3B	Protein NipSnap homolog 3B	Q9BS92	10
NIT2	Omega-amidase NIT2	Q9NQR4	19
NLGN3	Neuroligin 3;Neuroligin-3;Isoform 2 of Neuroligin-3;Isoform 3 of Neuroligin-3	A0A8I5KVP5	9
NMT1	Glycylpeptide N-tetradecanoyltransferase;Glycylpeptide N-tetradecanoyltransferase 1	A0A7I2V539	22
NMT2	Glycylpeptide N-tetradecanoyltransferase 2	O60551	4
NONO	Non-POU domain containing octamer binding;Non-POU domain containing octamer binding;Non-POU domain containing octamer binding;Non-POU domain containing octamer binding;Non-POU domain containing octamer binding;Non-POU domain containing octamer binding;Non-POU domain-containing octamer-binding protein;Isoform 2 of Non-POU domain-containing octamer-binding protein	A0A7I2V464	16
NOVA1	RNA-binding protein Nova-1	P51513	19
NOVA2	NOVA alternative splicing regulator 2;RNA-binding protein Nova-2	A0A6Q8PFC2	3
NPC2	NPC intracellular cholesterol transporter 2;NPC intracellular cholesterol transporter 2 (Fragment);NPC intracellular cholesterol transporter 2;NPC intracellular cholesterol transporter 2;NPC intracellular cholesterol transporter 2	E7EMS2	8
NPEPL1	Probable aminopeptidase NPEPL1;Isoform 4 of Probable aminopeptidase NPEPL1;Isoform 5 of Probable aminopeptidase NPEPL1	Q8NDH3	11
NPEPPS	Aminopeptidase;Puromycin-sensitive aminopeptidase	E9PLK3	56
NPLOC4	Nuclear protein localization protein 4 homolog;Isoform 2 of Nuclear protein localization protein 4 homolog	Q8TAT6	27
NPTX1	Neuronal pentraxin-1	Q15818	19
NPTXR	Neuronal pentraxin receptor	A0A1X7SBT7	12
NQO2	Ribosyldihydronicotinamide dehydrogenase [quinone]	P16083	16
NRBP2	Nuclear receptor-binding protein 2;Isoform 2 of Nuclear receptor-binding protein 2	Q9NSY0	3
NRCAM	Neuronal cell adhesion molecule;Isoform 2 of Neuronal cell adhesion molecule;Isoform 5 of Neuronal cell adhesion molecule	Q92823	47
NRXN1	Isoform 3a of Neurexin-1	Q9ULB1-3	30
NRXN2	Neurexin 2;Neurexin 2;Neurexin 2;Neurexin 2;Neurexin-2;Isoform 2a of Neurexin-2	A0A8I5KY42	4
NRXN3	Neurexin 3;Neurexin 3;Neurexin 3 (Fragment);Neurexin-3;Isoform 4a of Neurexin-3	A0A0A0MR89	19
NSFL1C	NSFL1 cofactor p47;Isoform 3 of NSFL1 cofactor p47	Q9UNZ2	24
NT5C2	5'-nucleotidase, cytosolic II;5'-nucleotidase, cytosolic II;Cytosolic purine 5'-nucleotidase;Isoform 2 of Cytosolic purine 5'-nucleotidase	A0A6Q8PHB5	18
NT5DC1	5'-nucleotidase domain-containing protein 1	Q5TFE4	17
NTMT1	N-terminal Xaa-Pro-Lys N-methyltransferase 1;Isoform 2 of N-terminal Xaa-Pro-Lys N-methyltransferase 1	Q9BV86	2
NTRK2	Neurotrophic receptor tyrosine kinase 2;Neurotrophic receptor tyrosine kinase 2;Neurotrophic receptor tyrosine kinase 2;Neurotrophic receptor tyrosine kinase 2;Tyrosine-protein kinase receptor;Neurotrophic receptor tyrosine kinase 2;Neurotrophic receptor tyrosine kinase 2;Tyrosine-protein kinase receptor;BDNF/NT-3 growth factors receptor;Isoform TrkB-T1 of BDNF/NT-3 growth factors receptor;Isofor…	A0A8I5KPC6	2
NUCKS1	Nuclear ubiquitous casein and cyclin-dependent kinase substrate 1	Q9H1E3	6
NUDC	Nuclear migration protein nudC	Q9Y266	21
NUDCD2	NudC domain-containing protein 2	Q8WVJ2	5
NUDT1	Oxidized purine nucleoside triphosphate hydrolase;Isoform p26 of Oxidized purine nucleoside triphosphate hydrolase;Isoform p22 of Oxidized purine nucleoside triphosphate hydrolase;Isoform p21 of Oxidized purine nucleoside triphosphate hydrolase	P36639	5
NUDT14	Uridine diphosphate glucose pyrophosphatase NUDT14	O95848	10
NUDT18	8-oxo-dGDP phosphatase NUDT18;Isoform 2 of 8-oxo-dGDP phosphatase NUDT18	Q6ZVK8	5
NUDT2	Bis(5'-nucleosyl)-tetraphosphatase [asymmetrical]	P50583	9
NUDT5	Nudix hydrolase 5;ADP-sugar pyrophosphatase	A6NFX8	16
NUMB	NUMB endocytic adaptor protein (Fragment);Protein numb homolog;Isoform 2 of Protein numb homolog;Isoform 3 of Protein numb homolog;Isoform 4 of Protein numb homolog;Isoform 5 of Protein numb homolog;Isoform 6 of Protein numb homolog;Isoform 7 of Protein numb homolog;Isoform 8 of Protein numb homolog	G3V3R1	4
NUP214	Nucleoporin 214;Nucleoporin 214;Nuclear pore complex protein Nup214;Isoform 2 of Nuclear pore complex protein Nup214;Isoform 3 of Nuclear pore complex protein Nup214;Isoform 4 of Nuclear pore complex protein Nup214	A0A494C1F2	6
NUTF2	Nuclear transport factor 2	P61970	7
OGDHL	2-oxoglutarate dehydrogenase-like, mitochondrial	Q9ULD0	7
OLA1	Obg-like ATPase 1	J3KQ32	36
OMG	Oligodendrocyte-myelin glycoprotein	P23515	11
ORM1	Alpha-1-acid glycoprotein 1	P02763	10
OSBPL1A	Oxysterol-binding protein-related protein 1;Isoform A of Oxysterol-binding protein-related protein 1;Isoform 4 of Oxysterol-binding protein-related protein 1	Q9BXW6	16
OSGEP	tRNA N6-adenosine threonylcarbamoyltransferase	Q9NPF4	4
OSTF1	Osteoclast-stimulating factor 1	Q92882	9
OTUB1	ubiquitinyl hydrolase 1;Ubiquitin thioesterase OTUB1	F5GYN4	12
OTUD6B	ubiquitinyl hydrolase 1;Deubiquitinase OTUD6B;Isoform 2 of Deubiquitinase OTUD6B	A0A087X0W9	4
OXR1	Isoform 8 of Oxidation resistance protein 1	Q8N573-8	54
OXSR1	Serine/threonine-protein kinase OSR1	O95747	6
P4HB	Protein disulfide-isomerase	A0A7P0TA35	37
PA2G4	Proliferation-associated protein 2G4	Q9UQ80	25
PABPC1	Polyadenylate-binding protein;Polyadenylate-binding protein 1;Isoform 2 of Polyadenylate-binding protein 1	H0YAR2	32
PACS1	Phosphofurin acidic cluster sorting protein 1	B4DF77	18
PACS2	Phosphofurin acidic cluster sorting protein 2;Phosphofurin acidic cluster sorting protein 2;Phosphofurin acidic cluster sorting protein 2;Isoform 2 of Phosphofurin acidic cluster sorting protein 2;Isoform 4 of Phosphofurin acidic cluster sorting protein 2	A0A8I5KQA5	5
PAFAH1B2	Platelet-activating factor acetylhydrolase IB subunit alpha2	P68402	14
PAICS	Bifunctional phosphoribosylaminoimidazole carboxylase/phosphoribosylaminoimidazole succinocarboxamide synthetase	P22234	28
PAIP1	Polyadenylate-binding protein-interacting protein 1;Isoform 2 of Polyadenylate-binding protein-interacting protein 1;Isoform 3 of Polyadenylate-binding protein-interacting protein 1	Q9H074	9
PAK1	Serine/threonine-protein kinase PAK 1	Q13153	27
PAK2	Serine/threonine-protein kinase PAK 2	Q13177	17
PAK3	Serine/threonine-protein kinase PAK 3;Isoform 2 of Serine/threonine-protein kinase PAK 3;Isoform 3 of Serine/threonine-protein kinase PAK 3;Isoform 4 of Serine/threonine-protein kinase PAK 3	O75914	11
PALLD	Palladin, cytoskeletal associated protein;Palladin;Isoform 2 of Palladin;Isoform 3 of Palladin;Isoform 4 of Palladin;Isoform 5 of Palladin;Isoform 7 of Palladin;Isoform 8 of Palladin;Isoform 9 of Palladin	A0A994J7A4	7
PALM	Paralemmin-1	O75781	17
PAM	Peptidylglycine alpha-amidating monooxygenase;Peptidylglycine alpha-amidating monooxygenase;Peptidylglycine alpha-amidating monooxygenase;Peptidylglycine alpha-amidating monooxygenase;Peptidylglycine alpha-amidating monooxygenase;Peptidyl-glycine alpha-amidating monooxygenase;Isoform 2 of Peptidyl-glycine alpha-amidating monooxygenase;Isoform 3 of Peptidyl-glycine alpha-amidating monooxygenase;Is…	A0A804HI59	14
PANK2	Pantothenate kinase 2, mitochondrial;Isoform 2 of Pantothenate kinase 2, mitochondrial;Isoform 4 of Pantothenate kinase 2, mitochondrial	Q9BZ23	9
PANK4	4'-phosphopantetheine phosphatase	E9PHT6	7
PARK7	Parkinson disease protein 7	Q99497	29
PARP1	Poly [ADP-ribose] polymerase 1	P09874	45
PCBD1	Pterin-4-alpha-carbinolamine dehydratase	P61457	7
PCBP2	Isoform 3 of Poly(rC)-binding protein 2;Isoform 4 of Poly(rC)-binding protein 2;Isoform 6 of Poly(rC)-binding protein 2;Isoform 7 of Poly(rC)-binding protein 2	Q15366-3;Q15366-4;Q15366-6;Q15366-7	13
PCDH1	Isoform 2 of Protocadherin-1	Q08174-2	15
PCDH10	Protocadherin-10;Isoform 2 of Protocadherin-10	Q9P2E7	3
PCDH7	Protocadherin 7	A0A087X2C4	8
PCDH9	PCDH9 protein;Protocadherin 9;Protocadherin-9;Isoform 2 of Protocadherin-9	B7ZM79	16
PCNA	Proliferating cell nuclear antigen	P12004	4
PCNP	PEST proteolytic signal-containing nuclear protein;Isoform 2 of PEST proteolytic signal-containing nuclear protein	Q8WW12	6
PDAP1	28 kDa heat- and acid-stable phosphoprotein	Q13442	6
PDCD5	Programmed cell death protein 5	O14737	9
PDE12	2',5'-phosphodiesterase 12;Isoform 2 of 2',5'-phosphodiesterase 12	Q6L8Q7	17
PDIA4	Protein disulfide-isomerase A4	P13667	35
PDPK1	3-phosphoinositide-dependent protein kinase 1;3-phosphoinositide-dependent protein kinase 1;Isoform 2 of 3-phosphoinositide-dependent protein kinase 1;Isoform 3 of 3-phosphoinositide-dependent protein kinase 1;Isoform 4 of 3-phosphoinositide-dependent protein kinase 1	E9PER6	3
PDXP	Chronophin	Q96GD0	26
PEA15	Astrocytic phosphoprotein PEA-15	Q15121	11
PEBP1	Phosphatidylethanolamine-binding protein 1	P30086	24
PEPD	Peptidase D;Xaa-Pro dipeptidase	A0A494C165	21
PFAS	Phosphoribosylformylglycinamidine synthase	O15067	40
PFDN1	Prefoldin subunit 1	O60925	7
PFDN2	Prefoldin subunit 2	Q9UHV9	8
PFDN4	Prefoldin subunit 4	E9PQY2	3
PFDN5	Prefoldin subunit 5	Q99471	8
PFDN6	Prefoldin subunit 6	O15212	5
PFN1	Profilin-1	P07737	12
PFN2	Profilin;Isoform IIb of Profilin-2	G5E9Q6	12
PGAM1	Phosphoglycerate mutase 1	P18669	29
PGD	6-phosphogluconate dehydrogenase, decarboxylating;Isoform 2 of 6-phosphogluconate dehydrogenase, decarboxylating	P52209	34
PGGT1B	Geranylgeranyl transferase type-1 subunit beta;Isoform 2 of Geranylgeranyl transferase type-1 subunit beta	P53609	7
PGK1	Phosphoglycerate kinase 1	P00558	61
PGLS	6-phosphogluconolactonase	O95336	14
PGM2	Phosphopentomutase	Q96G03	32
PGM3	Phosphoacetylglucosamine mutase;Isoform 3 of Phosphoacetylglucosamine mutase	O95394	24
PGP	Glycerol-3-phosphate phosphatase	A6NDG6	19
PGPEP1	Pyroglutamyl-peptidase 1	Q9NXJ5	4
PHACTR2	Phosphatase and actin regulator;Phosphatase and actin regulator 2;Isoform 2 of Phosphatase and actin regulator 2;Isoform 4 of Phosphatase and actin regulator 2;Isoform 5 of Phosphatase and actin regulator 2	J3KP75	2
PHF24	PHD finger protein 24	Q9UPV7	12
PHPT1	14 kDa phosphohistidine phosphatase	Q9NRX4	7
PHYHIP	Phytanoyl-CoA hydroxylase-interacting protein	Q92561	12
PHYHIPL	Phytanoyl-CoA hydroxylase-interacting protein-like	Q96FC7	21
PHYKPL	5-phosphohydroxy-L-lysine phospho-lyase	Q8IUZ5	6
PIN4	Peptidyl-prolyl cis-trans isomerase NIMA-interacting 4;Isoform 2 of Peptidyl-prolyl cis-trans isomerase NIMA-interacting 4	Q9Y237	2
PIP4K2A	Phosphatidylinositol 5-phosphate 4-kinase type-2 alpha	P48426	21
PIP4K2B	Phosphatidylinositol 5-phosphate 4-kinase type-2 beta	P78356	14
PIP4K2C	Phosphatidylinositol 5-phosphate 4-kinase type-2 gamma	Q8TBX8	10
PITHD1	PITH domain-containing protein 1	Q9GZP4	18
PITPNB	Phosphatidylinositol transfer protein beta (Fragment);Phosphatidylinositol transfer protein beta isoform;Isoform 2 of Phosphatidylinositol transfer protein beta isoform;Isoform 3 of Phosphatidylinositol transfer protein beta isoform	B3KYB6	3
PITRM1	Pitrilysin metalloproteinase 1;Presequence protease, mitochondrial;Isoform 2 of Presequence protease, mitochondrial	A0A7I2YQT2	24
PLA2G15	Phospholipase A2 group XV (Fragment);Phospholipase A2 group XV	H3BMU8	3
PLAA	Phospholipase A2 activating protein;Phospholipase A-2-activating protein	E5RIM3	13
PLBD2	Putative phospholipase B-like 2	Q8NHP8	9
PLCB3	1-phosphatidylinositol 4,5-bisphosphate phosphodiesterase beta-3	Q01970	15
PLCD1	1-phosphatidylinositol 4,5-bisphosphate phosphodiesterase delta-1	P51178	28
PLCD3	1-phosphatidylinositol 4,5-bisphosphate phosphodiesterase delta-3	Q8N3E9	4
PLCXD3	PI-PLC X domain-containing protein 3	Q63HM9	9
PLD3	Phospholipase D family member 3;5'-3' exonuclease PLD3	A0A8V8TPY8	11
PLEKHA1	Pleckstrin homology domain containing A1;Pleckstrin homology domain-containing family A member 1;Isoform 2 of Pleckstrin homology domain-containing family A member 1	Q5RGS4	4
PLEKHB1	Pleckstrin homology domain containing B1 (Fragment);Pleckstrin homology domain containing B1 (Fragment);Pleckstrin homology domain containing B1 (Fragment);Pleckstrin homology domain containing B1 (Fragment);Pleckstrin homology domain containing B1 (Fragment);Pleckstrin homology domain containing B1 (Fragment);Pleckstrin homology domain containing B1 (Fragment);Pleckstrin homology domain containi…	F5GY87	4
PLPBP	Pyridoxal phosphate homeostasis protein	O94903	13
PLXDC2	Plexin domain-containing protein 2	Q6UX71	10
PLXNA1	Plexin-A1	Q9UIW2	31
PLXNB3	Plexin-B3;Isoform 2 of Plexin-B3	Q9ULL4	14
PMM2	Phosphomannomutase;Phosphomannomutase (Fragment);Phosphomannomutase;Phosphomannomutase 2	A0A804HKA7	2
PNP	Purine nucleoside phosphorylase	G3V5M2	18
PNPO	pyridoxal 5'-phosphate synthase (Fragment);Pyridoxine-5'-phosphate oxidase;Isoform 3 of Pyridoxine-5'-phosphate oxidase	J3QQZ9	13
PNPT1	Polyribonucleotide nucleotidyltransferase 1, mitochondrial	Q8TCS8	18
POLR2H	RNA polymerase II, I and III subunit H (Fragment);DNA-directed RNA polymerases I, II, and III subunit RPABC3;Isoform 4 of DNA-directed RNA polymerases I, II, and III subunit RPABC3	C9JLU1	2
PPA1	Inorganic pyrophosphatase	Q15181	24
PPA2	Inorganic pyrophosphatase 2	A0A0C4DGB9	18
PPAT	Amidophosphoribosyltransferase	Q06203	17
PPCS	Phosphopantothenate--cysteine ligase	Q9HAB8	8
PPIA	Isoform 2 of Peptidyl-prolyl cis-trans isomerase A	P62937	15
PPID	Peptidyl-prolyl cis-trans isomerase D	Q08752	18
PPIF	Peptidyl-prolyl cis-trans isomerase F, mitochondrial	P30405	11
PPIH	Peptidyl-prolyl cis-trans isomerase H	O43447	9
PPIL1	Peptidyl-prolyl cis-trans isomerase-like 1	Q9Y3C6	8
PPIL3	Peptidyl-prolyl cis-trans isomerase (Fragment);Peptidyl-prolyl cis-trans isomerase-like 3	H7BZ14	5
PPM1A	Protein phosphatase 1A;Isoform 3 of Protein phosphatase 1A	P35813	22
PPM1B	Protein phosphatase 1B	O75688	14
PPM1F	Protein phosphatase 1F	P49593	15
PPME1	Protein phosphatase methylesterase 1;Isoform 4 of Protein phosphatase methylesterase 1	Q9Y570	19
PPP1CA	Serine/threonine-protein phosphatase PP1-alpha catalytic subunit	P62136	20
PPP1R12A	Protein phosphatase 1 regulatory subunit 12A;Isoform 5 of Protein phosphatase 1 regulatory subunit 12A	O14974	24
PPP1R14A	Protein phosphatase 1 regulatory subunit 14A	Q96A00	6
PPP1R1B	Protein phosphatase 1 regulatory inhibitor subunit 1B (Fragment);Protein phosphatase 1 regulatory subunit 1B;Isoform 2 of Protein phosphatase 1 regulatory subunit 1B	J3KSJ8	2
PPP1R2	Protein phosphatase inhibitor 2	P41236	7
PPP1R7	Protein phosphatase 1 regulatory subunit 7	Q15435	25
PPP2R2A	Serine/threonine-protein phosphatase 2A 55 kDa regulatory subunit B alpha isoform;Isoform 2 of Serine/threonine-protein phosphatase 2A 55 kDa regulatory subunit B alpha isoform	P63151	14
PPP5C	Serine/threonine-protein phosphatase (Fragment);Serine/threonine-protein phosphatase 5	H0YDU8	27
PPT1	Palmitoyl-protein thioesterase 1	A0A286YFF7	14
PRCP	Prolylcarboxypeptidase;Lysosomal Pro-X carboxypeptidase	E9PNF7	13
PRDX1	Peroxiredoxin-1	Q06830	30
PRDX2	Peroxiredoxin-2	P32119	25
PRDX4	Peroxiredoxin-4	Q13162	8
PRDX5	Peroxiredoxin-5, mitochondrial;Isoform Cytoplasmic+peroxisomal of Peroxiredoxin-5, mitochondrial	P30044	15
PRDX6	Peroxiredoxin-6	P30041	28
PREP	Prolyl endopeptidase	P48147	48
PREPL	Prolyl endopeptidase-like;Isoform 4 of Prolyl endopeptidase-like	Q4J6C6	32
PRKAR1A	cAMP-dependent protein kinase type I-alpha regulatory subunit	P10644	14
PRKAR1B	Protein kinase cAMP-dependent type I regulatory subunit beta (Fragment);cAMP-dependent protein kinase type I-beta regulatory subunit	H7BYW5	6
PRKAR2A	cAMP-dependent protein kinase type II-alpha regulatory subunit	P13861	23
PRKAR2B	cAMP-dependent protein kinase type II-beta regulatory subunit	P31323	17
PRKCB	Protein kinase C beta type;Isoform Beta-II of Protein kinase C beta type	P05771	4
PRKCE	Protein kinase C epsilon type	Q02156	13
PRKCSH	Glucosidase 2 subunit beta;Glucosidase 2 subunit beta;Isoform 2 of Glucosidase 2 subunit beta	K7ELL7	20
PRKG1	cGMP-dependent protein kinase 1;Isoform Beta of cGMP-dependent protein kinase 1	Q13976	3
PRMT1	Protein arginine methyltransferase 1;Protein arginine N-methyltransferase 1;Isoform 2 of Protein arginine N-methyltransferase 1;Isoform 3 of Protein arginine N-methyltransferase 1	E9PKG1	17
PRPF4	U4/U6 small nuclear ribonucleoprotein Prp4;Isoform 2 of U4/U6 small nuclear ribonucleoprotein Prp4	O43172	4
PRPS2	Ribose-phosphate pyrophosphokinase 2	P11908	4
PRPSAP2	Phosphoribosyl pyrophosphate synthase-associated protein 2	O60256	21
PRR36	Proline-rich protein 36;Isoform 2 of Proline-rich protein 36	Q9H6K5	11
PRTFDC1	Phosphoribosyltransferase domain-containing protein 1;Isoform 2 of Phosphoribosyltransferase domain-containing protein 1	Q9NRG1	5
PSAP	Prosaposin;Isoform Sap-mu-6 of Prosaposin;Isoform Sap-mu-9 of Prosaposin	P07602	12
PSAT1	Phosphoserine aminotransferase	Q9Y617	30
PSIP1	PC4 and SFRS1-interacting protein	O75475	16
PSMA1	Proteasome subunit alpha type-1;Isoform Long of Proteasome subunit alpha type-1	P25786	24
PSMA3	Proteasome subunit alpha type-3;Isoform 2 of Proteasome subunit alpha type-3	P25788	15
PSMA4	Proteasome subunit alpha type-4	P25789	16
PSMA5	Proteasome subunit alpha type-5	P28066	12
PSMA6	Proteasome subunit alpha type;Proteasome subunit alpha type-6	G3V5Z7	17
PSMA7	Proteasome subunit alpha type-7	O14818	18
PSMB2	Proteasome subunit beta type-2	P49721	13
PSMB3	Proteasome subunit beta type-3	P49720	11
PSMB4	Proteasome subunit beta type-4	P28070	9
PSMB9	Proteasome subunit beta;Proteasome subunit beta type-9;Isoform LMP2.S of Proteasome subunit beta type-9	A2ACR1	6
PSMC3	Proteasome 26S subunit, ATPase 3	R4GNH3	18
PSME1	Proteasome activator complex subunit 1	Q06323	8
PSPC1	Paraspeckle component 1;Isoform 2 of Paraspeckle component 1	Q8WXF1	12
PSPH	phosphoserine phosphatase (Fragment);Phosphoserine phosphatase	C9JBI3	9
PTBP1	Polypyrimidine tract-binding protein 1;Polypyrimidine tract-binding protein 1;Polypyrimidine tract-binding protein 1;Polypyrimidine tract-binding protein 1;Isoform 2 of Polypyrimidine tract-binding protein 1;Isoform 3 of Polypyrimidine tract-binding protein 1	A0A0U1RRM4	8
PTBP2	Polypyrimidine tract binding protein 2;Polypyrimidine tract binding protein 2;Polypyrimidine tract-binding protein 2;Isoform 2 of Polypyrimidine tract-binding protein 2	A0A6Q8PFE6	8
PTGDS	Prostaglandin-H2 D-isomerase	P41222	10
PTGES3	Prostaglandin E synthase 3;Prostaglandin E synthase 3;Isoform 4 of Prostaglandin E synthase 3	A0A087WYT3	7
PTGR2	Prostaglandin reductase 2	Q8N8N7	14
PTK2	non-specific protein-tyrosine kinase;non-specific protein-tyrosine kinase;Protein tyrosine kinase 2;Protein tyrosine kinase 2 (Fragment);non-specific protein-tyrosine kinase (Fragment);Protein tyrosine kinase 2 (Fragment);Focal adhesion kinase 1;Isoform 2 of Focal adhesion kinase 1;Isoform 5 of Focal adhesion kinase 1;Isoform 7 of Focal adhesion kinase 1	A0A8Q3WLM4	5
PTPA	Serine/threonine-protein phosphatase 2A activator;Isoform 1 of Serine/threonine-protein phosphatase 2A activator	A0A804CD06	14
PTPN11	Isoform 2 of Tyrosine-protein phosphatase non-receptor type 11	Q06124-1	41
PTPRA	Receptor-type tyrosine-protein phosphatase alpha;Isoform 2 of Receptor-type tyrosine-protein phosphatase alpha	P18433	11
PTPRD	Receptor-type tyrosine-protein phosphatase delta	P23468	38
PTPRF	Receptor-type tyrosine-protein phosphatase F;Isoform 2 of Receptor-type tyrosine-protein phosphatase F	P10586	29
PTPRG	Receptor-type tyrosine-protein phosphatase gamma;Isoform 2 of Receptor-type tyrosine-protein phosphatase gamma	P23470	6
PTPRK	protein-tyrosine-phosphatase;Receptor-type tyrosine-protein phosphatase kappa;Isoform 2 of Receptor-type tyrosine-protein phosphatase kappa;Isoform 3 of Receptor-type tyrosine-protein phosphatase kappa;Isoform 4 of Receptor-type tyrosine-protein phosphatase kappa;protein-tyrosine-phosphatase	E9PGC5	10
PTPRS	protein-tyrosine-phosphatase;Isoform 3 of Receptor-type tyrosine-protein phosphatase S	G8JL96	17
PTPRT	protein-tyrosine-phosphatase;protein-tyrosine-phosphatase;protein-tyrosine-phosphatase;Receptor-type tyrosine-protein phosphatase T	B1AJR6	7
PTPRZ1	protein-tyrosine-phosphatase;protein-tyrosine-phosphatase;protein-tyrosine-phosphatase;protein-tyrosine-phosphatase;Receptor-type tyrosine-protein phosphatase zeta;Isoform 2 of Receptor-type tyrosine-protein phosphatase zeta	A0A494C055	20
PUDP	Pseudouridine-5'-phosphatase	Q08623	9
PURB	Transcriptional activator protein Pur-beta	Q96QR8	2
PVALB	Parvalbumin (Fragment);Parvalbumin alpha	B8ZZ19	6
QNG1	Queuosine 5'-phosphate N-glycosylase/hydrolase	Q5T6V5	20
QPRT	Nicotinate-nucleotide pyrophosphorylase [carboxylating]	Q15274	10
QTRT1	Queuine tRNA-ribosyltransferase catalytic subunit 1	Q9BXR0	2
RAB11FIP5	RAB11 family interacting protein 5;Rab11 family-interacting protein 5	A0A1B0GTL5	6
RAB14	Ras-related protein Rab-14	P61106	19
RAB21	Ras-related protein Rab-21	Q9UL25	12
RAB23	Ras-related protein Rab-23	Q9ULC3	11
RAB27B	Ras-related protein Rab-27B	O00194	7
RAB2B	Ras-related protein Rab-2B	Q8WUD1	6
RAB3C	Ras-related protein Rab-3C	Q96E17	10
RAB4B	Ras-related protein Rab-4B	P61018	14
RABGGTB	Geranylgeranyl transferase type-2 subunit beta	P53611	8
RAD23A	UV excision repair protein RAD23 homolog A;Isoform 3 of UV excision repair protein RAD23 homolog A	P54725	13
RALYL	RALY RNA binding protein like;RALY RNA binding protein like (Fragment);RNA-binding Raly-like protein;Isoform 3 of RNA-binding Raly-like protein	B3KT61	2
RANBP1	Ran-specific GTPase-activating protein;Isoform 2 of Ran-specific GTPase-activating protein	P43487	7
RANBP2	E3 SUMO-protein ligase RanBP2	P49792	3
RANBP3	RAN binding protein 3;Ran-binding protein 3;Isoform 2 of Ran-binding protein 3;Isoform 3 of Ran-binding protein 3	B7Z7F3	10
RAP1GAP	Isoform 2 of Rap1 GTPase-activating protein 1;RAP1 GTPase activating protein	X6R8W7	14
RAP1GDS1	Isoform 5 of Rap1 GTPase-GDP dissociation stimulator 1	P52306-5	28
RBBP9	Serine hydrolase RBBP9	O75884	8
RBKS	Ribokinase	Q9H477	9
RBM12	RNA-binding protein 12	Q9NTZ6	13
RBM14	RNA-binding protein 14	Q96PK6	4
RBMXL1	RNA binding motif protein, X-linked-like-1	Q96E39	3
RBP1	Retinol-binding protein 1	P09455	16
RBP7	Retinoid-binding protein 7	Q96R05	5
RCC1	Regulator of chromosome condensation 1 (Fragment);Regulator of chromosome condensation 1 (Fragment);Regulator of chromosome condensation 1 (Fragment);Regulator of chromosome condensation 1 (Fragment);Regulator of chromosome condensation 1 (Fragment);Regulator of chromosome condensation;Isoform 2 of Regulator of chromosome condensation	C9J3R0	4
RCC2	Protein RCC2	Q9P258	15
RCCD1	RCC1 domain-containing protein 1	A6NED2	2
RCN1	Reticulocalbin-1;Isoform 2 of Reticulocalbin-1	Q15293	6
RELA	RELA proto-oncogene, NF-kB subunit;RELA proto-oncogene, NF-kB subunit (Fragment);RELA proto-oncogene, NF-kB subunit (Fragment);RELA proto-oncogene, NF-kB subunit;RELA proto-oncogene, NF-kB subunit (Fragment);Transcription factor p65;Isoform 2 of Transcription factor p65;Isoform 3 of Transcription factor p65;Isoform 4 of Transcription factor p65;RELA protein	A0A087X0W8	2
RENBP	N-acylglucosamine 2-epimerase	A6NKZ2	11
REPS1	RALBP1 associated Eps domain containing 1;RALBP1 associated Eps domain containing 1 (Fragment);RalBP1-associated Eps domain-containing protein 1;Isoform 2 of RalBP1-associated Eps domain-containing protein 1;Isoform 3 of RalBP1-associated Eps domain-containing protein 1;Isoform 4 of RalBP1-associated Eps domain-containing protein 1	E9PMG1	4
REXO2	RNA exonuclease 2 (Fragment);Oligoribonuclease, mitochondrial	H0YGR4	6
RGN	Regucalcin	Q15493	20
RGS6	Regulator of G protein signaling 6;Regulator of G protein signaling 6;Regulator of G protein signaling 6;Regulator of G-protein signaling 6;Isoform 10 of Regulator of G-protein signaling 6;Isoform 11 of Regulator of G-protein signaling 6;Isoform 13 of Regulator of G-protein signaling 6;Isoform 14 of Regulator of G-protein signaling 6;Isoform 15 of Regulator of G-protein signaling 6;Isoform 16 of …	A0A087WTW9	10
RIDA	2-iminobutanoate/2-iminopropanoate deaminase	P52758	8
RIMBP2	RIMS binding protein 2;RIMS binding protein 2 (Fragment);RIMS binding protein 2;RIMS binding protein 2;RIMS binding protein 2;RIMS-binding protein 2;Isoform 2 of RIMS-binding protein 2	A0A2R8Y6Z0	9
RMDN3	Regulator of microtubule dynamics 3 (Fragment);Regulator of microtubule dynamics protein 3;Isoform 2 of Regulator of microtubule dynamics protein 3	H0YMB1	7
RNASE1	Ribonuclease A family member 1, pancreatic;Ribonuclease pancreatic	G3V357	2
RNF214	RING finger protein 214	Q8ND24	6
RNH1	Ribonuclease inhibitor	P13489	26
RNMT	mRNA cap guanine-N7 methyltransferase;Isoform 2 of mRNA cap guanine-N7 methyltransferase	O43148	9
RNPEP	Aminopeptidase B	Q9H4A4	30
RP2	Protein XRP2	O75695	4
RPE	Ribulose-phosphate 3-epimerase;Isoform 2 of Ribulose-phosphate 3-epimerase	Q96AT9	4
RPH3A	Rabphilin-3A;Isoform 2 of Rabphilin-3A	Q9Y2J0	36
RPIA	Ribose-5-phosphate isomerase	P49247	5
RRAS	Ras-related protein R-Ras	P10301	6
RRM2B	Ribonucleoside-diphosphate reductase subunit M2 B	Q7LG56	7
S100A13	Protein S100-A13	Q99584	7
S100B	Protein S100-B	P04271	4
SAFB	Scaffold attachment factor B1;Isoform 2 of Scaffold attachment factor B1;Isoform 3 of Scaffold attachment factor B1;Isoform 4 of Scaffold attachment factor B1	Q15424	8
SARNP	SAP domain-containing ribonucleoprotein	P82979	7
SARS1	serine--tRNA ligase	Q5T5C7	35
SAT2	Spermidine/spermine N1-acetyltransferase family member 2;Thialysine N-epsilon-acetyltransferase	I3L0W4	6
SBDS	Ribosome maturation protein SBDS	Q9Y3A5	22
SBF1	SET binding factor 1;SET binding factor 1;SET binding factor 1;SET binding factor 1;SET binding factor 1;SET binding factor 1 (Fragment);SET binding factor 1;SET binding factor 1;SET binding factor 1;SET binding factor 1;SET binding factor 1;Myotubularin-related protein 5;Isoform 4 of Myotubularin-related protein 5;Isoform 5 of Myotubularin-related protein 5	A0A8I5KR05	3
SCAI	Protein SCAI;Isoform 2 of Protein SCAI	Q8N9R8	10
SCG3	Secretogranin-3	Q8WXD2	3
SCLY	Selenocysteine lyase	A0A0A0MQU4	14
SCO1	Synthesis of cytochrome C oxidase 1;Protein SCO1 homolog, mitochondrial	J3QL56	5
SCPEP1	Retinoid-inducible serine carboxypeptidase;Isoform 2 of Retinoid-inducible serine carboxypeptidase	Q9HB40	4
SCRN1	Secernin-1	Q12765	28
SCRN2	Secernin 2;Secernin-2;Isoform 2 of Secernin-2	J3QL71	9
SCRN3	Secernin-3;Isoform 2 of Secernin-3	Q0VDG4	12
SEC14L2	SEC14-like protein 2	O76054	20
SEC22B	Vesicle-trafficking protein SEC22b	O75396	6
SELENBP1	Methanethiol oxidase;Isoform 4 of Methanethiol oxidase	Q13228	36
SELENOW	Selenoprotein W	P63302	5
SEMA4B	Semaphorin-4B;Isoform 2 of Semaphorin-4B	Q9NPR2	6
SEMA4D	Semaphorin-4D	Q92854	15
SEMA7A	Semaphorin-7A	O75326	20
SEPHS1	Selenide, water dikinase 1	P49903	6
SERGEF	Secretion regulating guanine nucleotide exchange factor (Fragment);Secretion-regulating guanine nucleotide exchange factor	H0YEL8	3
SERPINB1	Leukocyte elastase inhibitor	P30740	24
SERPINB6	Serpin B6	P35237	22
SERPINB9	Serpin B9	P50453	19
SERPING1	Serpin family G member 1;Serpin family G member 1;Plasma protease C1 inhibitor;Isoform 2 of Plasma protease C1 inhibitor;Isoform 3 of Plasma protease C1 inhibitor	A0A7I2V2D2	8
SERPINI1	Neuroserpin	Q99574	11
SET	SET nuclear proto-oncogene;Isoform 2 of Protein SET	A0A0C4DFV9	8
SETD3	protein-histidine N-methyltransferase;Actin-histidine N-methyltransferase;Isoform 2 of Actin-histidine N-methyltransferase;Isoform 3 of Actin-histidine N-methyltransferase	Q6NXR6	2
SETD7	Histone-lysine N-methyltransferase SETD7	Q8WTS6	5
SF1	Splicing factor 1;Splicing factor 1;Isoform 2 of Splicing factor 1;Isoform 3 of Splicing factor 1;Isoform 4 of Splicing factor 1;Isoform 5 of Splicing factor 1;Isoform 6 of Splicing factor 1	A0A7P0T9U7	12
SF3A3	Splicing factor 3A subunit 3	Q12874	4
SF3B6	Splicing factor 3B subunit 6	Q9Y3B4	3
SFPQ	Splicing factor proline and glutamine rich;Splicing factor, proline- and glutamine-rich	A0A8Q3WMA7	26
SGCE	Sarcoglycan epsilon (Fragment);Sarcoglycan epsilon (Fragment);Sarcoglycan epsilon;Sarcoglycan epsilon;Sarcoglycan epsilon;Sarcoglycan epsilon;Sarcoglycan epsilon;Sarcoglycan epsilon (Fragment);Sarcoglycan epsilon;Sarcoglycan epsilon (Fragment);Sarcoglycan epsilon (Fragment);Sarcoglycan epsilon;Sarcoglycan epsilon (Fragment);Sarcoglycan epsilon (Fragment);Sarcoglycan epsilon;Sarcoglycan epsilon (F…	A0A2R8Y2R1	2
SGIP1	SH3-containing GRB2-like protein 3-interacting protein 1;SH3-containing GRB2-like protein 3-interacting protein 1;Isoform 2 of SH3-containing GRB2-like protein 3-interacting protein 1	A0A804HJS7	30
SGTA	Small glutamine rich tetratricopeptide repeat co-chaperone alpha;Small glutamine rich tetratricopeptide repeat co-chaperone alpha;Small glutamine rich tetratricopeptide repeat co-chaperone alpha;Small glutamine rich tetratricopeptide repeat co-chaperone alpha;Small glutamine-rich tetratricopeptide repeat-containing protein alpha	A0A7I2V2U2	10
SGTB	Small glutamine-rich tetratricopeptide repeat-containing protein beta	Q96EQ0	9
SH3BGRL	Adapter SH3BGRL	O75368	12
SH3BP5L	SH3 domain-binding protein 5-like	Q7L8J4	12
SH3KBP1	Isoform 3 of SH3 domain-containing kinase-binding protein 1	Q96B97-3	24
SH3PXD2B	SH3 and PX domain-containing protein 2B	A1X283	11
SHANK2	SH3 and multiple ankyrin repeat domains protein 2;Isoform 1 of SH3 and multiple ankyrin repeat domains protein 2	Q9UPX8	3
SHPK	Carbohydrate kinase FGGY N-terminal domain-containing protein;Sedoheptulokinase	A0A0B4J2A0	11
SHTN1	Shootin-1;Isoform 3 of Shootin-1;Isoform 4 of Shootin-1	A0MZ66	20
SIAE	Sialate O-acetylesterase	Q9HAT2	17
SIRPA	Tyrosine-protein phosphatase non-receptor type substrate 1;Isoform 2 of Tyrosine-protein phosphatase non-receptor type substrate 1	P78324	20
SIRT5	NAD-dependent protein deacylase sirtuin-5, mitochondrial;NAD-dependent protein deacylase sirtuin-5, mitochondrial;Isoform 2 of NAD-dependent protein deacylase sirtuin-5, mitochondrial	A0A7P0T915	9
SLC1A2	Amino acid transporter;Amino acid transporter;Amino acid transporter;Amino acid transporter;Excitatory amino acid transporter 2;Isoform 2 of Excitatory amino acid transporter 2	A0A2R8Y4W1	13
SLC1A4	Neutral amino acid transporter A	P43007	2
SLC8A2	Solute carrier family 8 member A2;Sodium/calcium exchanger 2	F5H6L7	3
SLITRK1	SLIT and NTRK-like protein 1	Q96PX8	4
SMAP1	Stromal membrane-associated protein 1;Isoform 2 of Stromal membrane-associated protein 1;Isoform 3 of Stromal membrane-associated protein 1	Q8IYB5	5
SMPD1	Sphingomyelin phosphodiesterase;Isoform 4 of Sphingomyelin phosphodiesterase	P17405	5
SMS	Spermine synthase	P52788	17
SNAP25	Isoform 2 of Synaptosomal-associated protein 25	P60880	17
SNTB1	Beta-1-syntrophin	Q13884	14
SNX1	Sorting nexin-1;Isoform 1A of Sorting nexin-1	Q13596	6
SNX27	Sorting nexin-27;Isoform 2 of Sorting nexin-27	Q96L92	2
SNX5	Sorting nexin 5 (Fragment);Sorting nexin-5	Q5QPE4	3
SOD1	Superoxide dismutase [Cu-Zn]	P00441	12
SORBS1	Isoform 12 of Sorbin and SH3 domain-containing protein 1;Isoform 5 of Sorbin and SH3 domain-containing protein 1;Isoform 6 of Sorbin and SH3 domain-containing protein 1;Isoform 8 of Sorbin and SH3 domain-containing protein 1;Isoform 9 of Sorbin and SH3 domain-containing protein 1	Q9BX66-12;Q9BX66-5;Q9BX66-6;Q9BX66-8;Q9BX66-9	17
SORT1	Sortilin	Q99523	12
SPARCL1	SPARC-like protein 1	Q14515	14
SPATA20	Spermatogenesis-associated protein 20;Spermatogenesis-associated protein 20;Isoform 2 of Spermatogenesis-associated protein 20;Isoform 3 of Spermatogenesis-associated protein 20	A0A0U1RRL8	10
SPIRE1	Protein spire homolog 1;Isoform 2 of Protein spire homolog 1	Q08AE8	4
SPRYD4	SPRY domain-containing protein 4	Q8WW59	7
SPTBN2	Spectrin beta chain;Spectrin beta chain, non-erythrocytic 2	A0A087WYQ1	40
SRCIN1	SRC kinase signaling inhibitor 1	A0A087X165	10
SRM	Spermidine synthase	P19623	18
SRRT	Serrate RNA effector molecule homolog;Isoform 2 of Serrate RNA effector molecule homolog;Isoform 3 of Serrate RNA effector molecule homolog;Isoform 4 of Serrate RNA effector molecule homolog;Isoform 5 of Serrate RNA effector molecule homolog	Q9BXP5	12
SSB	Lupus La protein	P05455	30
ST13	Hsc70-interacting protein	P50502	15
STAM	Signal transducing adapter molecule 1;Isoform 2 of Signal transducing adapter molecule 1	Q92783	14
STAM2	Signal transducing adapter molecule 2	O75886	2
STARD10	StAR related lipid transfer domain containing 10 (Fragment);StAR related lipid transfer domain containing 10;START domain-containing protein 10	F5H1Z6	5
STIP1	Stress-induced-phosphoprotein 1	P31948	60
STK24	Serine/threonine kinase 24;Isoform A of Serine/threonine-protein kinase 24	B4DR80	6
STMN1	Stathmin	P16949	21
STMN3	Stathmin 3 (Fragment);Stathmin-3;Isoform 2 of Stathmin-3	A0A0J9YW36	4
STX12	Syntaxin-12	Q86Y82	6
STXBP6	Syntaxin-binding protein 6;Isoform 2 of Syntaxin-binding protein 6	Q8NFX7	5
SUCLG2	Succinate--CoA ligase [GDP-forming] subunit beta, mitochondrial	Q96I99	19
SUGT1	Protein SGT1 homolog;Isoform 2 of Protein SGT1 homolog	Q9Y2Z0	17
SULT4A1	Sulfotransferase 4A1;Isoform 2 of Sulfotransferase 4A1	Q9BR01	8
SUMO3	Small ubiquitin like modifier 3;SMT3 suppressor of mif two 3 homolog 3 (Yeast), isoform CRA_d;Small ubiquitin-related modifier 3;Isoform 2 of Small ubiquitin-related modifier 3	A8MU27	3
SUOX	Sulfite oxidase, mitochondrial	P51687	22
SUPT16H	FACT complex subunit SPT16	Q9Y5B9	3
SYN1	Synapsin-1	P17600	69
SYNCRIP	Heterogeneous nuclear ribonucleoprotein Q;Isoform 2 of Heterogeneous nuclear ribonucleoprotein Q	O60506	19
SYNJ1	phosphoinositide 5-phosphatase;Isoform 2 of Synaptojanin-1;Isoform 3 of Synaptojanin-1	C9JFZ1	66
SYNPO2	Synaptopodin-2;Isoform 2 of Synaptopodin-2;Isoform 3 of Synaptopodin-2;Isoform 4 of Synaptopodin-2;Isoform 5 of Synaptopodin-2	Q9UMS6	3
TAB1	TGF-beta-activated kinase 1 and MAP3K7-binding protein 1;Isoform 2 of TGF-beta-activated kinase 1 and MAP3K7-binding protein 1	Q15750	2
TACO1	Translational activator of cytochrome c oxidase I;Translational activator of cytochrome c oxidase 1	A0A804HJB7	7
TAF15	TATA-binding protein-associated factor 2N;TATA-binding protein-associated factor 2N;Isoform Short of TATA-binding protein-associated factor 2N	A0A0J9YYE0	3
TAGLN	Transgelin	Q01995	19
TAGLN2	Transgelin-2;Isoform 2 of Transgelin-2	P37802	13
TAGLN3	Transgelin-3	Q9UI15	21
TALDO1	Transaldolase	P37837	29
TANGO2	Transport and Golgi organization protein 2 homolog	Q6ICL3	16
TARDBP	TAR DNA-binding protein 43	Q13148	8
TATDN1	Deoxyribonuclease TATDN1	Q6P1N9	10
TBC1D13	TBC1 domain family member 13	Q9NVG8	16
TBC1D24	TBC1 domain family member 24;Isoform 2 of TBC1 domain family member 24	Q9ULP9	15
TBCA	Tubulin-specific chaperone A	E5RIW3	15
TBCB	Tubulin-folding cofactor B	Q99426	15
TCEA1	Transcription elongation factor (Fragment);Transcription elongation factor (Fragment);Transcription elongation factor A protein 1;Isoform 2 of Transcription elongation factor A protein 1	A0A1W2PPZ5	8
TCEAL3	Transcription elongation factor A protein-like 3	Q969E4	8
TECPR1	Tectonin beta-propeller repeat-containing protein 1;Isoform 2 of Tectonin beta-propeller repeat-containing protein 1;Isoform 4 of Tectonin beta-propeller repeat-containing protein 1	Q7Z6L1	6
TECPR2	Tectonin beta-propeller repeat-containing protein 2;Isoform 2 of Tectonin beta-propeller repeat-containing protein 2	O15040	16
TFG	Trafficking from ER to golgi regulator;Trafficking from ER to golgi regulator;Trafficking from ER to golgi regulator;Trafficking from ER to golgi regulator;Trafficking from ER to golgi regulator;Trafficking from ER to golgi regulator;Trafficking from ER to golgi regulator;Trafficking from ER to golgi regulator;Protein TFG;Isoform 2 of Protein TFG;Isoform 3 of Protein TFG;Isoform 4 of Protein TFG	A0A6Q8PF40	14
TGFBI	Transforming growth factor beta induced (Fragment);Transforming growth factor-beta-induced protein ig-h3	H0Y8L3	5
THTPA	Thiamine-triphosphatase	Q9BU02	5
THUMPD1	THUMP domain-containing protein 1	Q9NXG2	18
THYN1	Thymocyte nuclear protein 1	Q9P016	9
TIGAR	Fructose-2,6-bisphosphatase TIGAR	Q9NQ88	7
TIPRL	TIP41-like protein	O75663	12
TJP1	Tight junction protein 1;Tight junction protein ZO-1;Tight junction protein 1;Tight junction protein 1;Tight junction protein 1;Tight junction protein ZO-1;Isoform Short of Tight junction protein ZO-1	A0A087X0K9	17
TKFC	Triokinase/FMN cyclase	Q3LXA3	23
TLN1	Talin-1	Q9Y490	69
TLN2	Talin-2	Q9Y4G6	58
TMEM106B	Transmembrane protein 106B	A0A994J4C4	2
TMEM132A	Transmembrane protein 132A;Isoform 2 of Transmembrane protein 132A	Q24JP5	13
TMLHE	Trimethyllysine dioxygenase, mitochondrial;Isoform 8 of Trimethyllysine dioxygenase, mitochondrial	Q9NVH6	14
TMOD1	Tropomodulin-1;Isoform 2 of Tropomodulin-1	P28289	11
TMPO	Thymopoietin;Lamina-associated polypeptide 2, isoform alpha;Lamina-associated polypeptide 2, isoforms beta/gamma;Isoform Gamma of Lamina-associated polypeptide 2, isoforms beta/gamma;Isoform Zeta of Lamina-associated polypeptide 2, isoforms beta/gamma	G5E972	7
TNS1	Tensin 1;Tensin 1 (Fragment);Tensin 1;Tensin-1;Tensin-1;Tensin 1;Tensin-1;Isoform 2 of Tensin-1	A0A2R8Y4T1	4
TNS3	Tensin 3;Tensin 3;Tensin 3;Tensin 3;Tensin 3;Tensin 3;Tensin-3;Isoform 2 of Tensin-3	A0A994J4W0	2
TOM1	Target of Myb1 membrane trafficking protein	O60784	11
TOM1L2	TOM1-like protein 2	Q6ZVM7	14
TP53I3	Quinone oxidoreductase PIG3	Q53FA7	10
TP53RK	EKC/KEOPS complex subunit TP53RK	Q96S44	4
TPI1	Triosephosphate isomerase;Isoform 2 of Triosephosphate isomerase	P60174	28
TPM2	Isoform 3 of Tropomyosin beta chain	P07951	5
TPMT	Thiopurine S-methyltransferase	P51580	9
TPP2	Tripeptidyl-peptidase 2	P29144	42
TPPP	Tubulin polymerization-promoting protein	O94811	23
TPPP3	Tubulin polymerization-promoting protein family member 3	Q9BW30	16
TPT1	Tumor protein, translationally-controlled 1;Translationally-controlled tumor protein;Tumor protein, translationally-controlled 1	A0A0B4J2C3	11
TRIM2	RING-type E3 ubiquitin transferase;RING-type E3 ubiquitin transferase;RING-type E3 ubiquitin transferase;Tripartite motif-containing protein 2	A0A6Q8PEY7;A0A6Q8PF18;A0A6Q8PH06;Q9C040	33
TRIM28	Transcription intermediary factor 1-beta;Isoform 2 of Transcription intermediary factor 1-beta	Q13263	9
TRMT112	Multifunctional methyltransferase subunit TRM112-like protein	Q9UI30	3
TRNT1	tRNA nucleotidyl transferase 1;CCA tRNA nucleotidyltransferase 1, mitochondrial;Isoform 2 of CCA tRNA nucleotidyltransferase 1, mitochondrial	A0A8V8TM71	9
TSC22D1	TSC22 domain family protein 1	Q15714	6
TSN	Translin	E9PGT1	15
TSNAX	Translin-associated protein X	Q99598	8
TTC9	Tetratricopeptide repeat protein 9A	Q92623	5
TTL	Tubulin--tyrosine ligase	Q8NG68	5
TTR	Transthyretin	A0A087WT59	10
TUB	Tubby-like protein;Tubby protein homolog;Isoform 2 of Tubby protein homolog	E9PQR4	4
TWF1	Twinfilin-1	Q12792	5
TWF2	Twinfilin-2	Q6IBS0	19
TXN2	Thioredoxin, mitochondrial	Q99757	4
TXNDC17	Thioredoxin domain-containing protein 17	Q9BRA2	6
TXNDC5	Thioredoxin domain-containing protein 5;Isoform 2 of Thioredoxin domain-containing protein 5	Q8NBS9	9
TXNL1	Thioredoxin-like protein 1	O43396	18
TXNRD1	thioredoxin-disulfide reductase;Thioredoxin reductase 1, cytoplasmic;Isoform 2 of Thioredoxin reductase 1, cytoplasmic;Isoform 3 of Thioredoxin reductase 1, cytoplasmic;Isoform 4 of Thioredoxin reductase 1, cytoplasmic;Isoform 5 of Thioredoxin reductase 1, cytoplasmic;Isoform 6 of Thioredoxin reductase 1, cytoplasmic	A0A182DWI3	24
TXNRD2	thioredoxin-disulfide reductase;thioredoxin-disulfide reductase;Thioredoxin reductase 2, mitochondrial;Isoform 2 of Thioredoxin reductase 2, mitochondrial	A0A182DWF2	7
TYMP	Thymidine phosphorylase (Fragment);Thymidine phosphorylase	C9JGI3	9
UAP1	UDP-N-acetylhexosamine pyrophosphorylase;Isoform AGX1 of UDP-N-acetylhexosamine pyrophosphorylase;Isoform 3 of UDP-N-acetylhexosamine pyrophosphorylase	Q16222	14
UBA1	Ubiquitin-like modifier-activating enzyme 1;Isoform 2 of Ubiquitin-like modifier-activating enzyme 1	P22314	58
UBA2	SUMO-activating enzyme subunit 2;Isoform 2 of SUMO-activating enzyme subunit 2	Q9UBT2	2
UBA3	NEDD8-activating enzyme E1 catalytic subunit;Isoform 2 of NEDD8-activating enzyme E1 catalytic subunit	Q8TBC4	20
UBE2I	SUMO-conjugating enzyme UBC9	P63279	9
UBE2K	Ubiquitin-conjugating enzyme E2 K	P61086	6
UBE2L3	Ubiquitin-conjugating enzyme E2 L3	P68036	9
UBE2V1	Ubiquitin-conjugating enzyme E2 variant 1	Q13404	10
UBE2V2	Ubiquitin-conjugating enzyme E2 variant 2	Q15819	7
UBFD1	Ubiquitin family domain containing 1;Ubiquitin domain-containing protein UBFD1	H3BRL3	4
UBLCP1	Ubiquitin-like domain-containing CTD phosphatase 1	Q8WVY7	9
UBQLN1	Ubiquilin-1;Isoform 2 of Ubiquilin-1;Isoform 4 of Ubiquilin-1	Q9UMX0	3
UBQLN2	Ubiquilin-2	Q9UHD9	3
UBXN1	UBX domain-containing protein 1	Q04323	13
UCHL1	Ubiquitin carboxyl-terminal hydrolase isozyme L1	P09936	28
UCHL3	Ubiquitin carboxyl-terminal hydrolase isozyme L3	P15374	11
UROD	Uroporphyrinogen decarboxylase	A0A494C0Q8	14
UROS	uroporphyrinogen-III synthase;uroporphyrinogen-III synthase;uroporphyrinogen-III synthase (Fragment);uroporphyrinogen-III synthase;Uroporphyrinogen-III synthase;uroporphyrinogen-III synthase (Fragment)	A0A3B3ISL9	4
USP14	Ubiquitin carboxyl-terminal hydrolase 14;Isoform 2 of Ubiquitin carboxyl-terminal hydrolase 14	P54578	29
USP5	Ubiquitin carboxyl-terminal hydrolase 5;Isoform Short of Ubiquitin carboxyl-terminal hydrolase 5	P45974	25
USP8	Ubiquitin carboxyl-terminal hydrolase 8	P40818	17
VAPA	Vesicle-associated membrane protein-associated protein A	Q9P0L0	11
VAPB	Vesicle-associated membrane protein-associated protein B/C	O95292	7
VASN	Vasorin	Q6EMK4	6
VASP	Vasodilator-stimulated phosphoprotein	P50552	7
VAT1L	Synaptic vesicle membrane protein VAT-1 homolog-like	Q9HCJ6	25
VBP1	Prefoldin subunit 3	P61758	15
VPS4B	Vacuolar protein sorting-associated protein 4B	O75351	3
VTA1	Chromosome 6 open reading frame 55, isoform CRA_b;Vacuolar protein sorting-associated protein VTA1 homolog	A0A087WY55	8
VWA5A	von Willebrand factor A domain-containing protein 5A	O00534	22
WARS1	Tryptophan--tRNA ligase, cytoplasmic	P23381	35
WASL	Actin nucleation-promoting factor WASL	O00401	24
WDR1	WD repeat-containing protein 1	O75083	34
WDR45B	WD repeat domain phosphoinositide-interacting protein 3	Q5MNZ6	11
WDR54	WD repeat-containing protein 54;Isoform 2 of WD repeat-containing protein 54	Q9H977	5
WFS1	Wolframin ER transmembrane glycoprotein;Wolframin ER transmembrane glycoprotein (Fragment);Wolframin ER transmembrane glycoprotein;Wolframin	A0A669KAX3	6
WIPF3	WAS/WASL interacting protein family member 3;WAS/WASL-interacting protein family member 3	A0A0A0MSG0	14
XPNPEP1	Isoform 3 of Xaa-Pro aminopeptidase 1	Q9NQW7-3	33
XPNPEP3	Xaa-Pro aminopeptidase 3;Isoform 2 of Xaa-Pro aminopeptidase 3;Isoform 4 of Xaa-Pro aminopeptidase 3	Q9NQH7	8
XRCC5	X-ray repair cross-complementing protein 5	P13010	30
XRN2	5'-3' exoribonuclease 2	Q9H0D6	9
YARS1	Tyrosine--tRNA ligase, cytoplasmic	P54577	45
YLPM1	YLP motif-containing protein 1;Isoform 1 of YLP motif-containing protein 1;Isoform 3 of YLP motif-containing protein 1	P49750	3
YOD1	Ubiquitin thioesterase OTU1	Q5VVQ6	8
YTHDF3	YTH domain-containing family protein;YTH domain-containing family protein;YTH domain-containing family protein;YTH domain-containing family protein 3	A0A024R7W5	9
YWHAB	14-3-3 protein beta/alpha	P31946	14
YWHAG	14-3-3 protein gamma	P61981	16
YWHAQ	14-3-3 protein theta	P27348	18
ZFR	Zinc finger RNA-binding protein	Q96KR1	6

## Sheet: Shared_Control_spAD_only
Genes	Proteins_Control	Accession_Control	Peptides_unique_Control
AADAT	Kynurenine/alpha-aminoadipate aminotransferase, mitochondrial;Isoform 2 of Kynurenine/alpha-aminoadipate aminotransferase, mitochondrial	Q8N5Z0	2
ACADM	Medium-chain specific acyl-CoA dehydrogenase, mitochondrial;Isoform 2 of Medium-chain specific acyl-CoA dehydrogenase, mitochondrial;Medium-chain specific acyl-CoA dehydrogenase, mitochondrial	P11310	22
ADAM23	ADAM metallopeptidase domain 23;Disintegrin and metalloproteinase domain-containing protein 23;Isoform Beta of Disintegrin and metalloproteinase domain-containing protein 23	E7EWD3	11
ADH1B	All-trans-retinol dehydrogenase [NAD(+)] ADH1B	P00325	5
ADH1C	Alcohol dehydrogenase 1C	P00326	11
ADRM1	Proteasomal ubiquitin receptor ADRM1	Q16186	6
ALDH16A1	Aldehyde dehydrogenase family 16 member A1	Q8IZ83	9
ALOX12B	Arachidonate 12-lipoxygenase, 12R-type	O75342	8
ALOXE3	Arachidonate lipoxygenase 3, isoform CRA_a;Hydroperoxide isomerase ALOXE3;Isoform 2 of Hydroperoxide isomerase ALOXE3	J3KPH2	2
AP2A2	AP-2 complex subunit alpha-2	O94973	49
AP2B1	AP-2 complex subunit beta;Isoform 2 of AP-2 complex subunit beta	P63010	60
AP2M1	AP-2 complex subunit mu	Q96CW1	32
AP2S1	AP complex subunit sigma;AP complex subunit sigma;AP-2 complex subunit sigma	M0QYZ2	7
AP3B2	AP-3 complex subunit beta;AP-3 complex subunit beta;AP-3 complex subunit beta;AP-3 complex subunit beta;AP-3 complex subunit beta-2;Isoform 3 of AP-3 complex subunit beta-2	A0A2R8Y2A8	15
APOA1	Apolipoprotein A-I	P02647	18
APOB	Apolipoprotein B-100	P04114	32
APOE	Apolipoprotein E	P02649	14
APOL2	Apolipoprotein L2	J3KQL8	3
ARGLU1	Arginine and glutamate-rich protein 1	Q9NWB6	3
ATP5F1C	Isoform Heart of ATP synthase subunit gamma, mitochondrial	P36542-2	9
ATP5PD	ATP synthase subunit d, mitochondrial	O75947	6
ATP5PF	ATP synthase-coupling factor 6, mitochondrial;Isoform 2 of ATP synthase-coupling factor 6, mitochondrial	P18859	3
ATP6V0D1	V-type proton ATPase subunit;V-type proton ATPase subunit d 1	F5GYQ1	16
BPTF	Bromodomain PHD finger transcription factor (Fragment);Bromodomain PHD finger transcription factor (Fragment);Bromodomain PHD finger transcription factor (Fragment);Bromodomain PHD finger transcription factor (Fragment);Bromodomain PHD finger transcription factor;Bromodomain PHD finger transcription factor (Fragment);Nucleosome-remodeling factor subunit BPTF;Isoform 2 of Nucleosome-remodeling fac…	A0A2R8Y7Q1	2
BTF3	Transcription factor BTF3;Transcription factor BTF3;Transcription factor BTF3;Isoform 2 of Transcription factor BTF3	A0A7I2V3T6	6
BTF3L4	Transcription factor BTF3;Transcription factor BTF3 homolog 4	E9PL10	4
C2CD5	Isoform 2 of C2 domain-containing protein 5;Isoform 3 of C2 domain-containing protein 5;Isoform 4 of C2 domain-containing protein 5	Q86YS7-2;Q86YS7-3;Q86YS7-4	8
C3P1	Putative protein C3P1	Q6ZMU1	2
C4BPA	C4b-binding protein alpha chain	P04003	10
C6	Complement component C6	P13671	7
C7	Complement component C7	P10643	22
C8A	Complement C8 alpha chain;Complement C8 alpha chain;Complement component C8 alpha chain	A0A8Q3WKT7	9
C8G	Complement component C8 gamma chain	P07360	7
CAPN1	Calpain-1 catalytic subunit	P07384	43
CAPNS1	Calpain small subunit 1	A0A0C4DGQ5	12
CCT7	T-complex protein 1 subunit eta	Q99832	29
CDC42	Isoform 1 of Cell division control protein 42 homolog	P60953-1	10
COL1A1	Collagen alpha-1(I) chain	P02452	14
COL1A2	Collagen alpha-2(I) chain	P08123	12
COMMD7	COMM domain-containing protein;COMM domain-containing protein;COMM domain-containing protein;COMM domain-containing protein;COMM domain-containing protein 7;Isoform 2 of COMM domain-containing protein 7	A0A2R8Y455	4
COPA	Coatomer subunit alpha;COPI coat complex subunit alpha (Fragment);COPI coat complex subunit alpha (Fragment);Coatomer subunit alpha;Isoform 2 of Coatomer subunit alpha	A0A3B3IS84	7
COPS4	COP9 signalosome complex subunit 4	Q9BT78	26
COPS7A	COP9 signalosome complex subunit 7a	Q9UBW8	11
COX5A	Cytochrome c oxidase subunit 5A, mitochondrial	P20674	5
COX6C	Cytochrome c oxidase subunit 6C	P09669	5
CRTAC1	Cartilage acidic protein 1;Cartilage acidic protein 1;Isoform 2 of Cartilage acidic protein 1	A0A0C4DFP6	21
CSNK2A1	Casein kinase 2 alpha 1;Casein kinase 2 alpha 1;Casein kinase 2 alpha 1;Casein kinase II subunit alpha	A0A2R8YD58	10
CSTF3	Cleavage stimulation factor subunit 3	E9PLP8	7
CUL3	Cullin-3;Isoform 2 of Cullin-3	Q13618	17
DCAF6	DDB1- and CUL4-associated factor 6;Isoform 2 of DDB1- and CUL4-associated factor 6;Isoform 3 of DDB1- and CUL4-associated factor 6	Q58WW2	3
DCTN5	Dynactin subunit 5	Q9BTE1	5
DNAJA1	DnaJ homolog subfamily A member 1	P31689	9
DNAJB4	DnaJ homolog subfamily B member 4	Q9UDY4	6
DUSP14	Dual specificity protein phosphatase 14	O95147	3
DYNC1LI1	Cytoplasmic dynein 1 light intermediate chain 1	Q9Y6G9	25
EEF1D	Eukaryotic translation elongation factor 1 delta;Isoform 2 of Elongation factor 1-delta	E9PRY8	18
EEF1E1	Eukaryotic translation elongation factor 1 epsilon-1	O43324	10
EIF3E	Eukaryotic translation initiation factor 3 subunit E	A0A7I2V2H9	7
EPB41	Protein 4.1;Protein 4.1;Protein 4.1;Protein 4.1;Protein 4.1;Isoform 2 of Protein 4.1;Isoform 3 of Protein 4.1;Isoform 4 of Protein 4.1	A0A2R8Y7Y3	9
ERH	Enhancer of rudimentary homolog	P84090	3
EWSR1	EWS RNA binding protein 1;RNA-binding protein EWS;Isoform 3 of RNA-binding protein EWS;Isoform 5 of RNA-binding protein EWS;Isoform 6 of RNA-binding protein EWS	B0QYK0	5
F10	Coagulation factor X	P00742	4
FAU	FAU ubiquitin like and ribosomal protein S30 fusion;Ubiquitin-like FUBI-ribosomal protein eS30 fusion protein	E9PR30	3
FBXL18	F-box/LRR-repeat protein 18	Q96ME1	4
FBXO3	F-box protein 3;F-box only protein 3;Isoform 2 of F-box only protein 3;Isoform 3 of F-box only protein 3	E9PJM3	4
FN1	Fibronectin;Isoform 1 of Fibronectin;Isoform 10 of Fibronectin;Isoform 13 of Fibronectin;Isoform 14 of Fibronectin;Isoform 17 of Fibronectin;Isoform 3 of Fibronectin;Isoform 5 of Fibronectin;Isoform 7 of Fibronectin;Isoform 8 of Fibronectin;Isoform 9 of Fibronectin	P02751	38
GAS7	Growth arrest-specific protein 7;Isoform 1 of Growth arrest-specific protein 7;Isoform 4 of Growth arrest-specific protein 7	O60861	11
GBA1	Glucosylceramidase;Glucosylceramidase;Lysosomal acid glucosylceramidase;Isoform Short of Lysosomal acid glucosylceramidase;Isoform 4 of Lysosomal acid glucosylceramidase	A0A0G2JLB3	9
GNG10	Guanine nucleotide-binding protein G(I)/G(S)/G(O) subunit gamma-10	P50151	2
GNG7	Guanine nucleotide-binding protein G(I)/G(S)/G(O) subunit gamma-7	O60262	3
GPNMB	Glycoprotein nmb;Transmembrane glycoprotein NMB;Isoform 2 of Transmembrane glycoprotein NMB	A0A3B3ISS6	2
GPX3	Glutathione peroxidase 3	P22352	3
H1-10	H1.10 linker histone;Histone H1.10	A0A994J4R3	5
HINT2	Adenosine 5'-monophosphoramidase HINT2	Q9BX68	5
HMGN2	Non-histone chromosomal protein HMG-17	P05204	2
HP1BP3	Heterochromatin protein 1-binding protein 3;Isoform 2 of Heterochromatin protein 1-binding protein 3	Q5SSJ5	12
HSPG2	Basement membrane-specific heparan sulfate proteoglycan core protein	P98160	43
HTRA1	Serine protease HTRA1	Q92743	6
IARS1	isoleucine--tRNA ligase;isoleucine--tRNA ligase;Isoleucine--tRNA ligase, cytoplasmic	A0A804HJN6	4
IL1RAP	Interleukin-1 receptor accessory protein;Isoform 2 of Interleukin-1 receptor accessory protein;Isoform 3 of Interleukin-1 receptor accessory protein;Isoform 4 of Interleukin-1 receptor accessory protein	Q9NPH3	4
ITIH3	Inter-alpha-trypsin inhibitor heavy chain 3;Inter-alpha-trypsin inhibitor heavy chain 3;Inter-alpha-trypsin inhibitor heavy chain H3;Isoform 2 of Inter-alpha-trypsin inhibitor heavy chain H3	A0A994J439	9
KRAS	Isoform 2B of GTPase KRas	P01116-2	6
LANCL2	LanC-like protein 2	Q9NS86	10
LARP1	La ribonucleoprotein 1, translational regulator;La ribonucleoprotein 1, translational regulator;La-related protein 1;Isoform 2 of La-related protein 1	A0A8I5KSP1	2
LBP	Lipopolysaccharide-binding protein	P18428	2
LDHD	Probable D-lactate dehydrogenase, mitochondrial;Isoform 2 of Probable D-lactate dehydrogenase, mitochondrial	Q86WU2	3
LRP1	Prolow-density lipoprotein receptor-related protein 1	Q07954	55
LYRM4	LYR motif-containing protein 4	Q9HD34	10
MAOA	Amine oxidase;Amine oxidase [flavin-containing] A	A0A8I5KUC3	9
MAOB	Amine oxidase [flavin-containing] B	P27338	11
MCCC2	methylcrotonoyl-CoA carboxylase;Methylcrotonoyl-CoA carboxylase beta chain, mitochondrial	A0A804HJ24	22
MDK	Midkine;Midkine (Fragment);Midkine	E9PLM6	6
MPO	Myeloperoxidase;Isoform H14 of Myeloperoxidase;Isoform H7 of Myeloperoxidase	P05164	24
MROH2B	Maestro heat like repeat family member 2B;Maestro heat-like repeat-containing protein family member 2B;Isoform 2 of Maestro heat-like repeat-containing protein family member 2B	F5GZ06	3
MRPL19	Large ribosomal subunit protein bL19m	P49406	9
MRPL22	39S ribosomal protein L22, mitochondrial;39S ribosomal protein L22, mitochondrial;Large ribosomal subunit protein uL22m;Isoform 2 of Large ribosomal subunit protein uL22m;Isoform 3 of Large ribosomal subunit protein uL22m	E7ESL0	2
MRPL23	Mitochondrial ribosomal protein L23;Mitochondrial ribosomal protein L23;Mitochondrial ribosomal protein L23;Large ribosomal subunit protein uL23m	A6NJD9	2
MRPL24	Large ribosomal subunit protein uL24m	Q96A35	3
MRPL3	Mitochondrial ribosomal protein L3;Mitochondrial ribosomal protein L3 (Fragment);Mitochondrial ribosomal protein L3 (Fragment);Large ribosomal subunit protein uL3m	E7ETU7	3
MRPL38	Large ribosomal subunit protein mL38	Q96DV4	5
MRPL41	Large ribosomal subunit protein mL41	Q8IXM3	5
MTA1	Metastasis associated 1;Metastasis associated 1 (Fragment);Metastasis-associated protein MTA1;Isoform 3 of Metastasis-associated protein MTA1	E7ESY4	2
MTA2	Metastasis-associated protein MTA2	O94776	7
MYH10	Myosin heavy chain 10;Myosin-10;Isoform 2 of Myosin-10;Isoform 3 of Myosin-10;Isoform 4 of Myosin-10;Isoform 5 of Myosin-10	A0A8I5KZ38	2
NACA	Nascent polypeptide-associated complex subunit alpha, muscle-specific form	E9PAV3	6
NARS2	Asparaginyl-tRNA synthetase 2, mitochondrial;Asparaginyl-tRNA synthetase 2, mitochondrial;asparagine--tRNA ligase;Asparaginyl-tRNA synthetase 2, mitochondrial;asparagine--tRNA ligase;Probable asparagine--tRNA ligase, mitochondrial	A0A8Q3SHL5	4
NCKAP1	Nck-associated protein 1;Isoform 2 of Nck-associated protein 1	Q9Y2A7	41
NCS1	Neuronal calcium sensor 1	P62166	9
NDUFA5	NADH dehydrogenase [ubiquinone] 1 alpha subcomplex subunit 5	H7BYD0	5
NDUFA7	NADH dehydrogenase [ubiquinone] 1 alpha subcomplex subunit 7	O95182	12
NDUFB10	NADH dehydrogenase [ubiquinone] 1 beta subcomplex subunit 10	H3BPJ9	6
NEFL	Neurofilament light polypeptide	P07196	55
NEMF	Ribosome quality control complex subunit NEMF;Isoform 2 of Ribosome quality control complex subunit NEMF;Isoform 3 of Ribosome quality control complex subunit NEMF;Isoform 4 of Ribosome quality control complex subunit NEMF;Isoform 5 of Ribosome quality control complex subunit NEMF	O60524	2
NID1	Nidogen-1;Isoform 2 of Nidogen-1	P14543	23
NID2	Nidogen-2;Isoform 2 of Nidogen-2	Q14112	21
NOLC1	Nucleolar and coiled-body phosphoprotein 1 (Fragment);Nucleolar and coiled-body phosphoprotein 1;Isoform Beta of Nucleolar and coiled-body phosphoprotein 1;Isoform 3 of Nucleolar and coiled-body phosphoprotein 1	A0A0A0MRM9	8
OLFM1	Noelin	Q99784	7
OLFML1	Olfactomedin-like protein 1	Q6UWY5	4
OSBP	Oxysterol-binding protein 1	P22059	16
PAAF1	Proteasomal ATPase associated factor 1;Proteasomal ATPase-associated factor 1;Isoform 2 of Proteasomal ATPase-associated factor 1;Isoform 3 of Proteasomal ATPase-associated factor 1	F5H0C4	2
PAFAH1B1	Platelet-activating factor acetylhydrolase IB subunit beta	P43034	30
PDHX	Pyruvate dehydrogenase protein X component, mitochondrial;Isoform 3 of Pyruvate dehydrogenase protein X component, mitochondrial	O00330	19
PGAM2	Phosphoglycerate mutase 2	P15259	10
PLA2G7	Platelet-activating factor acetylhydrolase	Q13093	3
PNN	Pinin	Q9H307	2
PON1	Serum paraoxonase/arylesterase 1	P27169	7
PON3	Serum paraoxonase/lactonase 3	Q15166	6
PRELP	Prolargin	P51888	15
PRMT5	Protein arginine N-methyltransferase 5;Isoform 2 of Protein arginine N-methyltransferase 5	O14744	13
PRPF3	U4/U6 small nuclear ribonucleoprotein Prp3	O43395	4
PRPF40A	Pre-mRNA processing factor 40 homolog A;Pre-mRNA processing factor 40 homolog A;HCG1811743, isoform CRA_d;Pre-mRNA processing factor 40 homolog A;Pre-mRNA processing factor 40 homolog A;Pre-mRNA-processing factor 40 homolog A;Isoform 2 of Pre-mRNA-processing factor 40 homolog A;Isoform 3 of Pre-mRNA-processing factor 40 homolog A	A0A7N4I394	3
PSMD13	26S proteasome non-ATPase regulatory subunit 13	Q9UNM6	12
PSMD14	26S proteasome non-ATPase regulatory subunit 14	O00487	10
PTGES2	Prostaglandin E synthase 2	Q9H7Z7	20
PTPMT1	Phosphatidylglycerophosphatase and protein-tyrosine phosphatase 1	Q8WUK0	6
PYGB	Glycogen phosphorylase, brain form	P11216	44
RAB8B	Ras-related protein Rab-8B	Q92930	9
RETN	Resistin	Q9HD89	3
ROCK2	Rho-associated protein kinase 2	A0A8V8TL82	27
RPL10A	Large ribosomal subunit protein uL1	P62906	9
RPL14	60S ribosomal protein L14;Large ribosomal subunit protein eL14	E7EPB3	3
RPL18	Ribosomal protein L18 (Fragment);Ribosomal protein L18;Ribosomal protein L18 (Fragment);Ribosomal protein L18 (Fragment);Large ribosomal subunit protein eL18;Isoform 2 of Large ribosomal subunit protein eL18	F8VUA6	2
RPL22	Ribosomal protein L22;Large ribosomal subunit protein eL22	K7ERI7	7
RPL23	Large ribosomal subunit protein uL14	P62829	6
RPL23A	Large ribosomal subunit protein uL23	P62750	10
RPL24	Ribosomal protein L24;Ribosomal protein L24;Ribosomal protein L24;Large ribosomal subunit protein eL24	A0A994J4A5	6
RPL27	Large ribosomal subunit protein eL27	P61353	6
RPL28	60S ribosomal protein L28;Large ribosomal subunit protein eL28;Isoform 2 of Large ribosomal subunit protein eL28;Isoform 3 of Large ribosomal subunit protein eL28	H0YKD8	5
RPL29	60S ribosomal protein L29;Large ribosomal subunit protein eL29	A0A3B3ITT5	2
RPL31	60S ribosomal protein L31;60S ribosomal protein L31;60S ribosomal protein L31 (Fragment);60S ribosomal protein L31 (Fragment);Large ribosomal subunit protein eL31;Isoform 2 of Large ribosomal subunit protein eL31;Isoform 3 of Large ribosomal subunit protein eL31	B7Z4C8	5
RPL35	Large ribosomal subunit protein uL29	P42766	6
RPL6	Large ribosomal subunit protein eL6	Q02878	10
RPLP1	Large ribosomal subunit protein P1	P05386	2
RPS11	Small ribosomal subunit protein uS17	P62280	12
RPS16	Ribosomal protein S16;Small ribosomal subunit protein uS9	M0R210	8
RPS18	Small ribosomal subunit protein uS13	P62269	16
RPS23	Small ribosomal subunit protein uS12	P62266	5
RPS6	Small ribosomal subunit protein eS6	P62753	4
RPSA	40S ribosomal protein SA;40S ribosomal protein SA;Ribosomal protein SA;40S ribosomal protein SA (Fragment);Small ribosomal subunit protein uS2	A0A0C4DG17	13
RUVBL1	RuvB-like 1	Q9Y265	14
RUVBL2	RuvB-like 2	Q9Y230	15
S100A4	Protein S100-A4	P26447	5
SEPTIN2	Septin-2;Isoform 2 of Septin-2	Q15019	26
SFRP1	Secreted frizzled-related protein 1	Q8N474	5
SFXN5	Sideroflexin 5;Sideroflexin 5 (Fragment);Sideroflexin 5 (Fragment);Sideroflexin-5	B8ZZJ6	3
SGSH	N-sulphoglucosamine sulphohydrolase	P51688	10
SLIT2	Slit guidance ligand 2;Slit homolog 2 protein;Isoform 2 of Slit homolog 2 protein;Isoform 3 of Slit homolog 2 protein;Slit guidance ligand 2	A0A087WYV5	4
SMOC1	SPARC-related modular calcium-binding protein 1;Isoform 2 of SPARC-related modular calcium-binding protein 1	Q9H4F8	10
SNRPA	U1 small nuclear ribonucleoprotein A	P09012	8
SNRPA1	U2 small nuclear ribonucleoprotein A'	P09661	10
SNRPB2	U2 small nuclear ribonucleoprotein B''	P08579	8
SNRPD2	Small nuclear ribonucleoprotein Sm D2	P62316	9
SNRPD3	Small nuclear ribonucleoprotein Sm D3;Isoform 2 of Small nuclear ribonucleoprotein Sm D3	P62318	4
SNRPE	Small nuclear ribonucleoprotein E	P62304	3
SRP19	Signal recognition particle 19 kDa protein	A0A087WYR0	5
SRSF1	Serine/arginine-rich splicing factor 1	J3KTL2	11
SRSF2	Serine and arginine rich splicing factor 2 (Fragment);Serine/arginine-rich splicing factor 2	J3KP15	7
SRSF5	Serine/arginine-rich splicing factor 5	Q13243	4
SRSF7	Serine and arginine rich splicing factor 7;Serine and arginine rich splicing factor 7;Serine/arginine-rich splicing factor 7;Isoform 2 of Serine/arginine-rich splicing factor 7;Isoform 3 of Serine/arginine-rich splicing factor 7;Isoform 4 of Serine/arginine-rich splicing factor 7	A0A0B4J1Z1	6
STRN	Striatin;Isoform 2 of Striatin	O43815	9
STRN3	Striatin-3;Isoform Alpha of Striatin-3	Q13033	6
SUB1	Activated RNA polymerase II transcriptional coactivator p15	P53999	8
TARS1	Threonine--tRNA ligase 1, cytoplasmic;Isoform 2 of Threonine--tRNA ligase 1, cytoplasmic	P26639	25
TFRC	Transferrin receptor protein 1;Transferrin receptor protein 1 (Fragment);Transferrin receptor protein 1;Transferrin receptor protein 1;Transferrin receptor protein 1	A0A8V8TLM6	7
THOP1	Thimet oligopeptidase	P52888	16
TPP1	Tripeptidyl-peptidase 1;Tripeptidyl-peptidase 1;Tripeptidyl-peptidase 1;Isoform 2 of Tripeptidyl-peptidase 1	A0A2R8YGD1	10
TUBB3	Tubulin beta-3 chain	Q13509	14
UQCRH	Cytochrome b-c1 complex subunit 6, mitochondrial	P07919	2
VPS26A	Vacuolar protein sorting-associated protein 26A	O75436	21
VSNL1	Visinin-like protein 1	P62760	20
WDR45	WD repeat domain 45 (Fragment);WD repeat domain 45 (Fragment);WD repeat domain 45;WD repeat domain 45;WD repeat domain 45 (Fragment);WD repeat domain 45 (Fragment);WD repeat domain 45 (Fragment);WD repeat domain 45 (Fragment);WD repeat domain 45 (Fragment);WD repeat domain 45 (Fragment);WD repeat domain phosphoinositide-interacting protein 4;Isoform 2 of WD repeat domain phosphoinositide-interact…	A0A0U1RQR1	2

## Sheet: Shared_Control_rpAD_only
Genes	Proteins_Control	Accession_Control	Peptides_unique_Control
ACAN	Aggrecan;Aggrecan;Aggrecan core protein;Isoform 2 of Aggrecan core protein;Isoform 3 of Aggrecan core protein;Aggrecan	A0A5K1VW97	10
ACOT13	Acyl-coenzyme A thioesterase 13	Q9NPJ3	7
ACP1	Isoform 2 of Low molecular weight phosphotyrosine protein phosphatase	P24666	10
ACTA1	Actin, alpha skeletal muscle	P68133	2
AIFM1	Apoptosis-inducing factor 1, mitochondrial;Isoform 3 of Apoptosis-inducing factor 1, mitochondrial	O95831	24
AK3	GTP:AMP phosphotransferase AK3, mitochondrial	Q9UIJ7	16
AK4	Adenylate kinase 4, mitochondrial	P27144	7
AKR7A2	Aflatoxin B1 aldehyde reductase member 2	O43488	15
ALDH6A1	Methylmalonate-semialdehyde dehydrogenase [acylating], mitochondrial	Q02252	37
AP3M2	Adaptor related protein complex 3 subunit mu 2 (Fragment);AP-3 complex subunit mu-2	E5RJ52	11
ARCN1	Coatomer subunit delta	B0YIW6	11
ARHGAP1	Rho GTPase-activating protein 1	Q07960	8
ARL8A	ADP-ribosylation factor-like protein 8A	Q96BM9	6
ARL8B	ADP-ribosylation factor-like protein 8B	Q9NVJ2	3
ARMC1	Armadillo repeat-containing protein 1	Q9NVT9	2
ARMC8	Armadillo repeat-containing protein 8;Armadillo repeat-containing protein 8;Isoform 6 of Armadillo repeat-containing protein 8	G5E9V6	2
ATG5	Autophagy protein 5	A0A2R8Y718	3
ATL1	Atlastin GTPase 1;Atlastin GTPase 1;Atlastin GTPase 1 (Fragment);Atlastin-1;Isoform 2 of Atlastin-1	A0A6I8PUC8	3
ATOX1	Antioxidant 1 copper chaperone;Antioxidant 1 copper chaperone;Copper transport protein ATOX1	E5RGN3	4
ATP6V1D	V-type proton ATPase subunit D	Q9Y5K8	23
BRSK1	BR serine/threonine kinase 1;Serine/threonine-protein kinase BRSK1;Isoform 2 of Serine/threonine-protein kinase BRSK1	J3KNK0	2
BRSK2	Serine/threonine-protein kinase BRSK2;Isoform 2 of Serine/threonine-protein kinase BRSK2;Isoform 3 of Serine/threonine-protein kinase BRSK2;Isoform 4 of Serine/threonine-protein kinase BRSK2;Isoform 5 of Serine/threonine-protein kinase BRSK2;Isoform 6 of Serine/threonine-protein kinase BRSK2	Q8IWQ3	5
CACNB3	Voltage-dependent L-type calcium channel subunit beta-3;Voltage-dependent L-type calcium channel subunit beta-3;Isoform 2 of Voltage-dependent L-type calcium channel subunit beta-3;Isoform 3 of Voltage-dependent L-type calcium channel subunit beta-3;Isoform 4 of Voltage-dependent L-type calcium channel subunit beta-3;Isoform 5 of Voltage-dependent L-type calcium channel subunit beta-3	F8VNV8	4
CACYBP	Calcyclin-binding protein	Q9HB71	18
CAMK2A	calcium/calmodulin-dependent protein kinase;calcium/calmodulin-dependent protein kinase;Calcium/calmodulin-dependent protein kinase type II subunit alpha	A0A5F9ZHM9	18
CAMSAP3	Calmodulin-regulated spectrin-associated protein 3;Isoform 2 of Calmodulin-regulated spectrin-associated protein 3	Q9P1Y5	8
CAP1	Adenylyl cyclase-associated protein 1	Q01518	35
CAP2	Adenylyl cyclase-associated protein 2	P40123	34
CAPZB	Isoform 2 of F-actin-capping protein subunit beta	P47756	23
CCT8	T-complex protein 1 subunit theta	P50990	39
CELF3	CUGBP Elav-like family member 3 (Fragment);CUGBP Elav-like family member 3;Isoform 2 of CUGBP Elav-like family member 3;Isoform 3 of CUGBP Elav-like family member 3;Isoform 4 of CUGBP Elav-like family member 3	H0Y623	2
CKMT1A	Creatine kinase U-type, mitochondrial	P12532	21
CLVS1	Clavesin-1	Q8IUQ0	2
COPE	Coatomer subunit epsilon;Coatomer subunit epsilon;Isoform 3 of Coatomer subunit epsilon	M0QXB4	10
COQ10A	Coenzyme Q10A (Fragment);Coenzyme Q-binding protein COQ10 homolog A, mitochondrial;Isoform 2 of Coenzyme Q-binding protein COQ10 homolog A, mitochondrial;Isoform 3 of Coenzyme Q-binding protein COQ10 homolog A, mitochondrial	H0YHF1	4
COX7C	Cytochrome c oxidase subunit 7C, mitochondrial;Cytochrome c oxidase subunit 7C, mitochondrial	D6R9Z7	2
CPLX2	Complexin-2	Q6PUV4	6
CPNE4	Copine-4;Isoform 2 of Copine-4	Q96A23	5
CRAT	Carnitine O-acetyltransferase;Carnitine O-acetyltransferase;Isoform 2 of Carnitine O-acetyltransferase	A0A7P0TAR1	25
CRYAB	Alpha-crystallin B chain	P02511	21
CYRIA	CYFIP-related Rac1 interactor A	Q9H0Q0	5
DAP3	Small ribosomal subunit protein mS29;Isoform 2 of Small ribosomal subunit protein mS29;Isoform 3 of Small ribosomal subunit protein mS29;Death associated protein 3 (Fragment);Death associated protein 3 (Fragment);Death associated protein 3 (Fragment)	P51398	2
DARS1	Aspartate--tRNA ligase, cytoplasmic	P14868	26
DBT	Dihydrolipoamide acetyltransferase component of pyruvate dehydrogenase complex;Lipoamide acyltransferase component of branched-chain alpha-keto acid dehydrogenase complex, mitochondrial	A0A7P0Z494	14
DCLK2	Doublecortin like kinase 2;Doublecortin and CaM kinase-like 2, isoform CRA_c;Serine/threonine-protein kinase DCLK2;Isoform 2 of Serine/threonine-protein kinase DCLK2;Isoform 3 of Serine/threonine-protein kinase DCLK2	A0A0U1RR70	8
DCTN2	Dynactin subunit 2;Isoform 2 of Dynactin subunit 2;Isoform 3 of Dynactin subunit 2	Q13561	19
DGKA	Diacylglycerol kinase alpha	P23743	15
DHRS4	Dehydrogenase/reductase SDR family member 4;Isoform 4 of Dehydrogenase/reductase SDR family member 4;Isoform 8 of Dehydrogenase/reductase SDR family member 4	Q9BTZ2	3
DNAJC3	DnaJ homolog subfamily C member 3;DnaJ heat shock protein family (Hsp40) member C3	Q13217	2
DNM1	dynamin GTPase	A0A0U1RQP1	42
DNM3	Isoform 2 of Dynamin-3;Isoform 3 of Dynamin-3	Q9UQ16-2;Q9UQ16-3	13
DPP10	Inactive dipeptidyl peptidase 10;Isoform 2 of Inactive dipeptidyl peptidase 10;Isoform 3 of Inactive dipeptidyl peptidase 10;Isoform 4 of Inactive dipeptidyl peptidase 10	Q8N608	13
DPP6	Dipeptidyl peptidase like 6;Dipeptidyl peptidase like 6;Dipeptidyl aminopeptidase-like protein 6;Isoform DPPX-S of Dipeptidyl aminopeptidase-like protein 6	A0A994J7K0	22
EFHD2	EF-hand domain-containing protein D2	Q96C19	14
EIF3G	Eukaryotic translation initiation factor 3 subunit G	O75821	8
EIF3J	Eukaryotic translation initiation factor 3 subunit J	O75822	9
ELAVL1	ELAV-like protein 1;Isoform 2 of ELAV-like protein 1	Q15717	14
EML2	Isoform 2 of Echinoderm microtubule-associated protein-like 2;Isoform 3 of Echinoderm microtubule-associated protein-like 2	O95834-2;O95834-3	20
ENY2	Transcription and mRNA export factor ENY2;Isoform 2 of Transcription and mRNA export factor ENY2	Q9NPA8	2
EPDR1	Mammalian ependymin-related protein 1	Q9UM22	11
ETFDH	Electron transfer flavoprotein-ubiquinone oxidoreductase;Electron transfer flavoprotein-ubiquinone oxidoreductase;Electron transfer flavoprotein-ubiquinone oxidoreductase, mitochondrial	A0A804HJK8	12
ETFRF1	Electron transfer flavoprotein regulatory factor 1	Q6IPR1	2
F8A1	40-kDa huntingtin-associated protein	P23610	4
FGF1	Fibroblast growth factor 1	P05230	6
G3BP2	Ras GTPase-activating protein-binding protein 2	Q9UN86	12
GLIPR2	GLI pathogenesis related 2;Golgi-associated plant pathogenesis-related protein 1	Q5VZR0	4
GNAQ	Guanine nucleotide-binding protein G(q) subunit alpha	P50148	11
GNB4	Guanine nucleotide-binding protein subunit beta-4	Q9HAV0	6
GPX4	Phospholipid hydroperoxide glutathione peroxidase;Isoform Cytoplasmic of Phospholipid hydroperoxide glutathione peroxidase	P36969	13
GSTK1	Glutathione S-transferase kappa;Glutathione S-transferase kappa 1	E9PFN5	5
GSTZ1	Maleylacetoacetate isomerase	A0A0C4DFM0	14
HADH	Hydroxyacyl-CoA dehydrogenase;Hydroxyacyl-coenzyme A dehydrogenase, mitochondrial;Isoform 2 of Hydroxyacyl-coenzyme A dehydrogenase, mitochondrial;Isoform 3 of Hydroxyacyl-coenzyme A dehydrogenase, mitochondrial	E9PF18	19
HNRNPL	Heterogeneous nuclear ribonucleoprotein L	P14866	15
HNRNPU	Heterogeneous nuclear ribonucleoprotein U	Q00839	45
HP	Haptoglobin	J3QR68	29
HSPA8	Heat shock protein family A (Hsp70) member 8 (Fragment)	A8K7Q2	59
HYCC2	Hyccin PI4KA lipid kinase complex subunit 2	A0A804HIT6	9
IDH2	Isocitrate dehydrogenase [NADP], mitochondrial	P48735	29
IGSF8	Immunoglobulin superfamily member 8;Isoform 3 of Immunoglobulin superfamily member 8	Q969P0	19
IRGQ	Immunity-related GTPase family Q protein	Q8WZA9	16
IST1	IST1 homolog;Isoform 2 of IST1 homolog;Isoform 4 of IST1 homolog;Isoform 5 of IST1 homolog	P53990	9
KCTD8	BTB/POZ domain-containing protein KCTD8	Q6ZWB6	2
KHDRBS1	KH domain-containing, RNA-binding, signal transduction-associated protein 1;Isoform 2 of KH domain-containing, RNA-binding, signal transduction-associated protein 1	Q07666	3
KHDRBS3	KH RNA binding domain containing, signal transduction associated 3;KH domain-containing, RNA-binding, signal transduction-associated protein 3;Isoform 2 of KH domain-containing, RNA-binding, signal transduction-associated protein 3	A0A994J7I5	5
KIAA1671	KIAA1671	A0A1B0GVJ7	4
LAMTOR3	Ragulator complex protein LAMTOR3	Q9UHA4	4
LDHA	L-lactate dehydrogenase A chain	P00338	38
LSM12	LSM12 homolog;Protein LSM12;Isoform 2 of Protein LSM12	K7ELG9	3
LYNX1	Ly6/neurotoxin 1 (Fragment);Ly6/neurotoxin 1 (Fragment);Ly-6/neurotoxin-like protein 1	A0A087WYG6	2
MAP2K1	Mitogen-activated protein kinase kinase 1;Mitogen-activated protein kinase kinase 1;Mitogen-activated protein kinase kinase 1;Mitogen-activated protein kinase kinase 1;Dual specificity mitogen-activated protein kinase kinase 1	A0A8I5KXN4	10
MAPK10	Stress-activated protein kinase JNK;Stress-activated protein kinase JNK;Stress-activated protein kinase JNK;Stress-activated protein kinase JNK;Stress-activated protein kinase JNK;Stress-activated protein kinase JNK;Stress-activated protein kinase JNK (Fragment);Stress-activated protein kinase JNK;Stress-activated protein kinase JNK;Stress-activated protein kinase JNK;Stress-activated protein kin…	A0A286YEN5	19
MLF2	Myeloid leukemia factor 2	Q15773	3
MOG	Myelin-oligodendrocyte glycoprotein;Myelin-oligodendrocyte glycoprotein;Myelin-oligodendrocyte glycoprotein (Fragment);Myelin-oligodendrocyte glycoprotein;Myelin-oligodendrocyte glycoprotein;Myelin-oligodendrocyte glycoprotein (Fragment);Myelin-oligodendrocyte glycoprotein;Myelin-oligodendrocyte glycoprotein (Fragment);Myelin-oligodendrocyte glycoprotein;Myelin oligodendrocyte glycoprotein (Fragm…	A0A0G2JHA9	2
MRPS2	Small ribosomal subunit protein uS2m	Q9Y399	4
MTHFD1	C-1-tetrahydrofolate synthase, cytoplasmic;C-1-tetrahydrofolate synthase, cytoplasmic;C-1-tetrahydrofolate synthase, cytoplasmic;C-1-tetrahydrofolate synthase, cytoplasmic	F5H2F4	22
NDUFA4	Cytochrome c oxidase subunit NDUFA4	O00483	3
NDUFS1	NADH-ubiquinone oxidoreductase 75 kDa subunit, mitochondrial;Isoform 2 of NADH-ubiquinone oxidoreductase 75 kDa subunit, mitochondrial	P28331	33
NDUFV1	NADH dehydrogenase [ubiquinone] flavoprotein 1, mitochondrial;NADH dehydrogenase [ubiquinone] flavoprotein 1, mitochondrial;Isoform 2 of NADH dehydrogenase [ubiquinone] flavoprotein 1, mitochondrial	G3V0I5	19
NIPSNAP2	Protein NipSnap homolog 2	O75323	13
NUP54	Nucleoporin 54;Nucleoporin 54;Nucleoporin 54;Nucleoporin p54;Isoform 3 of Nucleoporin p54	A0A8Q3WKJ4	9
PCBP1	Poly(rC)-binding protein 1	Q15365	6
PCMT1	Protein-L-isoaspartate(D-aspartate) O-methyltransferase;Isoform 2 of Protein-L-isoaspartate(D-aspartate) O-methyltransferase	P22061	18
PFKL	ATP-dependent 6-phosphofructokinase, liver type	P17858	19
PGM1	Phosphoglucomutase-1	P36871	39
PHGDH	D-3-phosphoglycerate dehydrogenase	A0A286YF22	22
PICALM	Phosphatidylinositol binding clathrin assembly protein (Fragment)	H0YD48	14
PIN1	Peptidyl-prolyl cis-trans isomerase NIMA-interacting 1	Q13526	8
PIP5K1C	Phosphatidylinositol-4-phosphate 5-kinase type 1 gamma;Phosphatidylinositol 4-phosphate 5-kinase type-1 gamma;Isoform 2 of Phosphatidylinositol 4-phosphate 5-kinase type-1 gamma;Isoform 3 of Phosphatidylinositol 4-phosphate 5-kinase type-1 gamma;Isoform 4 of Phosphatidylinositol 4-phosphate 5-kinase type-1 gamma	A0A7P0T808	2
PIR	Pirin	O00625	12
PKM	Pyruvate kinase	A0A804F6T5	64
PLIN3	Perilipin-3;Isoform 4 of Perilipin-3	O60664	16
PMP2	Myelin P2 protein	P02689	16
POLR2E	DNA-directed RNA polymerase II subunit E;RNA polymerase II, I and III subunit E (Fragment);DNA-directed RNA polymerase II subunit E;DNA-directed RNA polymerases I, II, and III subunit RPABC1	A0A087WVZ9	2
PPP1CB	Serine/threonine-protein phosphatase PP1-beta catalytic subunit	P62140	8
PRKCA	Protein kinase C alpha type	P17252	13
PRKRA	Interferon-inducible double-stranded RNA-dependent protein kinase activator A	O75569	14
PSD3	Pleckstrin and Sec7 domain containing 3	B4DKF8	27
PSMB5	Proteasome subunit beta type-5	P28074	14
PUF60	Poly(U)-binding-splicing factor PUF60 (Fragment);Poly(U)-binding-splicing factor PUF60 (Fragment);Poly(U)-binding-splicing factor PUF60 (Fragment);Poly(U)-binding-splicing factor PUF60 (Fragment);Poly(U)-binding-splicing factor PUF60;Poly(U)-binding-splicing factor PUF60;Poly(U)-binding-splicing factor PUF60;Poly(U)-binding-splicing factor PUF60;Poly(U)-binding-splicing factor PUF60;Isoform 2 of …	A0A0J9YVP6	14
QDPR	Dihydropteridine reductase	P09417	22
RAB35	Ras-related protein Rab-35	Q15286	12
RAB4A	Ras-related protein Rab-4A	P20338	9
RBMX	RNA-binding motif protein, X chromosome	P38159	12
RGS7	Regulator of G protein signaling 7;Regulator of G protein signaling 7;Regulator of G protein signaling 7;Regulator of G protein signaling 7;Regulator of G protein signaling 7;Regulator of G-protein signaling 7;Isoform 2 of Regulator of G-protein signaling 7;Isoform 3 of Regulator of G-protein signaling 7;Isoform 5 of Regulator of G-protein signaling 7	A0A8I5KRS1	14
RMDN1	Regulator of microtubule dynamics protein 1;Isoform 2 of Regulator of microtubule dynamics protein 1	Q96DB5	6
RNASET2	Ribonuclease T2;Ribonuclease T2 (Fragment);Ribonuclease T2	D6REQ6	5
RPA1	Replication protein A 70 kDa DNA-binding subunit	P27694	22
RPL32	Ribosomal protein L32 (Fragment);Ribosomal protein L32;Large ribosomal subunit protein eL32	D3YTB1	6
RSU1	Ras suppressor protein 1	Q15404	11
RUFY3	Protein RUFY3;Isoform 2 of Protein RUFY3;Isoform 3 of Protein RUFY3;Isoform 4 of Protein RUFY3	Q7L099	6
SCP2	Sterol carrier protein 2;Isoform 7 of Sterol carrier protein 2	P22307	11
SDSL	Serine dehydratase like (Fragment);Serine dehydratase-like	F8VYZ3	2
SEC13	Protein SEC13 homolog	P55735	9
SEC24C	SEC24 homolog C, COPII coat complex component;Protein transport protein Sec24C	G5EA31	5
SF3B2	Splicing factor 3b subunit 2;Splicing factor 3B subunit 2	E9PPJ0	11
SH3BGRL2	SH3 domain-binding glutamic acid-rich-like protein 2	Q9UJC5	9
SHMT2	Serine hydroxymethyltransferase, mitochondrial;Isoform 3 of Serine hydroxymethyltransferase, mitochondrial	P34897	8
SLC12A2	Solute carrier family 12 member 2;Isoform 2 of Solute carrier family 12 member 2	P55011	5
SLC12A5	Solute carrier family 12 member 5;Isoform 2 of Solute carrier family 12 member 5	Q9H2X9	10
SMAP2	Small ArfGAP2;Stromal membrane-associated protein 2;Isoform 2 of Stromal membrane-associated protein 2;Small ArfGAP2 (Fragment)	A0A087WV97	4
SNTA1	Alpha-1-syntrophin	Q13424	14
SNX2	Sorting nexin-2;Isoform 2 of Sorting nexin-2	O60749	5
SNX3	Sorting nexin-3	O60493	9
SNX4	Sorting nexin-4;Isoform 2 of Sorting nexin-4	O95219	2
SOD2	Superoxide dismutase [Mn], mitochondrial	P04179	17
STUB1	E3 ubiquitin-protein ligase CHIP	Q9UNE7	9
SUCLA2	Succinate--CoA ligase [ADP-forming] subunit beta, mitochondrial;Succinate--CoA ligase [ADP-forming] subunit beta, mitochondrial;Succinate--CoA ligase [ADP-forming] subunit beta, mitochondrial;Isoform 2 of Succinate--CoA ligase [ADP-forming] subunit beta, mitochondrial	A0A2R8Y6Y7	22
SUCLG1	Succinate--CoA ligase [ADP/GDP-forming] subunit alpha, mitochondrial	P53597	12
SYN2	Synapsin-2	Q92777	29
SYT7	Isoform 2 of Synaptotagmin-7;Isoform 3 of Synaptotagmin-7;Isoform 5 of Synaptotagmin-7	O43581-2;O43581-3;O43581-5	7
TAX1BP3	Tax1-binding protein 3	O14907	2
TCERG1	Transcription elongation regulator 1;Transcription elongation regulator 1;Transcription elongation regulator 1;Isoform 2 of Transcription elongation regulator 1	A0A7P0T8N8	4
TMOD2	Tropomodulin-2	Q9NZR1	23
TPD52	Isoform 4 of Tumor protein D52;Isoform 6 of Tumor protein D52	P55327-4;P55327-6	14
TRAPPC4	Trafficking protein particle complex subunit 4	Q9Y296	9
TRAPPC5	Trafficking protein particle complex subunit 5	Q8IUR0	6
TST	Thiosulfate sulfurtransferase	Q16762	15
TTC9B	Tetratricopeptide repeat protein 9B	Q8N6N2	3
TUSC2	Tumor suppressor candidate 2	O75896	3
UBE2M	NEDD8-conjugating enzyme Ubc12	P61081	10
UCHL5	Ubiquitin carboxyl-terminal hydrolase;Ubiquitin carboxyl-terminal hydrolase (Fragment);Ubiquitin carboxyl-terminal hydrolase isozyme L5;Isoform 2 of Ubiquitin carboxyl-terminal hydrolase isozyme L5;Isoform 3 of Ubiquitin carboxyl-terminal hydrolase isozyme L5;Isoform 4 of Ubiquitin carboxyl-terminal hydrolase isozyme L5	Q5LJA5	11
UQCC2	Ubiquinol-cytochrome-c reductase complex assembly factor 2;Ubiquinol-cytochrome-c reductase complex assembly factor 2 (Fragment)	Q9BRT2	3
UQCRC1	Cytochrome b-c1 complex subunit 1, mitochondrial	P31930	16
WASF1	Actin-binding protein WASF1	Q92558	14
WDFY1	WD repeat and FYVE domain-containing protein 1	Q8IWB7	6
WDR13	WD repeat-containing protein 13	Q9H1Z4	7
ZNF385A	Zinc finger protein 385A;Isoform 1 of Zinc finger protein 385A	Q96PM9	5

## Sheet: Shared_spAD_rpAD_only
Genes	Proteins_spAD	Accession_spAD	Peptides_unique_spAD
ABAT	4-aminobutyrate aminotransferase, mitochondrial;4-aminobutyrate aminotransferase, mitochondrial	H3BRN4	32
ABHD10	Palmitoyl-protein thioesterase ABHD10, mitochondrial	Q9NUJ1	17
ACAT2	Acetyl-CoA acetyltransferase, cytosolic	Q9BWD1	16
ADH5	Alcohol dehydrogenase class-3	P11766	23
AGT	Angiotensinogen	A0A7P0T8D1	14
ALDH1B1	Aldehyde dehydrogenase X, mitochondrial	P30837	13
ATP2B2	Calcium-transporting ATPase;Calcium-transporting ATPase;Isoform WA of Plasma membrane calcium-transporting ATPase 2;Isoform YA of Plasma membrane calcium-transporting ATPase 2;Isoform ZA of Plasma membrane calcium-transporting ATPase 2;Isoform XA of Plasma membrane calcium-transporting ATPase 2	A0A2U3TZI3	15
BBOX1	Gamma-butyrobetaine dioxygenase	O75936	14
BHMT	Betaine--homocysteine S-methyltransferase;Betaine--homocysteine S-methyltransferase 1	E5RJH0	3
BLVRB	Flavin reductase (NADPH)	P30043	13
BSN	Protein bassoon	Q9UPA5	66
CADPS	Calcium dependent secretion activator (Fragment)	H0YFP0	32
CBS	Cystathionine beta-synthase;Isoform 2 of Cystathionine beta-synthase	P35520	17
CCAR2	Cell cycle and apoptosis regulator protein 2;Isoform 2 of Cell cycle and apoptosis regulator protein 2	Q8N163	19
CORO1C	Coronin-1C;Isoform 2 of Coronin-1C;Isoform 3 of Coronin-1C	Q9ULV4	25
CPNE1	Copine 1;Copine 1 (Fragment);Copine-1	B0QZ18	13
CPSF6	Cleavage and polyadenylation specificity factor subunit 6;Cleavage and polyadenylation specificity factor subunit 6;Isoform 2 of Cleavage and polyadenylation specificity factor subunit 6;Isoform 3 of Cleavage and polyadenylation specificity factor subunit 6	F8WJN3	8
CRYZ	Quinone oxidoreductase	Q08257	25
DIRAS2	GTP-binding protein Di-Ras2	Q96HU8	5
DNAAF1	Dynein axonemal assembly factor 1;Isoform 3 of Dynein axonemal assembly factor 1	Q8NEP3	2
DPYSL5	Dihydropyrimidinase-related protein 5	Q9BPU6	42
DUT	Deoxyuridine 5'-triphosphate nucleotidohydrolase, mitochondrial	P33316	9
ECHDC1	Ethylmalonyl-CoA decarboxylase 1;Ethylmalonyl-CoA decarboxylase;Isoform 2 of Ethylmalonyl-CoA decarboxylase;Isoform 3 of Ethylmalonyl-CoA decarboxylase;Isoform 6 of Ethylmalonyl-CoA decarboxylase	H0Y5L2	5
ECI2	Enoyl-CoA delta isomerase 2;Enoyl-CoA delta isomerase 2;Isoform 2 of Enoyl-CoA delta isomerase 2	A0A0C4DGA2	14
EIF4E	Eukaryotic translation initiation factor 4E;Eukaryotic translation initiation factor 4E;Isoform 2 of Eukaryotic translation initiation factor 4E;Isoform 3 of Eukaryotic translation initiation factor 4E	D6RBW1	8
ELP3	Elongator complex protein 3;Elongator complex protein 3;Isoform 2 of Elongator complex protein 3;Isoform 3 of Elongator complex protein 3;Isoform 4 of Elongator complex protein 3	B4DKA4	2
EPB42	Protein 4.2;Isoform Long of Protein 4.2;Isoform 3 of Protein 4.2	P16452	21
F11	Coagulation factor XI;Isoform 2 of Coagulation factor XI	P03951	2
FBXO2	F-box protein 2 (Fragment);F-box only protein 2	A0A286YF37	14
FHIT	Bis(5'-adenosyl)-triphosphatase	P49789	9
FHL1	Isoform 1 of Four and a half LIM domains protein 1;Isoform 4 of Four and a half LIM domains protein 1;Isoform 5 of Four and a half LIM domains protein 1	Q13642-1;Q13642-4;Q13642-5	17
FLOT2	Flotillin;Flotillin;Flotillin-2	E7EMK3	5
FNTB	Protein farnesyltransferase subunit beta	P49356	7
GANAB	Neutral alpha-glucosidase AB	Q14697	45
GATD1	Glutamine amidotransferase-like class 1 domain-containing protein 1	Q8NB37	4
GMDS	GDP-mannose 4,6 dehydratase;Isoform 2 of GDP-mannose 4,6 dehydratase	O60547	13
GMPPB	Mannose-1-phosphate guanyltransferase beta;Isoform 2 of Mannose-1-phosphate guanyltransferase beta	Q9Y5P6	10
GNB2	Guanine nucleotide-binding protein G(I)/G(S)/G(T) subunit beta-2	P62879	16
GSTM2	Glutathione S-transferase Mu 2	P28161	19
GSTM3	Glutathione S-transferase Mu 3	P21266	21
HARS2	histidine--tRNA ligase;histidine--tRNA ligase;histidine--tRNA ligase;Histidine--tRNA ligase, mitochondrial;Isoform 2 of Histidine--tRNA ligase, mitochondrial	A0A2R8Y3N3	4
HBG1	Globin family profile domain-containing protein;Hemoglobin subunit gamma-1	A0A2R8Y7X9	12
HDDC2	5'-deoxynucleotidase HDDC2;Isoform 2 of 5'-deoxynucleotidase HDDC2	Q7Z4H3	9
HPX	Hemopexin	P02790	18
HSD17B10	3-hydroxyacyl-CoA dehydrogenase type-2	Q99714	15
IDH3B	Isocitrate dehydrogenase [NAD] subunit, mitochondrial;Isocitrate dehydrogenase [NAD] subunit beta, mitochondrial	A0A087WZN1	23
IGSF21	Immunoglobulin superfamily member 21	Q96ID5	3
IRF2BP2	Interferon regulatory factor 2-binding protein 2;Isoform 2 of Interferon regulatory factor 2-binding protein 2	Q7Z5L9	3
ISOC2	Isochorismatase domain-containing protein 2;Isoform 2 of Isochorismatase domain-containing protein 2	Q96AB3	6
L3HYPDH	Trans-3-hydroxy-L-proline dehydratase	Q96EM0	5
LMNB2	Lamin-B2	Q03252	17
LRRTM4	Leucine rich repeat transmembrane neuronal 4;LRRTM4 protein;Leucine-rich repeat transmembrane neuronal protein 4;Isoform 2 of Leucine-rich repeat transmembrane neuronal protein 4	B8ZZ84	5
LUM	Lumican	P51884	10
LYRM1	LYR motif containing 1;LYR motif-containing protein 1	H3BNK2	2
MACROD1	Mono-ADP ribosylhydrolase 1	A0A6Q8PH91	9
MAP7D2	Isoform 5 of MAP7 domain-containing protein 2	Q96T17;Q96T17-2	21
METTL26	Methyltransferase-like 26	Q96S19	9
MVP	Major vault protein	Q14764	40
MYEF2	Myelin expression factor 2	A0A087WUT0	11
NLGN2	Neuroligin-2	Q8NFZ4	8
NLN	Neurolysin, mitochondrial	Q9BYT8	11
NT5C	5'(3')-deoxyribonucleotidase, cytosolic type	Q8TCD5	9
OSBPL11	Oxysterol-binding protein-related protein 11	Q9BXB4	2
PAFAH1B3	Platelet-activating factor acetylhydrolase IB subunit alpha1	Q15102	13
PCCB	Propionyl-CoA carboxylase subunit beta;Propionyl-CoA carboxylase beta chain, mitochondrial	E9PDR0	28
PCK2	Phosphoenolpyruvate carboxykinase [GTP], mitochondrial	Q16822	7
PCYT2	Ethanolamine-phosphate cytidylyltransferase;Isoform 3 of Ethanolamine-phosphate cytidylyltransferase	Q99447	23
PGM2L1	Glucose 1,6-bisphosphate synthase	Q6PCE3	34
PHYHD1	Phytanoyl-CoA dioxygenase domain-containing protein 1;Isoform 2 of Phytanoyl-CoA dioxygenase domain-containing protein 1	Q5SRE7	7
PITPNA	Phosphatidylinositol transfer protein alpha isoform	Q00169	12
PLCB1	1-phosphatidylinositol 4,5-bisphosphate phosphodiesterase beta-1	Q9NQ66	72
PPP4C	Serine/threonine-protein phosphatase (Fragment);Serine/threonine-protein phosphatase 4 catalytic subunit	H3BTA2	3
PTER	Phosphotriesterase-related protein;Isoform 2 of Phosphotriesterase-related protein	Q96BW5	6
PTP4A2	Protein tyrosine phosphatase 4A2;Protein tyrosine phosphatase 4A2;Protein tyrosine phosphatase 4A2 (Fragment);Protein tyrosine phosphatase 4A2;Protein tyrosine phosphatase type IVA 2;Isoform 2 of Protein tyrosine phosphatase type IVA 2;Isoform 4 of Protein tyrosine phosphatase type IVA 2	E9PJC0	3
PXDN	Peroxidasin homolog	Q92626	5
RAB2A	Ras-related protein Rab-2A	P61019	18
RAD23B	UV excision repair protein RAD23 homolog B	P54727	11
RDH13	Retinol dehydrogenase 13	Q8NBN7	12
RDX	Radixin	P35241	50
RHOG	Rho-related GTP-binding protein RhoG	P84095	9
RPL37A	Ribosomal protein L37a;Large ribosomal subunit protein eL43	C9J4Z3	4
SAR1A	GTP-binding protein SAR1a	Q9NR31	8
SAR1B	GTP-binding protein SAR1b	Q9Y6B6	4
SERPINC1	Antithrombin-III	P01008	24
SERPINF1	Pigment epithelium-derived factor	P36955	19
SPRR3	Small proline rich protein 3 (Fragment);Small proline-rich protein 3	B1AN48	9
TF	Serotransferrin	P02787	62
TIMP3	Metalloproteinase inhibitor 3	P35625	3
TMEM263	Transmembrane protein 263	Q8WUH6	6
TRAP1	Heat shock protein 75 kDa, mitochondrial;Isoform 2 of Heat shock protein 75 kDa, mitochondrial	Q12931	8
UPF1	Regulator of nonsense transcripts 1;Isoform 2 of Regulator of nonsense transcripts 1	Q92900	16
VARS1	Valine--tRNA ligase	P26640	17
VGF	Neurosecretory protein VGF	O15240	2
WDR44	WD repeat-containing protein 44;Isoform 2 of WD repeat-containing protein 44	Q5JSH3	27

## Sheet: Shared_All3_Common
Genes	Proteins_Control	Accession_Control	Peptides_unique_Control
ACAA1	3-ketoacyl-CoA thiolase, peroxisomal	P09110	11
ACAA2	3-ketoacyl-CoA thiolase, mitochondrial	P42765	28
ACAD8	Isobutyryl-CoA dehydrogenase, mitochondrial	Q9UKU7	11
ACADS	Short-chain specific acyl-CoA dehydrogenase, mitochondrial	P16219	15
ACADSB	Short/branched chain specific acyl-CoA dehydrogenase, mitochondrial;Isoform 2 of Short/branched chain specific acyl-CoA dehydrogenase, mitochondrial	P45954	9
ACADVL	Very long-chain specific acyl-CoA dehydrogenase, mitochondrial;Isoform 3 of Very long-chain specific acyl-CoA dehydrogenase, mitochondrial	P49748	41
ACAT1	Acetyl-CoA acetyltransferase, mitochondrial	A0A5F9ZHJ0	27
ACOT7	Isoform 4 of Cytosolic acyl coenzyme A thioester hydrolase	O00154-4	23
ACOT9	Acyl-coenzyme A thioesterase 9, mitochondrial	Q9Y305	31
ACTBL2	Beta-actin-like protein 2	Q562R1	4
ACTR10	Actin-related protein 10	Q9NZ32	10
ACTR1A	Alpha-centractin	P61163	23
ACTR1B	Beta-centractin	P42025	8
ADAM11	ADAM metallopeptidase domain 11;Disintegrin and metalloproteinase domain-containing protein 11	B4DKD2	7
ADSL	Adenylosuccinate lyase	A0A096LNY5	9
AGFG1	Arf-GAP domain and FG repeat-containing protein 1;Isoform 2 of Arf-GAP domain and FG repeat-containing protein 1;Isoform 3 of Arf-GAP domain and FG repeat-containing protein 1;Isoform 4 of Arf-GAP domain and FG repeat-containing protein 1	P52594	11
AGRN	Isoform 6 of Agrin;Isoform 7 of Agrin	O00468-6;O00468-7	28
AHCYL2	Adenosylhomocysteinase 3;Isoform 2 of Adenosylhomocysteinase 3	Q96HN2	29
ALDH7A1	Aldehyde dehydrogenase 7 family member A1;aldehyde dehydrogenase (NAD(+));Alpha-aminoadipic semialdehyde dehydrogenase	A0A1B0GTG2	39
ALDH9A1	Isoform 3 of 4-trimethylaminobutyraldehyde dehydrogenase	P49189	30
ANKRD29	Ankyrin repeat domain-containing protein 29	Q8N6D5	15
AP1G1	AP-1 complex subunit gamma-1;Isoform 2 of AP-1 complex subunit gamma-1	O43747	10
AP1M1	AP-1 complex subunit mu-1;Isoform 2 of AP-1 complex subunit mu-1	Q9BXS5	13
AP1S1	AP complex subunit sigma;Adaptor related protein complex 1 subunit sigma 1 (Fragment);AP-1 complex subunit sigma-1A	A0A2R8YGH5	4
AP1S2	AP complex subunit sigma	A0A5F9ZHW1	2
AP2A1	AP-2 complex subunit alpha-1;Isoform B of AP-2 complex subunit alpha-1	O95782	37
AP3S1	AP-3 complex subunit sigma-1	Q92572	7
AP3S2	Adaptor related protein complex 3 subunit sigma 2;AP-3 complex subunit sigma-2	H0YLI7	4
APMAP	Adipocyte plasma membrane-associated protein	Q9HDC9	6
APOM	Apolipoprotein M;Isoform 2 of Apolipoprotein M;Apolipoprotein M	O95445	2
ARF4	ADP-ribosylation factor 4	P18085	4
ARF6	ADP-ribosylation factor 6	P62330	4
ARL2	ADP-ribosylation factor-like protein 2	P36404	4
ARL3	ADP-ribosylation factor-like protein 3	P36405	10
ARL6IP5	PRA1 family protein 3	O75915	2
ARPC1B	Actin-related protein 2/3 complex subunit 1B	O15143	2
ASS1	Argininosuccinate synthase	P00966	26
ATP2B4	Isoform XA of Plasma membrane calcium-transporting ATPase 4;Isoform ZA of Plasma membrane calcium-transporting ATPase 4;Isoform XK of Plasma membrane calcium-transporting ATPase 4;Isoform ZK of Plasma membrane calcium-transporting ATPase 4	P23634-2;P23634-3;P23634-4;P23634-5	6
ATP5ME	ATP synthase subunit e, mitochondrial	P56385	3
ATP5PO	ATP synthase subunit O, mitochondrial	P48047	12
ATP6V1B2	V-type proton ATPase subunit B, brain isoform	P21281	34
ATP6V1F	V-type proton ATPase subunit F;Isoform 2 of V-type proton ATPase subunit F	Q16864	6
ATP6V1G1	V-type proton ATPase subunit G 1	O75348	4
ATXN2L	Ataxin-2-like protein;Isoform 2 of Ataxin-2-like protein;Isoform 3 of Ataxin-2-like protein;Isoform 4 of Ataxin-2-like protein;Isoform 5 of Ataxin-2-like protein;Isoform 6 of Ataxin-2-like protein;Isoform 8 of Ataxin-2-like protein;Isoform 9 of Ataxin-2-like protein	Q8WWM7	17
AUH	Methylglutaconyl-CoA hydratase, mitochondrial	Q13825	15
AZU1	Azurocidin	P20160	2
B2M	Beta-2-microglobulin	P61769	3
BAD	Bcl2-associated agonist of cell death	Q92934	3
BAIAP2	Brain-specific angiogenesis inhibitor 1-associated protein 2;Isoform 2 of Brain-specific angiogenesis inhibitor 1-associated protein 2;Isoform 3 of Brain-specific angiogenesis inhibitor 1-associated protein 2;Isoform 4 of Brain-specific angiogenesis inhibitor 1-associated protein 2;Isoform 5 of Brain-specific angiogenesis inhibitor 1-associated protein 2	Q9UQB8	20
BCAS1	Brain enriched myelin associated protein 1 (Fragment);Isoform 2 of Breast carcinoma-amplified sequence 1	G3XAF7	20
BCKDHA	2-oxoisovalerate dehydrogenase subunit alpha;2-oxoisovalerate dehydrogenase subunit alpha, mitochondrial	F5H5P2	15
BCL2L1	Bcl-2-like protein 1;Bcl-2-like protein 1;Isoform Bcl-X(beta) of Bcl-2-like protein 1;Bcl-2-like protein 1 (Fragment);Bcl-2-like protein 1;Bcl-2-like protein 1 (Fragment)	A0A7I2V597	2
BDH1	3-hydroxybutyrate dehydrogenase 1;D-beta-hydroxybutyrate dehydrogenase, mitochondrial	E9PCG9	8
BIN1	Isoform BIN1-13 of Myc box-dependent-interacting protein 1;Isoform BIN1 of Myc box-dependent-interacting protein 1	O00499	36
BPHL	Valacyclovir hydrolase;Isoform 2 of Valacyclovir hydrolase	Q86WA6	14
BPI	Bactericidal permeability-increasing protein	A0A2R8YDF1	3
BRK1	Protein BRICK1;Isoform 2 of Protein BRICK1	Q8WUW1	3
BTBD17	BTB/POZ domain-containing protein 17	A6NE02	6
BUB3	Mitotic checkpoint protein BUB3;Isoform 2 of Mitotic checkpoint protein BUB3	O43684	13
C19orf12	Chromosome 19 open reading frame 12 (Fragment);Chromosome 19 open reading frame 12 (Fragment);Protein C19orf12;Isoform 3 of Protein C19orf12;Isoform 1 of Protein C19orf12	A0A8C8PZE2	2
C1QBP	Complement component 1 Q subcomponent-binding protein, mitochondrial	Q07021	6
C3	Complement C3	P01024	99
C5	Complement C5	A0A8Q3SID6	67
C9	Complement C9;Complement C9;Complement component C9	A0A8Q3SI37	20
CA11	Carbonic anhydrase-related protein 11	O75493	2
CACNB4	Calcium voltage-gated channel auxiliary subunit beta 4;Calcium voltage-gated channel auxiliary subunit beta 4;Calcium voltage-gated channel auxiliary subunit beta 4;Calcium voltage-gated channel auxiliary subunit beta 4;Calcium voltage-gated channel auxiliary subunit beta 4;Voltage-dependent L-type calcium channel subunit beta-3;Voltage-dependent L-type calcium channel subunit beta-3;Calcium volt…	A0A1B0GTA9	6
CAPN2	Calpain-2 catalytic subunit	P17655	25
CARHSP1	Calcium-regulated heat-stable protein 1	Q9Y2V2	7
CBR4	3-oxoacyl-[acyl-carrier-protein] reductase	Q8N4T8	9
CCK	Cholecystokinin	P06307	2
CCT2	T-complex protein 1 subunit beta	P78371	35
CCT3	T-complex protein 1 subunit gamma	P49368	34
CCT4	T-complex protein 1 subunit delta	P50991	33
CCT6A	T-complex protein 1 subunit zeta	P40227	24
CCT6B	Isoform 2 of T-complex protein 1 subunit zeta-2	B0QXZ6;O95503;Q9HC52	2
CDK5	Cyclin-dependent kinase 5	Q00535	12
CELF4	CUGBP Elav-like family member 4 (Fragment)	K7EJK3;K7EQ97	6
CFAP20	Cilia- and flagella-associated protein 20	Q9Y6A4	4
CHCHD6	Coiled-coil-helix-coiled-coil-helix domain containing 6;Coiled-coil-helix-coiled-coil-helix domain containing 6;MICOS complex subunit MIC25	J3QTA6	3
CHGA	Chromogranin A (Parathyroid secretory protein 1), isoform CRA_b;Chromogranin-A	G5E968	4
CHMP1A	Charged multivesicular body protein 1a	Q9HD42	5
CHMP1B	Charged multivesicular body protein 1b	Q7LBR1	3
CHMP4B	Charged multivesicular body protein 4b	Q9H444	7
CHN1	Chimerin 1;Chimerin 1;Chimerin 1;Chimerin 1;Chimerin 1;Chimerin 1;Chimerin 1 (Fragment);N-chimaerin;Isoform Alpha-1 of N-chimaerin;Isoform 3 of N-chimaerin	A0A494C0C9	2
CISD1	CDGSH iron-sulfur domain-containing protein 1	Q9NZ45	3
CISD3	CDGSH iron-sulfur domain-containing protein 3, mitochondrial	P0C7P0	5
CLINT1	Clathrin interactor 1;Isoform 3 of Clathrin interactor 1	Q14677	9
CNP	2',3'-cyclic-nucleotide 3'-phosphodiesterase;Isoform CNPI of 2',3'-cyclic-nucleotide 3'-phosphodiesterase	P09543	39
CNTNAP1	Contactin-associated protein 1	P78357	30
COA6	Cytochrome c oxidase assembly factor 6 homolog;Isoform 2 of Cytochrome c oxidase assembly factor 6 homolog;Isoform 3 of Cytochrome c oxidase assembly factor 6 homolog	Q5JTJ3	4
COL12A1	Collagen type XII alpha 1 chain;Collagen alpha-1(XII) chain;Isoform 2 of Collagen alpha-1(XII) chain;Isoform 4 of Collagen alpha-1(XII) chain	D6RGG3	2
COL18A1	Collagen type XVIII alpha 1 chain (Fragment);Collagen alpha-1(XVIII) chain;Isoform 2 of Collagen alpha-1(XVIII) chain;Isoform 3 of Collagen alpha-1(XVIII) chain	H7BXV5	8
COL4A2	Collagen alpha-2(IV) chain	P08572	2
COPS2	COP9 signalosome complex subunit 2;Isoform 2 of COP9 signalosome complex subunit 2	P61201	19
COPS6	COP9 signalosome complex subunit 6	E7EM64	11
COPS7B	COP9 signalosome complex subunit 7b	Q9H9Q2	4
COPS8	COP9 signalosome subunit 8;COP9 signalosome complex subunit 8;Isoform 2 of COP9 signalosome complex subunit 8	E9PGT6	4
COPZ1	Coatomer subunit zeta;Coatomer subunit zeta-1	F8VVA7	5
COQ3	Ubiquinone biosynthesis O-methyltransferase, mitochondrial	Q9NZJ6	4
COQ5	2-methoxy-6-polyprenyl-1,4-benzoquinol methylase, mitochondrial	Q5HYK3	9
COQ6	Ubiquinone biosynthesis monooxygenase COQ6, mitochondrial;Isoform 3 of Ubiquinone biosynthesis monooxygenase COQ6, mitochondrial	Q9Y2Z9	6
CORO2B	Isoform 2 of Coronin-2B	Q9UQ03-2	15
COX5B	Cytochrome c oxidase subunit 5B, mitochondrial	P10606	8
COX6B1	Cytochrome c oxidase subunit 6B1	P14854	8
CPNE5	Copine 5	A0A0J9YWA1	24
CPNE6	Copine-6;Isoform 2 of Copine-6	O95741	14
CPNE8	Copine 8;Copine-8	E7ENV7	5
CPSF7	Cleavage and polyadenylation specific factor 7 (Fragment);Cleavage and polyadenylation specificity factor subunit 7;Isoform 2 of Cleavage and polyadenylation specificity factor subunit 7;Isoform 3 of Cleavage and polyadenylation specificity factor subunit 7	F5H669	13
CPT2	Carnitine O-palmitoyltransferase 2, mitochondrial	P23786	24
CRIP2	Cysteine-rich protein 2	P52943	7
CRMP1	Isoform LCRMP-1 of Dihydropyrimidinase-related protein 1	Q14194-2	45
CRP	C-reactive protein	P02741	5
CSRP1	Cysteine and glycine rich protein 1 (Fragment)	E9PND2	16
CSRP2	Cysteine and glycine-rich protein 2	Q16527	9
CTBP1	C-terminal-binding protein 1	Q13363	19
CTBP2	C-terminal-binding protein 2;Isoform 2 of C-terminal-binding protein 2;Isoform 3 of C-terminal-binding protein 2	P56545	6
CTNNA2	Isoform 2 of Catenin alpha-2	P26232-2	39
CTSF	Cathepsin F	A0A024R5G9	4
DAZAP1	DAZ associated protein 1;DAZ associated protein 1 (Fragment);DAZ associated protein 1;DAZ-associated protein 1;Isoform 2 of DAZ-associated protein 1	K7EK33	6
DBN1	Isoform 3 of Drebrin	Q16643-3	24
DCTN3	Dynactin subunit 3;Isoform 3 of Dynactin subunit 3	O75935	10
DCTN4	Dynactin subunit 4	Q9UJW0	14
DCTN6	Dynactin subunit 6	O00399	4
DDX1	ATP-dependent RNA helicase;ATP-dependent RNA helicase;ATP-dependent RNA helicase DDX1	A0A7I2V430	27
DDX6	Probable ATP-dependent RNA helicase DDX6	P26196	9
DERPC	Decreased expression in renal and prostate cancer protein	P0CG12	11
DHX30	RNA helicase;ATP-dependent RNA helicase DHX30;Isoform 2 of ATP-dependent RNA helicase DHX30;Isoform 3 of ATP-dependent RNA helicase DHX30	H7BXY3	3
DMAC2L	Distal membrane arm assembly component 2 like;ATP synthase subunit s, mitochondrial	A0A5K1VW60	5
DMXL2	Dmx like 2;DmX-like protein 2;Isoform 3 of DmX-like protein 2	H0YLM8	18
DNAJA2	DnaJ homolog subfamily A member 2	O60884	17
DNAJA3	DnaJ homolog subfamily A member 3, mitochondrial;Isoform 2 of DnaJ homolog subfamily A member 3, mitochondrial	Q96EY1	4
DNAJB1	DnaJ homolog subfamily B member 1	P25685	13
DNAJB11	Chaperone DnaJ C-terminal domain-containing protein (Fragment);DnaJ homolog subfamily B member 11	H7C2Y5	2
DNAJB6	DnaJ heat shock protein family (Hsp40) member B6;DnaJ heat shock protein family (Hsp40) member B6 (Fragment);DnaJ homolog subfamily B member 6;Isoform B of DnaJ homolog subfamily B member 6;Isoform C of DnaJ homolog subfamily B member 6	A0A0J9YX62	5
DNAJC19	DnaJ (Hsp40) homolog, subfamily C, member 19, isoform CRA_e;Mitochondrial import inner membrane translocase subunit TIM14;Isoform 2 of Mitochondrial import inner membrane translocase subunit TIM14	A0A8I5KQT8	2
DPM1	Dolichol-phosphate mannosyltransferase subunit 1	H0Y368	4
DPYSL2	Isoform 2 of Dihydropyrimidinase-related protein 2	A0A1C7CYX9	74
DPYSL3	Isoform LCRMP-4 of Dihydropyrimidinase-related protein 3	Q14195	43
DPYSL4	Dihydropyrimidinase-related protein 4	O14531	33
DYNC1I1	Isoform 2 of Cytoplasmic dynein 1 intermediate chain 1	O14576-2	25
DYNC1LI2	Cytoplasmic dynein 1 light intermediate chain 2	O43237	22
DYNLL1	Dynein light chain 1, cytoplasmic	P63167	6
DYNLRB1	Dynein light chain roadblock-type 1	Q9NP97	8
EFEMP1	EGF-containing fibulin-like extracellular matrix protein 1;Isoform 2 of EGF-containing fibulin-like extracellular matrix protein 1;Isoform 3 of EGF-containing fibulin-like extracellular matrix protein 1;Isoform 4 of EGF-containing fibulin-like extracellular matrix protein 1	Q12805	10
EHD3	EH domain-containing protein 3	Q9NZN3	18
EIF3B	Eukaryotic translation initiation factor 3 subunit B;Isoform 2 of Eukaryotic translation initiation factor 3 subunit B	P55884	18
EIF3H	Eukaryotic translation initiation factor 3 subunit H	B3KS98	12
EIPR1	EARP and GARP complex-interacting protein 1	A8MUM1	7
ELAVL2	ELAV-like protein;ELAV-like protein 2	A0A0A0MRX1	6
ELAVL3	ELAV-like protein 3	Q14576	9
ELAVL4	ELAV-like protein;ELAV-like protein;ELAV-like protein;ELAV-like protein;ELAV-like protein 4;Isoform 1 of ELAV-like protein 4;Isoform 2 of ELAV-like protein 4;Isoform 3 of ELAV-like protein 4;Isoform 4 of ELAV-like protein 4;Isoform 5 of ELAV-like protein 4	A0A0R4J2E6	22
ELMO1	Engulfment and cell motility protein 1;Isoform 2 of Engulfment and cell motility protein 1;Isoform 3 of Engulfment and cell motility protein 1	Q92556	2
ELN	Elastin;Elastin;Isoform 1 of Elastin;Isoform 2 of Elastin;Isoform 4 of Elastin;Isoform 5 of Elastin	E7EN65	8
ELOB	Elongin B;Elongin-B;Isoform 2 of Elongin-B	A0A8I5KUS5	10
EPB41L1	Erythrocyte membrane protein band 4.1 like 1	A0A1B0GTW6	40
EPB41L3	Erythrocyte membrane protein band 4.1 like 3	A0A0A0MRA8	70
ERP44	Endoplasmic reticulum protein 44;Endoplasmic reticulum protein 44;Endoplasmic reticulum protein 44;Endoplasmic reticulum resident protein 44	A0A8I5KU76	6
ETHE1	ETHE1 persulfide dioxygenase;Persulfide dioxygenase ETHE1, mitochondrial	M0QXB5	8
EXOC7	Exocyst complex component 7 (Fragment);Exocyst complex component 7;Exocyst complex component 7;Exocyst complex component 7;Isoform 1 of Exocyst complex component 7;Isoform 2 of Exocyst complex component 7;Isoform 5 of Exocyst complex component 7;Isoform 6 of Exocyst complex component 7	A0A0A0MRE1	5
F13A1	Coagulation factor XIII A chain	P00488	16
FAHD2A	Fumarylacetoacetate hydrolase domain-containing protein 2A	Q96GK7	15
FAM120A	Constitutive coactivator of PPAR-gamma-like protein 1;Isoform F of Constitutive coactivator of PPAR-gamma-like protein 1	Q9NZB2	39
FAM120C	Family with sequence similarity 120C;Constitutive coactivator of PPAR-gamma-like protein 2	F8W881	8
FAM136A	Protein FAM136A	E7EQY1	3
FAM98B	Protein FAM98B	Q52LJ0	8
FARSA	Phenylalanine--tRNA ligase alpha subunit	Q9Y285	25
FARSB	Phenylalanine--tRNA ligase beta subunit	Q9NSD9	28
FBLN1	Fibulin-1;Isoform C of Fibulin-1	B1AHL2	11
FDXR	NADPH:adrenodoxin oxidoreductase, mitochondrial;Isoform 7 of NADPH:adrenodoxin oxidoreductase, mitochondrial	P22570	24
FECH	Ferrochelatase, mitochondrial;Isoform 2 of Ferrochelatase, mitochondrial	P22830	22
FGF2	Fibroblast growth factor;Fibroblast growth factor 2;Isoform 2 of Fibroblast growth factor 2;Isoform 3 of Fibroblast growth factor 2;Isoform 4 of Fibroblast growth factor 2	A0A0A0MQV6	2
FIS1	Mitochondrial fission 1 protein	Q9Y3D6	9
FKBP1B	Peptidyl-prolyl cis-trans isomerase FKBP1B	P68106	2
FLOT1	Flotillin-1;Isoform 2 of Flotillin-1	O75955	8
FN3K	Fructosamine-3-kinase	Q9H479	15
FRG1	FSHD region gene 1 (Fragment);Protein FRG1	E9PRR7	3
GABARAPL2	Gamma-aminobutyric acid receptor-associated protein-like 2	P60520	10
GAD2	Glutamate decarboxylase 2	Q05329	10
GALE	UDP-glucose 4-epimerase	Q14376	10
GALK1	Galactokinase	P51570	8
GAPDH	Glyceraldehyde-3-phosphate dehydrogenase	P04406	55
GCDH	Glutaryl-CoA dehydrogenase, mitochondrial	Q92947	11
GET3	ATPase GET3	O43681	12
GFOD1	Glucose-fructose oxidoreductase domain-containing protein 1	Q9NXC2	7
GMPPA	Mannose-1-phosphate guanyltransferase alpha	Q96IJ6	12
GNB1	Guanine nucleotide-binding protein G(I)/G(S)/G(T) subunit beta-1	P62873	12
GNB5	Isoform 2 of Guanine nucleotide-binding protein subunit beta-5;Isoform 3 of Guanine nucleotide-binding protein subunit beta-5	O14775-2;O14775-3	15
GNG12	Guanine nucleotide-binding protein G(I)/G(S)/G(O) subunit gamma-12	Q9UBI6	4
GNG2	Guanine nucleotide-binding protein G(I)/G(S)/G(O) subunit gamma-2	P59768	4
GNG3	Guanine nucleotide-binding protein G(I)/G(S)/G(O) subunit gamma-3	P63215	4
GOT2	Aspartate aminotransferase, mitochondrial	P00505	43
GPLD1	Phosphatidylinositol-glycan-specific phospholipase D	P80108	5
GPS1	G protein pathway suppressor 1;COP9 signalosome complex subunit 1;Isoform 4 of COP9 signalosome complex subunit 1;Isoform 2 of COP9 signalosome complex subunit 1	C9JFE4	8
GPX1	Glutathione peroxidase 1	P07203	14
GRAMD2B	GRAM domain containing 2B;GRAM domain containing 2B (Fragment);GRAM domain containing 2B;GRAM domain-containing protein 2B;Isoform 2 of GRAM domain-containing protein 2B;Isoform 3 of GRAM domain-containing protein 2B;Isoform 4 of GRAM domain-containing protein 2B;Isoform 5 of GRAM domain-containing protein 2B	B7Z4W8	2
GRK2	Beta-adrenergic receptor kinase 1	P25098	4
GSTP1	Glutathione S-transferase P	P09211	18
HADHA	enoyl-CoA hydratase;Trifunctional enzyme subunit alpha, mitochondrial	H0YFD6	45
HADHB	Trifunctional enzyme subunit beta, mitochondrial	P55084	31
HAPLN1	Hyaluronan and proteoglycan link protein 1	P10915	20
HAPLN2	Hyaluronan and proteoglycan link protein 2	Q9GZV7	22
HAPLN4	Hyaluronan and proteoglycan link protein 4	Q86UW8	19
HBA1	Alpha-globin	G3V1N2	22
HDAC11	Histone deacetylase 11	Q96DB2	13
HDAC2	Histone deacetylase 2;Isoform 2 of Histone deacetylase 2	Q92769	8
HDGFL3	Hepatoma-derived growth factor-related protein 3	Q9Y3E1	5
HDHD2	Haloacid dehalogenase-like hydrolase domain-containing protein 2	Q9H0R4	17
HEBP1	Heme-binding protein 1	Q9NRV9	12
HINT3	Adenosine 5'-monophosphoramidase HINT3	Q9NQE9	5
HMGA1	High mobility group protein HMG-I/HMG-Y	P17096	5
HMGB3	High mobility group box 3 (Fragment);High mobility group box 3 (Fragment);High mobility group box 3 (Fragment);High mobility group protein B3	E7EQU1	2
HNRNPAB	Isoform 3 of Heterogeneous nuclear ribonucleoprotein A/B	Q99729-3	13
HNRNPC	Heterogeneous nuclear ribonucleoprotein C;Heterogeneous nuclear ribonucleoprotein C;Heterogeneous nuclear ribonucleoprotein C;Heterogeneous nuclear ribonucleoprotein C (Fragment);Heterogeneous nuclear ribonucleoproteins C1/C2;Isoform C1 of Heterogeneous nuclear ribonucleoproteins C1/C2	B4DY08	17
HNRNPD	Isoform 2 of Heterogeneous nuclear ribonucleoprotein D0;Isoform 4 of Heterogeneous nuclear ribonucleoprotein D0	Q14103-2;Q14103-4	23
HNRNPDL	Heterogeneous nuclear ribonucleoprotein D like;Heterogeneous nuclear ribonucleoprotein D-like	A0A087WUK2	9
HNRNPUL2	Heterogeneous nuclear ribonucleoprotein U-like protein 2	Q1KMD3	39
HPCAL1	Hippocalcin-like protein 1	P37235	13
HPCAL4	Hippocalcin-like protein 4	Q9UM19	4
HSD17B4	Hydroxysteroid 17-beta dehydrogenase 4;Hydroxysteroid 17-beta dehydrogenase 4;Peroxisomal multifunctional enzyme type 2	A0A804HK65	30
HSD17B8	(3R)-3-hydroxyacyl-CoA dehydrogenase	Q92506	8
HSDL2	Hydroxysteroid dehydrogenase-like protein 2	Q6YN16	23
HSPA12A	Heat shock protein family A (Hsp70) member 12A;Heat shock 70 kDa protein 12A	A0A6I8PIW1	19
HSPA1L	Heat shock 70 kDa protein 1-like	P34931	3
HTATIP2	Oxidoreductase HTATIP2;Isoform 3 of Oxidoreductase HTATIP2	Q9BUP3	8
HTRA2	Serine protease HTRA2, mitochondrial (Fragment);HtrA serine peptidase 2;Serine protease HTRA2, mitochondrial;Isoform 3 of Serine protease HTRA2, mitochondrial	A0A0C4DG44	7
HUWE1	HECT-type E3 ubiquitin transferase;HECT, UBA and WWE domain containing E3 ubiquitin protein ligase 1 (Fragment);E3 ubiquitin-protein ligase HUWE1;Isoform 2 of E3 ubiquitin-protein ligase HUWE1;Isoform 3 of E3 ubiquitin-protein ligase HUWE1	A0A994J483	3
IDH3G	Isocitrate dehydrogenase [NAD] subunit gamma, mitochondrial	P51553	16
IGBP1	Immunoglobulin-binding protein 1	P78318	9
IQSEC1	Epididymis secretory sperm binding protein;IQ motif and Sec7 domain ArfGEF 1;IQ motif and Sec7 domain ArfGEF 1;IQ motif and Sec7 domain ArfGEF 1 (Fragment);IQ motif and SEC7 domain-containing protein 1;Isoform 2 of IQ motif and SEC7 domain-containing protein 1;Isoform 3 of IQ motif and SEC7 domain-containing protein 1	A0A0C4DGT3	11
IQSEC2	IQ motif and Sec7 domain ArfGEF 2;IQ motif and Sec7 domain ArfGEF 2;IQ motif and SEC7 domain-containing protein 2	A0A1W2PR28	19
IVD	Isovaleryl-CoA dehydrogenase, mitochondrial;Isovaleryl-CoA dehydrogenase, mitochondrial	A0A0A0MT83	17
JPH1	Junctophilin-1	Q9HDC5	7
KBTBD11	Kelch repeat and BTB domain-containing protein 11	O94819	36
KCNAB2	Voltage-gated potassium channel subunit beta-2	Q13303	18
KCTD21	Potassium channel tetramerization domain containing 21 (Fragment);Potassium channel tetramerization domain containing 21 (Fragment);BTB/POZ domain-containing protein KCTD21	E9PJJ5	3
KIAA0513	Uncharacterized protein KIAA0513;Isoform 3 of Uncharacterized protein KIAA0513	O60268	17
KYAT3	Kynurenine--oxoglutarate transaminase 3;Isoform 3 of Kynurenine--oxoglutarate transaminase 3	Q6YP21	11
L2HGDH	L-2-hydroxyglutarate dehydrogenase;L-2-hydroxyglutarate dehydrogenase, mitochondrial;Isoform 2 of L-2-hydroxyglutarate dehydrogenase, mitochondrial	C9JVN9	12
LAMA5	Laminin subunit alpha-5	O15230	4
LAMB2	Laminin subunit beta-2	P55268	21
LANCL1	Glutathione S-transferase LANCL1	O43813	22
LGALS1	Galectin-1	P09382	13
LGALS3	Galectin-3	P17931	11
LGALS8	Galectin (Fragment);Galectin-8;Isoform 2 of Galectin-8;Galectin (Fragment)	B1ANM0	2
LGALS9	Galectin-9;Isoform 2 of Galectin-9;Isoform 3 of Galectin-9;Isoform 6 of Galectin-9	O00182	7
LGI1	Leucine-rich glioma-inactivated protein 1	O95970	20
LGI3	Leucine-rich repeat LGI family member 3	Q8N145	14
LGI4	Leucine-rich repeat LGI family member 4	Q8N135	2
LIN7A	Protein lin-7 homolog A	O14910	7
LIN7B	Protein lin-7 homolog B	Q9HAP6	2
LIN7C	Protein lin-7 homolog C	Q9NUP9	3
LIPA	Lipase A, lysosomal acid type;Lysosomal acid lipase/cholesteryl ester hydrolase;Isoform 2 of Lysosomal acid lipase/cholesteryl ester hydrolase	A0A0A0MT32	5
LMCD1	LIM and cysteine rich domains 1;LIM and cysteine-rich domains protein 1;Isoform 2 of LIM and cysteine-rich domains protein 1	B4DEY6	2
LMO7	LIM domain 7;LIM domain 7;LIM domain 7;LIM domain 7;LIM domain 7;LIM domain only protein 7;Isoform 2 of LIM domain only protein 7;Isoform 4 of LIM domain only protein 7;Isoform 5 of LIM domain only protein 7	A0A0A0MTE2	6
LNPK	Endoplasmic reticulum junction formation protein lunapark;Isoform 2 of Endoplasmic reticulum junction formation protein lunapark;Isoform 3 of Endoplasmic reticulum junction formation protein lunapark;Isoform 4 of Endoplasmic reticulum junction formation protein lunapark	Q9C0E8	2
LRRC47	Leucine-rich repeat-containing protein 47	Q8N1G4	20
LRRC57	Leucine-rich repeat-containing protein 57;Leucine rich repeat containing 57 (Fragment);Leucine-rich repeat-containing protein 57	A0A3B3ISV5;H3BSW0;Q8N9N7	7
LSM6	U6 snRNA-associated Sm-like protein LSm6	P62312	6
LTA4H	Leukotriene A-4 hydrolase	P09960	35
LYPLAL1	Lysophospholipase-like protein 1	Q5VWZ2	11
LYRM7	Complex III assembly factor LYRM7	Q5U5X0	4
MAN2C1	Alpha-mannosidase 2C1;Isoform 2 of Alpha-mannosidase 2C1;Isoform 3 of Alpha-mannosidase 2C1;Isoform 4 of Alpha-mannosidase 2C1	Q9NTJ4	5
MAP1S	Microtubule-associated protein 1S;Isoform 2 of Microtubule-associated protein 1S	Q66K74	12
MAP6	Microtubule-associated protein 6	Q96JE9	69
MAP6D1	MAP6 domain-containing protein 1	Q9H9H5	13
MAP7	Microtubule associated protein 7;Ensconsin;Isoform 6 of Ensconsin;Isoform 7 of Ensconsin	A0A087WZ40	11
MAPRE3	Isoform 2 of Microtubule-associated protein RP/EB family member 3	Q9UPY8	16
MARCKSL1	MARCKS-related protein	P49006	5
MAT2A	S-adenosylmethionine synthase isoform type-2	P31153	22
MAT2B	Methionine adenosyltransferase 2 subunit beta	A0A8Q3WK80	19
MATR3	Matrin-3;Matrin 3;Matrin-3	A0A0R4J2E8	15
MBNL1	Isoform 2 of Muscleblind-like protein 1;Isoform 5 of Muscleblind-like protein 1;Isoform 6 of Muscleblind-like protein 1	A0A0A0MQX8	9
MBP	Isoform 4 of Myelin basic protein	P02686-4	30
MCEE	Methylmalonyl-CoA epimerase, mitochondrial	Q96PE7	2
MECP2	Isoform B of Methyl-CpG-binding protein 2	P51608-2	11
MECR	Enoyl-[acyl-carrier-protein] reductase, mitochondrial	Q9BV79	11
MIEF1	Mitochondrial ribosome and complex I assembly factor AltMIEF1	L0R8F8	3
MRAS	Ras-related protein M-Ras	O14807	14
MRPL13	Large ribosomal subunit protein uL13m	Q9BYD1	13
MRPL14	Large ribosomal subunit protein uL14m	Q6P1L8	5
MRPL16	Large ribosomal subunit protein uL16m	Q9NX20	10
MRPL17	39S ribosomal protein L17, mitochondrial (Fragment);Large ribosomal subunit protein bL17m	E9PKV2	3
MRPL18	Large ribosomal subunit protein uL18m	Q9H0U6	5
MRPL37	Large ribosomal subunit protein mL37	Q9BZE1	25
MRPL4	Mitochondrial ribosomal protein L4 (Fragment);Large ribosomal subunit protein uL4m	K7ES61	7
MRPL40	Large ribosomal subunit protein mL40	Q9NQ50	10
MRPL46	Large ribosomal subunit protein mL46	Q9H2W6	14
MRPL48	Mitochondrial ribosomal protein L48;Large ribosomal subunit protein mL48;Isoform 2 of Large ribosomal subunit protein mL48	F5H702	6
MRPL50	Large ribosomal subunit protein mL50	Q8N5N7	2
MRPL53	Large ribosomal subunit protein mL53	Q96EL3	2
MRPL55	Large ribosomal subunit protein mL55;Isoform 2 of Large ribosomal subunit protein mL55	Q7Z7F7	6
MRPL57	Large ribosomal subunit protein mL63	Q9BQC6	2
MRPL9	Large ribosomal subunit protein bL9m	Q9BYD2	11
MRPS18A	Mitochondrial ribosomal protein S18A (Fragment);Large ribosomal subunit protein mL66;Isoform 2 of Large ribosomal subunit protein mL66	Q5QPA5	6
MRPS23	Small ribosomal subunit protein mS23	Q9Y3D9	8
MRPS33	Mitochondrial ribosomal protein S33;Small ribosomal subunit protein mS33	C9JBY7	2
MRPS34	Mitochondrial ribosomal protein S34;Small ribosomal subunit protein mS34	C9JJ19	3
MRPS36	Alpha-ketoglutarate dehydrogenase component 4	P82909	6
MRPS7	Mitochondrial ribosomal protein S7;Small ribosomal subunit protein uS7m	J3QLS3	8
MSI2	Musashi RNA binding protein 2 (Fragment);Musashi RNA binding protein 2;RNA-binding protein Musashi homolog 2;Isoform 2 of RNA-binding protein Musashi homolog 2	A0A6Q8PF05	8
MTMR2	Phosphatidylinositol-3,5-bisphosphate 3-phosphatase;Phosphatidylinositol-3,5-bisphosphate 3-phosphatase;Phosphatidylinositol-3,5-bisphosphate 3-phosphatase (Fragment);Myotubularin-related protein 2;Isoform 2 of Myotubularin-related protein 2	A0A6Q8PGS5	9
MTX2	Metaxin-2;Isoform 2 of Metaxin-2	O75431	4
NADK2	NAD kinase 2, mitochondrial	Q4G0N4	22
NAP1L1	Nucleosome assembly protein 1 like 1;Nucleosome assembly protein 1 like 1;Nucleosome assembly protein 1 like 1;Nucleosome assembly protein 1 like 1 (Fragment);Nucleosome assembly protein 1 like 1 (Fragment);Nucleosome assembly protein 1 like 1;Nucleosome assembly protein 1 like 1 (Fragment);Nucleosome assembly protein 1 like 1 (Fragment);Nucleosome assembly protein 1 like 1 (Fragment);Nucleosome …	B7Z9C2	5
NAPA	Alpha-soluble NSF attachment protein	P54920	17
NAPB	Beta-soluble NSF attachment protein	Q9H115	21
NAPEPLD	N-acyl-phosphatidylethanolamine-hydrolyzing phospholipase D	Q6IQ20	7
NAPG	Gamma-soluble NSF attachment protein	Q99747	18
NAXD	ATP-dependent (S)-NAD(P)H-hydrate dehydratase	A0A7P0T9D8	17
NCALD	Neurocalcin-delta	P61601	4
NDRG3	NDRG family member 3;Protein NDRG3;Isoform 2 of Protein NDRG3	Q5TH30	4
NDUFA10	NADH dehydrogenase [ubiquinone] 1 alpha subcomplex subunit 10, mitochondrial;NADH dehydrogenase [ubiquinone] 1 alpha subcomplex subunit 10, mitochondrial;NADH dehydrogenase [ubiquinone] 1 alpha subcomplex subunit 10, mitochondrial;NADH dehydrogenase [ubiquinone] 1 alpha subcomplex subunit 10, mitochondrial;NADH dehydrogenase [ubiquinone] 1 alpha subcomplex subunit 10, mitochondrial	A0A087WXC5	10
NDUFA12	NADH dehydrogenase [ubiquinone] 1 alpha subcomplex subunit 12	Q9UI09	13
NDUFA2	NADH dehydrogenase [ubiquinone] 1 alpha subcomplex subunit 2	O43678	6
NDUFA6	NADH dehydrogenase [ubiquinone] 1 alpha subcomplex subunit 6	A0A2Y9D025	8
NDUFA8	NADH dehydrogenase [ubiquinone] 1 alpha subcomplex subunit 8	P51970	5
NDUFAF2	NADH dehydrogenase [ubiquinone] 1 alpha subcomplex assembly factor 2	Q8N183	12
NDUFAF3	NADH dehydrogenase [ubiquinone] 1 alpha subcomplex assembly factor 3	Q9BU61	5
NDUFB4	NADH dehydrogenase [ubiquinone] 1 beta subcomplex subunit 4	O95168	5
NDUFB9	NADH dehydrogenase [ubiquinone] 1 beta subcomplex subunit 9	E9PH64	5
NDUFS3	NADH dehydrogenase [ubiquinone] iron-sulfur protein 3, mitochondrial	O75489	14
NDUFS4	NADH dehydrogenase [ubiquinone] iron-sulfur protein 4, mitochondrial	O43181	4
NDUFS5	NADH dehydrogenase [ubiquinone] iron-sulfur protein 5	O43920	5
NDUFS7	NADH dehydrogenase [ubiquinone] iron-sulfur protein 7, mitochondrial;NADH dehydrogenase [ubiquinone] iron-sulfur protein 7, mitochondrial;NADH dehydrogenase [ubiquinone] iron-sulfur protein 7, mitochondrial;Isoform 2 of NADH dehydrogenase [ubiquinone] iron-sulfur protein 7, mitochondrial	F5GXJ1	4
NDUFV2	NADH dehydrogenase [ubiquinone] flavoprotein 2, mitochondrial;NADH dehydrogenase [ubiquinone] flavoprotein 2, mitochondrial	E7EPT4	6
NEBL	Nebulette	O76041	18
NFASC	Isoform 10 of Neurofascin;Isoform 5 of Neurofascin	O94856-10;O94856-5	65
NFS1	Cysteine desulfurase;Isoform Cytoplasmic of Cysteine desulfurase	Q9Y697	12
NIPSNAP1	Protein NipSnap homolog 1	Q9BPW8	11
NIT1	Deaminated glutathione amidase;Isoform 1 of Deaminated glutathione amidase;Isoform 5 of Deaminated glutathione amidase	Q86X76	14
NQO1	NAD(P)H quinone dehydrogenase 1;NAD(P)H dehydrogenase [quinone] 1;Isoform 2 of NAD(P)H dehydrogenase [quinone] 1;Isoform 3 of NAD(P)H dehydrogenase [quinone] 1	B4DLR8	14
NSF	Vesicle-fusing ATPase	A0A994J5K9	41
NUDCD3	NudC domain-containing protein 3	Q8IVD9	18
NUDT21	Cleavage and polyadenylation specificity factor subunit 5	O43809	17
NUDT3	Diphosphoinositol polyphosphate phosphohydrolase 1	O95989	4
NUMBL	Numb-like protein	A0A0C4DGH3	13
OAT	Ornithine aminotransferase, mitochondrial	P04181	19
OGN	Mimecan	P20774	6
OLFM3	Isoform 5 of Noelin-3	B4DNG0;Q9NRN5;Q9NRN5-2	8
OSBPL9	Oxysterol-binding protein-related protein 9;Isoform 2 of Oxysterol-binding protein-related protein 9;Isoform 3 of Oxysterol-binding protein-related protein 9;Isoform 4 of Oxysterol-binding protein-related protein 9;Isoform 5 of Oxysterol-binding protein-related protein 9;Isoform 6 of Oxysterol-binding protein-related protein 9;Isoform 7 of Oxysterol-binding protein-related protein 9	Q96SU4	2
OXCT1	Succinyl-CoA:3-ketoacid coenzyme A transferase 1, mitochondrial	P55809	28
PABPN1	Polyadenylate-binding protein 2;Isoform 2 of Polyadenylate-binding protein 2	Q86U42	7
PADI2	Protein-arginine deiminase type-2	Q9Y2J8	24
PAXX	Protein PAXX	Q9BUH6	3
PBLD	Phenazine biosynthesis-like domain-containing protein;Isoform 2 of Phenazine biosynthesis-like domain-containing protein	P30039	9
PCSK1N	ProSAAS	Q9UHG2	10
PCYOX1	Prenylcysteine oxidase 1	Q9UHG3	6
PDCD10	Programmed cell death protein 10	Q9BUL8	5
PDCD6IP	Programmed cell death 6-interacting protein	Q8WUM4	35
PDE6D	Retinal rod rhodopsin-sensitive cGMP 3',5'-cyclic phosphodiesterase subunit delta	O43924	4
PDHA1	Pyruvate dehydrogenase E1 component subunit alpha, somatic form, mitochondrial	P08559	37
PDHB	Pyruvate dehydrogenase E1 component subunit beta, mitochondrial;Isoform 2 of Pyruvate dehydrogenase E1 component subunit beta, mitochondrial	P11177	17
PDK2	Protein-serine/threonine kinase (Fragment);[Pyruvate dehydrogenase (acetyl-transferring)] kinase isozyme 2, mitochondrial;Isoform 2 of [Pyruvate dehydrogenase (acetyl-transferring)] kinase isozyme 2, mitochondrial	D6RDN9	4
PDK3	[Pyruvate dehydrogenase (acetyl-transferring)] kinase isozyme 3, mitochondrial;Isoform 2 of [Pyruvate dehydrogenase (acetyl-transferring)] kinase isozyme 3, mitochondrial	Q15120	6
PDXK	Pyridoxal kinase	O00764	17
PECR	Peroxisomal trans-2-enoyl-CoA reductase	Q9BY49	4
PEF1	Peflin	Q9UBV8	5
PFKFB2	6-phosphofructo-2-kinase/fructose-2,6-bisphosphatase 2;Isoform 2 of 6-phosphofructo-2-kinase/fructose-2,6-bisphosphatase 2	O60825	27
PFKM	ATP-dependent 6-phosphofructokinase;ATP-dependent 6-phosphofructokinase, muscle type;Isoform 3 of ATP-dependent 6-phosphofructokinase, muscle type	A0A2R8Y891	41
PFKP	ATP-dependent 6-phosphofructokinase;ATP-dependent 6-phosphofructokinase, platelet type	A0A8V8TMY4	25
PGAM5	PGAM family member 5, mitochondrial serine/threonine protein phosphatase;Serine/threonine-protein phosphatase PGAM5, mitochondrial;Isoform 2 of Serine/threonine-protein phosphatase PGAM5, mitochondrial	A0A994J4Y8	5
PGK2	Phosphoglycerate kinase 2	P07205	5
PHAF1	Phagosome assembly factor 1 (Fragment);Phagosome assembly factor 1 (Fragment);Phagosome assembly factor 1	H3BS58	2
PHF5A	PHD finger-like domain-containing protein 5A	Q7RTV0	2
PLAT	t-plasminogen activator;t-plasminogen activator;Plasminogen activator, tissue type;Plasminogen activator;Tissue-type plasminogen activator;Isoform 3 of Tissue-type plasminogen activator;Isoform 4 of Tissue-type plasminogen activator	A0A7I2YQ93	5
PLEKHO2	PH domain-containing protein (Fragment);Pleckstrin homology domain-containing family O member 2;Isoform 2 of Pleckstrin homology domain-containing family O member 2	C9J4A7	3
PLS3	Isoform 2 of Plastin-3	P13797	37
PMPCA	Peptidase, mitochondrial processing subunit alpha;Mitochondrial-processing peptidase subunit alpha	A0A994J5K1	20
PMPCB	Mitochondrial-processing peptidase subunit beta	O75439	14
POLR2A	DNA-directed RNA polymerase subunit;DNA-directed RNA polymerase II subunit RPB1;Isoform 2 of DNA-directed RNA polymerase II subunit RPB1	A0A6Q8PGB0	2
PPIB	Peptidyl-prolyl cis-trans isomerase;Peptidyl-prolyl cis-trans isomerase B	A0A7P0Z497	15
PPM1H	Protein phosphatase 1H	Q9ULR3	26
PPP1CC	Serine/threonine-protein phosphatase;Serine/threonine-protein phosphatase PP1-gamma catalytic subunit;Isoform 2 of Serine/threonine-protein phosphatase PP1-gamma catalytic subunit	F8VYE8	3
PPP2CB	Serine/threonine-protein phosphatase 2A catalytic subunit beta isoform	P62714	19
PPP3CA	Isoform 2 of Protein phosphatase 3 catalytic subunit alpha	Q08209	24
PPP3CB	Serine/threonine-protein phosphatase 2B catalytic subunit beta isoform;Isoform 4 of Serine/threonine-protein phosphatase 2B catalytic subunit beta isoform	P16298	12
PPP3CC	Serine/threonine-protein phosphatase 2B catalytic subunit gamma isoform;Isoform 2 of Serine/threonine-protein phosphatase 2B catalytic subunit gamma isoform;Isoform 3 of Serine/threonine-protein phosphatase 2B catalytic subunit gamma isoform	P48454	2
PPP6C	Serine/threonine-protein phosphatase 6 catalytic subunit;Isoform 2 of Serine/threonine-protein phosphatase 6 catalytic subunit	O00743	10
PRNP	Major prion protein (Fragment);Major prion protein	A2A2V1	8
PRPF19	Pre-mRNA-processing factor 19	Q9UMS4	12
PRPS1	Ribose-phosphate pyrophosphokinase 1	P60891	19
PRPSAP1	Phosphoribosyl pyrophosphate synthase-associated protein 1;Isoform 2 of Phosphoribosyl pyrophosphate synthase-associated protein 1	Q14558	13
PRRC2A	Protein PRRC2A	P48634	51
PRRC2C	Proline rich coiled-coil 2C;Protein PRRC2C;Isoform 3 of Protein PRRC2C;Isoform 4 of Protein PRRC2C;Isoform 5 of Protein PRRC2C;Isoform 6 of Protein PRRC2C;Isoform 7 of Protein PRRC2C	E7EPN9	19
PRTN3	Myeloblastin	P24158	3
PRXL2A	Peroxiredoxin-like 2A;Isoform 2 of Peroxiredoxin-like 2A	Q9BRX8	8
PSMB8	Proteasome subunit beta type-8;Isoform 2 of Proteasome subunit beta type-8;Proteasome subunit beta	P28062	7
PSMD11	26S proteasome non-ATPase regulatory subunit 11;Isoform 2 of 26S proteasome non-ATPase regulatory subunit 11	O00231	16
PSMD3	26S proteasome non-ATPase regulatory subunit 3	O43242	15
PSMD4	26S proteasome non-ATPase regulatory subunit 4	P55036	9
PSMD5	26S proteasome non-ATPase regulatory subunit 5;Isoform 2 of 26S proteasome non-ATPase regulatory subunit 5	Q16401	9
PSMD6	26S proteasome non-ATPase regulatory subunit 6;Isoform 4 of 26S proteasome non-ATPase regulatory subunit 6	Q15008	22
PSMD7	26S proteasome non-ATPase regulatory subunit 7	P51665	12
PSMD8	26S proteasome non-ATPase regulatory subunit 8	A0A8V8TQ44	9
PSMD9	26S proteasome non-ATPase regulatory subunit 9	J3KN29	7
PTGR1	Prostaglandin reductase 1;Prostaglandin reductase 1;Isoform 2 of Prostaglandin reductase 1	F2Z3J9	18
PTGR3	Prostaglandin reductase 3	Q8N4Q0	4
PTN	Pleiotrophin	P21246	6
PTPRN	Receptor-type tyrosine-protein phosphatase-like N;Isoform 2 of Receptor-type tyrosine-protein phosphatase-like N	Q16849	2
PYGM	Glycogen phosphorylase, muscle form	P11217	40
QKI	Isoform 2 of KH domain-containing RNA-binding protein QKI;Isoform 3 of KH domain-containing RNA-binding protein QKI	Q96PU8-3;Q96PU8-5	11
QPCT	Glutaminyl-peptide cyclotransferase	Q16769	5
RAB12	RAB12, member RAS oncogene family;Ras-related protein Rab-12	A0A3B3ITT1	11
RAB6A	Isoform 2 of Ras-related protein Rab-6A	P20340	15
RAB6B	Ras-related protein Rab-6B	Q9NRW1	10
RAB9A	Ras-related protein Rab-9A	P51151	2
RABGGTA	Geranylgeranyl transferase type-2 subunit alpha	Q92696	23
RABL6	Rab-like protein 6	Q3YEC7	15
RAC1	Rac family small GTPase 1;Ras-related C3 botulinum toxin substrate 1;Isoform B of Ras-related C3 botulinum toxin substrate 1	A0A994J6T1	13
RACK1	Small ribosomal subunit protein RACK1	P63244	22
RAE1	mRNA export factor RAE1	P78406	12
RALY	RALY heterogeneous nuclear ribonucleoprotein (Fragment);RNA-binding protein Raly;Isoform 1 of RNA-binding protein Raly	Q5QPL9	13
RAN	GTP-binding nuclear protein Ran	B5MDF5	18
RANGAP1	Ran GTPase-activating protein 1	P46060	2
RBBP4	Histone-binding protein RBBP4;Isoform 3 of Histone-binding protein RBBP4	Q09028	10
RBM25	RNA-binding protein 25	P49756	3
RBMS1	RNA binding motif single stranded interacting protein 1 (Fragment);RNA binding motif single stranded interacting protein 1;RNA-binding motif, single-stranded-interacting protein 1;Isoform 2 of RNA-binding motif, single-stranded-interacting protein 1	E7EPF2	2
RBPMS	HCG2043421, isoform CRA_c;RNA-binding protein with multiple splicing;Isoform B of RNA-binding protein with multiple splicing;Isoform C of RNA-binding protein with multiple splicing;Isoform D of RNA-binding protein with multiple splicing;Isoform E of RNA-binding protein with multiple splicing	B4E3T4	2
RBX1	E3 ubiquitin-protein ligase RBX1	P62877	3
RDH14	Retinol dehydrogenase 14	Q9HBH5	8
RHEB	GTP-binding protein Rheb	Q15382	9
RHOB	Rho-related GTP-binding protein RhoB	P62745	7
RHOC	Rho-related GTP-binding protein RhoC;Ras homolog family member C (Fragment)	P08134	2
ROGDI	Protein rogdi homolog	Q9GZN7	10
RPA3	Replication protein A3;Replication protein A 14 kDa subunit	B5MC59	3
RPL21	Large ribosomal subunit protein eL21	P46778	4
RPL27A	Ribosomal protein L27a;Large ribosomal subunit protein uL15	E9PLL6	4
RPL30	Large ribosomal subunit protein eL30	P62888	8
RPL36AL	Ribosomal protein eL42-like	Q969Q0	3
RPL38	Large ribosomal subunit protein eL38	P63173	7
RPL9	Large ribosomal subunit protein uL6	P32969	12
RPS10	Small ribosomal subunit protein eS10	P46783	2
RPS10-NUDT3	diphosphoinositol-polyphosphate diphosphatase	A0A1W2PQS6	20
RPS13	Small ribosomal subunit protein uS15	P62277	15
RPS14	Ribosomal protein S14 (Fragment);Small ribosomal subunit protein uS11	A0A2R8Y811	8
RPS15	Small ribosomal subunit protein uS19	P62841	8
RPS15A	Small ribosomal subunit protein uS8	P62244	7
RPS17	40S ribosomal protein S17;Small ribosomal subunit protein eS17	H3BNC9	8
RPS19	Small ribosomal subunit protein eS19	P39019	21
RPS20	Small ribosomal subunit protein uS10;Isoform 2 of Small ribosomal subunit protein uS10	P60866	5
RPS24	40S ribosomal protein S24;40S ribosomal protein S24;40S ribosomal protein S24;Small ribosomal subunit protein eS24;Isoform 2 of Small ribosomal subunit protein eS24;Isoform 3 of Small ribosomal subunit protein eS24;Isoform 4 of Small ribosomal subunit protein eS24	A0A2R8Y849	5
RPS25	Small ribosomal subunit protein eS25	P62851	6
RPS27L	40S ribosomal protein S27;Ribosomal protein eS27-like	H0YMV8	3
RPS29	Small ribosomal subunit protein uS14	P62273	4
RPS3	Small ribosomal subunit protein uS3	P23396	24
RPS3A	Small ribosomal subunit protein eS1	P61247	22
RPS4X	Small ribosomal subunit protein eS4, X isoform	P62701	20
RPS5	Ribosomal protein S5 (Fragment);Ribosomal protein S5;Small ribosomal subunit protein uS7	M0R0F0	11
RPS7	Small ribosomal subunit protein eS7	P62081	17
RTCB	RNA-splicing ligase RtcB homolog	Q9Y3I0	27
RTN1	Isoform RTN1-C of Reticulon-1	Q16799	27
RTN4	Isoform C of Reticulon-4	Q9NQC3	20
RTN4IP1	Reticulon-4-interacting protein 1, mitochondrial	Q8WWV3	6
SCCPDH	Saccharopine dehydrogenase-like oxidoreductase	Q8NBX0	5
SCG2	Secretogranin-2	P13521	5
SCYL2	SCY1 like pseudokinase 2;SCY1-like protein 2	A0A0U1RQQ9	8
SDHAF1	Succinate dehydrogenase assembly factor 1, mitochondrial	A6NFY7	2
SDHB	Succinate dehydrogenase [ubiquinone] iron-sulfur subunit, mitochondrial	P21912	16
SDR39U1	Epimerase family protein SDR39U1	Q9NRG7	7
SEC23A	Protein transport protein SEC23;Protein transport protein Sec23A	F5H365	9
SEC31A	SEC31 homolog A, COPII coat complex component;Protein transport protein Sec31A;Isoform 2 of Protein transport protein Sec31A;Isoform 3 of Protein transport protein Sec31A;Isoform 8 of Protein transport protein Sec31A;Isoform 9 of Protein transport protein Sec31A	D6REX3	19
SEPTIN4	Septin-4;Isoform 2 of Septin-4;Isoform 3 of Septin-4;Isoform 4 of Septin-4;Isoform 7 of Septin-4	O43236	19
SEPTIN5	Septin	G3XAH0	35
SERPINA1	Alpha-1-antitrypsin	A0A024R6I7	32
SERPINE2	Isoform 2 of Glia-derived nexin;Isoform 3 of Glia-derived nexin	P07093-2;P07093-3	16
SF3B3	Splicing factor 3B subunit 3	Q15393	11
SH3BP5	SH3 domain-binding protein 5	O60239	9
SH3GL3	Endophilin-A3;Isoform 4 of Endophilin-A3	Q99963	18
SH3GLB1	Endophilin-B1;Endophilin-B1;Endophilin-B1;Isoform 2 of Endophilin-B1	A0A087WW40	6
SH3GLB2	SH3 domain containing GRB2 like, endophilin B2;Endophilin-B2	B7ZC38	18
SIRT2	NAD-dependent protein deacetylase sirtuin-2;Isoform 2 of NAD-dependent protein deacetylase sirtuin-2;Isoform 3 of NAD-dependent protein deacetylase sirtuin-2	Q8IXJ6	23
SKIC8	SKI8 subunit of superkiller complex (Fragment);Superkiller complex protein 8	H0YN81	12
SLC17A7	Vesicular glutamate transporter 1;Isoform 3 of Vesicular glutamate transporter 1	Q9P2U7	6
SLC39A10	Solute carrier family 39 member 10 (Fragment);Solute carrier family 39 member 10 (Fragment);Zinc transporter ZIP10	E7ENT5	2
SLC6A17	Sodium-dependent neutral amino acid transporter SLC6A17	Q9H1V8	2
SLIRP	SRA stem-loop-interacting RNA-binding protein, mitochondrial;Isoform 2 of SRA stem-loop-interacting RNA-binding protein, mitochondrial	Q9GZT3	6
SNAPIN	SNARE-associated protein Snapin	O95295	4
SNRPC	U1 small nuclear ribonucleoprotein C	A0A0A0MRR7	3
SNRPD1	Small nuclear ribonucleoprotein Sm D1	P62314	3
SNX12	Sorting nexin 12;Sorting nexin-12;Isoform 1 of Sorting nexin-12	A0A087X0R6	6
SOD3	Extracellular superoxide dismutase [Cu-Zn]	P08294	6
SORD	Sorbitol dehydrogenase	Q00796	19
SPON1	Spondin-1	Q9HCB6	11
SQOR	Sulfide:quinone oxidoreductase, mitochondrial	Q9Y6N5	2
SQSTM1	Sequestosome 1;Sequestosome-1;Isoform 2 of Sequestosome-1	E7EMC7	3
SRI	Sorcin;Sorcin;Isoform 2 of Sorcin;Isoform 3 of Sorcin	C9J0K6	11
SRP14	Signal recognition particle 14 kDa protein	P37108	11
SRP54	Signal recognition particle subunit SRP54	P61011	18
SRP72	Signal recognition particle subunit SRP72	O76094	18
SRP9	Signal recognition particle 9 kDa protein	P49458	6
SRSF9	Serine and arginine rich splicing factor 9 (Fragment);Serine/arginine-rich splicing factor 9;Serine and arginine rich splicing factor 9	H0YIB4	2
SSBP1	Single-stranded DNA-binding protein, mitochondrial	Q04837	10
SSBP3	Single-stranded DNA-binding protein 3;Isoform 2 of Single-stranded DNA-binding protein 3;Isoform 3 of Single-stranded DNA-binding protein 3	Q9BWW4	2
STAB1	Stabilin-1	Q9NY15	13
STMN2	Stathmin;Stathmin-2;Isoform 2 of Stathmin-2	E5RGX5	4
STOML2	Stomatin-like protein 2, mitochondrial;Isoform 2 of Stomatin-like protein 2, mitochondrial	Q9UJZ1	4
STRAP	Serine-threonine kinase receptor-associated protein;Isoform 2 of Serine-threonine kinase receptor-associated protein	Q9Y3F4	20
STX7	Syntaxin-7;Isoform 2 of Syntaxin-7	O15400	9
STXBP1	Syntaxin-binding protein 1	P61764	55
SVIP	Small VCP/p97-interacting protein	Q8NHG7	2
SYN3	Synapsin-3	O14994	28
SYNPO	Synaptopodin;Isoform 2 of Synaptopodin;Isoform 3 of Synaptopodin	Q8N3V7	15
SYNRG	Isoform 2 of Synergin gamma;Isoform 3 of Synergin gamma;Isoform 6 of Synergin gamma;Isoform 7 of Synergin gamma;Isoform 8 of Synergin gamma	Q9UMZ2-3;Q9UMZ2-4;Q9UMZ2-7;Q9UMZ2-8;Q9UMZ2-9	11
SYP	Synaptophysin	P08247	5
SYT1	Synaptotagmin;Synaptotagmin-1	A0A994J7L5	31
TCP1	T-complex protein 1 subunit alpha	P17987	30
TFAM	Transcription factor A, mitochondrial	Q00059	9
TGM2	Protein-glutamine gamma-glutamyltransferase 2	P21980	28
THSD4	Thrombospondin type-1 domain-containing protein 4;Isoform 4 of Thrombospondin type-1 domain-containing protein 4	Q6ZMP0	2
TIA1	TIA1 cytotoxic granule associated RNA binding protein;Cytotoxic granule associated RNA binding protein TIA1	F8W8I6	3
TIAL1	Isoform 2 of Nucleolysin TIAR	Q01085-2	13
TIMM13	Mitochondrial import inner membrane translocase subunit Tim13	Q9Y5L4	4
TIMM8A	Mitochondrial import inner membrane translocase subunit Tim8 A	O60220	2
TIMM9	Mitochondrial import inner membrane translocase subunit Tim9	Q9Y5J7	4
TINAGL1	Tubulointerstitial nephritis antigen like 1;Tubulointerstitial nephritis antigen-like;Isoform 3 of Tubulointerstitial nephritis antigen-like	F6SDV2	12
TNC	Tenascin	P24821	69
TOMM20	Mitochondrial import receptor subunit TOM20 homolog	Q15388	2
TOMM34	Mitochondrial import receptor subunit TOM34	Q15785	11
TPD52L2	TPD52 like 2;Tumor protein D54;Isoform 2 of Tumor protein D54;Isoform 3 of Tumor protein D54;Isoform 4 of Tumor protein D54;Isoform 5 of Tumor protein D54;Isoform 7 of Tumor protein D54	A0A087WYR3	9
TPRG1L	Tumor protein p63-regulated gene 1-like protein	Q5T0D9	16
TRA2B	Transformer-2 protein homolog beta;Isoform 3 of Transformer-2 protein homolog beta	P62995	3
TRAPPC1	Trafficking protein particle complex subunit 1	Q9Y5R8	3
TRAPPC13	Trafficking protein particle complex subunit 13;Isoform 2 of Trafficking protein particle complex subunit 13;Isoform 3 of Trafficking protein particle complex subunit 13;Isoform 4 of Trafficking protein particle complex subunit 13	A5PLN9	6
TRAPPC2L	Trafficking protein particle complex subunit 2-like protein;Trafficking protein particle complex subunit 2-like protein;Trafficking protein particle complex subunit 2-like protein;Isoform 2 of Trafficking protein particle complex subunit 2-like protein	A0A0B4J294	5
TRAPPC3	Trafficking protein particle complex subunit 3	O43617	9
TRMT10C	tRNA methyltransferase 10 homolog C	Q7L0Y3	9
TTC9C	Tetratricopeptide repeat protein 9C	Q8N5M4	5
TUBA8	Tubulin alpha chain (Fragment);Tubulin alpha-8 chain	C9J2C0	8
U2AF2	Splicing factor U2AF 65 kDa subunit;Isoform 2 of Splicing factor U2AF 65 kDa subunit	P26368	8
UBAP2	Ubiquitin associated protein 2;Ubiquitin associated protein 2;Ubiquitin-associated protein 2	A0A8C8KGQ8	6
UBAP2L	Ubiquitin-associated protein 2-like;Isoform 5 of Ubiquitin-associated protein 2-like	Q14157	14
UBE2D2	Ubiquitin-conjugating enzyme E2 D2	P62837	4
UBE2N	Ubiquitin-conjugating enzyme E2 N	P61088	9
UBL4A	Ubiquitin-like protein 4A	P11441	8
UBL5	Ubiquitin-like protein 5	Q9BZL1	2
UFD1	Ubiquitin recognition factor in ER-associated degradation protein 1;Isoform Long of Ubiquitin recognition factor in ER-associated degradation protein 1	Q92890	12
UGP2	UTP--glucose-1-phosphate uridylyltransferase	A0A087WYS1	33
UQCRB	Cytochrome b-c1 complex subunit 7	P14927	6
UQCRC2	Cytochrome b-c1 complex subunit 2, mitochondrial	P22695	21
UQCRFS1	Cytochrome b-c1 complex subunit Rieske, mitochondrial	P47985	10
USP46	Ubiquitin specific peptidase 46;Ubiquitin carboxyl-terminal hydrolase 46;Isoform 2 of Ubiquitin carboxyl-terminal hydrolase 46;Isoform 3 of Ubiquitin carboxyl-terminal hydrolase 46;Isoform 4 of Ubiquitin carboxyl-terminal hydrolase 46	H7BZK6	2
VAT1	Synaptic vesicle membrane protein VAT-1 homolog	Q99536	19
VPS25	Vacuolar protein-sorting-associated protein 25	Q9BRG1	8
VPS28	Isoform 2 of Vacuolar protein sorting-associated protein 28 homolog	Q9UK41-2	3
VPS45	Vacuolar protein sorting 45 homolog;Vacuolar protein sorting 45 homolog;Vacuolar protein sorting 45 homolog;Vacuolar protein sorting 45 homolog;Vacuolar protein sorting-associated protein 45	A0A8V8TMD1	20
VTN	Vitronectin	P04004	4
WBP11	WW domain-binding protein 11	Q9Y2W2	10
WBP2	WW domain binding protein 2;WW domain binding protein 2 (Fragment);WW domain binding protein 2;WW domain binding protein 2;WW domain-binding protein 2	A6NG10	7
WDR48	WD repeat-containing protein 48	Q8TAF3	17
WDR5	WD repeat-containing protein 5	P61964	5
WDR77	Methylosome protein WDR77	Q9BQA1	5
WDR91	WD repeat-containing protein 91	A0A804HHS8	5
WIPF2	WAS/WASL-interacting protein family member 2	Q8TF74	16
YKT6	YKT6 v-SNARE homolog;YKT6 v-SNARE homolog;YKT6 v-SNARE homolog;Synaptobrevin homolog YKT6;Isoform 2 of Synaptobrevin homolog YKT6	A0A7I2V3A1	4
ZC2HC1A	Zinc finger C2HC domain-containing protein 1A	H0YAP0	19
ZNF207	Zinc finger protein 207;BUB3-interacting and GLEBS motif-containing protein ZNF207;Isoform 2 of BUB3-interacting and GLEBS motif-containing protein ZNF207;Isoform 4 of BUB3-interacting and GLEBS motif-containing protein ZNF207;Zinc finger protein 207	J3QRS9	6
