# Supplementary material for: A distinct tau oligomer strain defines the molecular and proteomic landscape of rapidly progressive Alzheimer’s disease
Source: Acta Neuropathol. 2026 Mar 18;151(1):27. doi: 10.1007/s00401-026-02998-4 (PMC12999710; doi:10.1007/s00401-026-02998-4)
Supplement: Supplementary file 4 — Supplementary file4 (XLSX 18 KB) [file 401_2026_2998_MOESM4_ESM.xlsx]

## Sheet: spAD Vs Control
Accession	Genes	Proteins	log2FC_AD_vs_Control	t_statistic	p_value
P63215	GNG3	Guanine nucleotide-binding protein G(I)/G(S)/G(O) subunit gamma-3	0.753807	-6.75874	0.000801962
G3XAF7	BCAS1	Brain enriched myelin associated protein 1 (Fragment);Isoform 2 of Breast carcinoma-amplified sequence 1	-4.53045	7.37848	0.000942628
P20340	RAB6A	Isoform 2 of Ras-related protein Rab-6A	-2.87797	5.78543	0.00173736
Q9Y2J8	PADI2	Protein-arginine deiminase type-2	-0.893116	4.65854	0.00377188
P08579	SNRPB2	U2 small nuclear ribonucleoprotein B''	-1.15566	5.69792	0.00398961
Q86WA6	BPHL	Valacyclovir hydrolase;Isoform 2 of Valacyclovir hydrolase	0.985634	-4.30877	0.00650874
O60262	GNG7	Guanine nucleotide-binding protein G(I)/G(S)/G(O) subunit gamma-7	0.708432	-4.02898	0.00719107
P18428	LBP	Lipopolysaccharide-binding protein	-2.01926	4.53326	0.00724453
P11217	PYGM	Glycogen phosphorylase, muscle form	-1.67756	3.29975	0.0168672
A0A0A0MT83	IVD	Isovaleryl-CoA dehydrogenase, mitochondrial;Isovaleryl-CoA dehydrogenase, mitochondrial	0.400287	-3.38388	0.0185404
Q96A35	MRPL24	Large ribosomal subunit protein uL24m	-1.66134	2.85602	0.0322154
Q9H0R4	HDHD2	Haloacid dehalogenase-like hydrolase domain-containing protein 2	0.395109	-2.87947	0.03346
A6NFY7	SDHAF1	Succinate dehydrogenase assembly factor 1, mitochondrial	-0.743294	2.69645	0.0365258
B7Z4C8	RPL31	60S ribosomal protein L31;60S ribosomal protein L31;60S ribosomal protein L31 (Fragment);60S ribosomal protein L31 (Fragment);Large ribosomal subunit protein eL31;Isoform 2 of Large ribosomal subunit protein eL31;Isoform 3 of Large ribosomal subunit protein eL31	-1.04004	2.91678	0.0367319
P60891	PRPS1	Ribose-phosphate pyrophosphokinase 1	0.336143	-3.03717	0.0377781
F8VUA6	RPL18	Ribosomal protein L18 (Fragment);Ribosomal protein L18;Ribosomal protein L18 (Fragment);Ribosomal protein L18 (Fragment);Large ribosomal subunit protein eL18;Isoform 2 of Large ribosomal subunit protein eL18	-1.11342	2.66557	0.0399812
A0A804HJ24	MCCC2	methylcrotonoyl-CoA carboxylase;Methylcrotonoyl-CoA carboxylase beta chain, mitochondrial	-0.76139	2.61636	0.0403891
Q9UMS4	PRPF19	Pre-mRNA-processing factor 19	0.667599	-3.16496	0.0408028
A6NJD9	MRPL23	Mitochondrial ribosomal protein L23;Mitochondrial ribosomal protein L23;Mitochondrial ribosomal protein L23;Large ribosomal subunit protein uL23m	-1.8733	2.60381	0.0408136
Q9HDC5	JPH1	Junctophilin-1	-0.898942	2.514	0.0457812
P43034	PAFAH1B1	Platelet-activating factor acetylhydrolase IB subunit beta	1.0796	-2.71289	0.0472152
A0A8I5KZ38	MYH10	Myosin heavy chain 10;Myosin-10;Isoform 2 of Myosin-10;Isoform 3 of Myosin-10;Isoform 4 of Myosin-10;Isoform 5 of Myosin-10	-0.78441	2.46164	0.0491576

## Sheet: rpAD Vs spAD
Accession	Genes	Proteins	log2FC_rpAD_vs_AD	t_statistic	p_value
A0A0A0MQX8	MBNL1	Isoform 2 of Muscleblind-like protein 1;Isoform 5 of Muscleblind-like protein 1;Isoform 6 of Muscleblind-like protein 1	-9.31606	10.9986	7.54712e-05
A0A1C7CYX9	DPYSL2	Isoform 2 of Dihydropyrimidinase-related protein 2	10.9875	-10.3389	0.00010292
A0A5F9ZHJ0	ACAT1	Acetyl-CoA acetyltransferase, mitochondrial	-7.02837	19.9636	0.000170268
A0A994J5K1	PMPCA	Peptidase, mitochondrial processing subunit alpha;Mitochondrial-processing peptidase subunit alpha	-1.21797	9.15423	0.000176683
P49189	ALDH9A1	Isoform 3 of 4-trimethylaminobutyraldehyde dehydrogenase	6.12552	-7.05371	0.000421316
E9PDR0	PCCB	Propionyl-CoA carboxylase subunit beta;Propionyl-CoA carboxylase beta chain, mitochondrial	-2.25849	5.61398	0.00136409
P21281	ATP6V1B2	V-type proton ATPase subunit B, brain isoform	0.430497	-5.17703	0.0020603
P16219	ACADS	Short-chain specific acyl-CoA dehydrogenase, mitochondrial	-1.50827	4.91456	0.00317921
A0A024R6I7	SERPINA1	Alpha-1-antitrypsin	5.38954	-5.72436	0.00319304
Q14195	DPYSL3	Isoform LCRMP-4 of Dihydropyrimidinase-related protein 3	7.14249	-8.94111	0.00388911
Q96T17;Q96T17-2	MAP7D2	Isoform 5 of MAP7 domain-containing protein 2	3.54916	-4.40716	0.00477251
Q9NQC3	RTN4	Isoform C of Reticulon-4	3.39496	-4.72193	0.00545965
Q9H0R4	HDHD2	Haloacid dehalogenase-like hydrolase domain-containing protein 2	-0.836327	4.44718	0.00668954
P00505	GOT2	Aspartate aminotransferase, mitochondrial	-1.61829	4.12371	0.00749481
O75348	ATP6V1G1	V-type proton ATPase subunit G 1	0.840537	-3.87885	0.00846031
Q5JSH3	WDR44	WD repeat-containing protein 44;Isoform 2 of WD repeat-containing protein 44	0.615482	-5.24987	0.00931065
P30837	ALDH1B1	Aldehyde dehydrogenase X, mitochondrial	1.1678	-3.74303	0.0105609
Q9UPY8	MAPRE3	Isoform 2 of Microtubule-associated protein RP/EB family member 3	5.01554	-8.4137	0.0113503
K7EK33	DAZAP1	DAZ associated protein 1;DAZ associated protein 1 (Fragment);DAZ associated protein 1;DAZ-associated protein 1;Isoform 2 of DAZ-associated protein 1	1.60402	-3.74452	0.0125076
Q00796	SORD	Sorbitol dehydrogenase	-0.539584	4.17401	0.0132822
P63167	DYNLL1	Dynein light chain 1, cytoplasmic	0.962468	-3.499	0.0137003
B5MC59	RPA3	Replication protein A3;Replication protein A 14 kDa subunit	1.3201	-3.36248	0.0158885
G3XAF7	BCAS1	Brain enriched myelin associated protein 1 (Fragment);Isoform 2 of Breast carcinoma-amplified sequence 1	2.16467	-3.39521	0.0181103
F8VYE8	PPP1CC	Serine/threonine-protein phosphatase;Serine/threonine-protein phosphatase PP1-gamma catalytic subunit;Isoform 2 of Serine/threonine-protein phosphatase PP1-gamma catalytic subunit	0.982521	-5.79014	0.0197621
A0A096LNY5	ADSL	Adenylosuccinate lyase	-1.64493	3.67709	0.0200185
P80108	GPLD1	Phosphatidylinositol-glycan-specific phospholipase D	-2.28164	3.16038	0.0203318
P20160	AZU1	Azurocidin	-2.83948	3.01857	0.0234989
A0A8I5KU76	ERP44	Endoplasmic reticulum protein 44;Endoplasmic reticulum protein 44;Endoplasmic reticulum protein 44;Endoplasmic reticulum resident protein 44	0.766054	-3.02868	0.0253645
O00764	PDXK	Pyridoxal kinase	1.76596	-3.01345	0.0260739
Q13825	AUH	Methylglutaconyl-CoA hydratase, mitochondrial	-0.828768	2.86205	0.0321051
D6RBW1	EIF4E	Eukaryotic translation initiation factor 4E;Eukaryotic translation initiation factor 4E;Isoform 2 of Eukaryotic translation initiation factor 4E;Isoform 3 of Eukaryotic translation initiation factor 4E	1.54036	-4.51417	0.0332298
A0A7I2V597	BCL2L1	Bcl-2-like protein 1;Bcl-2-like protein 1;Isoform Bcl-X(beta) of Bcl-2-like protein 1;Bcl-2-like protein 1 (Fragment);Bcl-2-like protein 1;Bcl-2-like protein 1 (Fragment)	1.49212	-2.76461	0.0370183
Q96IJ6	GMPPA	Mannose-1-phosphate guanyltransferase alpha	-0.556247	2.59096	0.0411597
A0A8Q3SID6	C5	Complement C5	-2.96555	3.67121	0.0438716
P62837	UBE2D2	Ubiquitin-conjugating enzyme E2 D2	1.25071	-3.66274	0.0444323
H7BY57	NFASC	Neurofascin (Fragment);Isoform 12 of Neurofascin;Isoform 4 of Neurofascin;Isoform 9 of Neurofascin	2.0026	-3.45579	0.0459524
P61769	B2M	Beta-2-microglobulin	1.1335	-2.66591	0.0478326
Q14677	CLINT1	Clathrin interactor 1;Isoform 3 of Clathrin interactor 1	0.776746	-2.48725	0.0479063

## Sheet: rpAD Vs Control
Accession	Genes	Proteins	log2FC_rpAD_vs_Control	t_statistic	p_value
A0A5F9ZHJ0	ACAT1	Acetyl-CoA acetyltransferase, mitochondrial	-6.24306	12.3911	0.000343389
G3XAF7	BCAS1	Brain enriched myelin associated protein 1 (Fragment);Isoform 2 of Breast carcinoma-amplified sequence 1	-2.36578	7.7544	0.00218313
A0A1C7CYX9	DPYSL2	Isoform 2 of Dihydropyrimidinase-related protein 2	11.488	-8.27495	0.0022136
Q14195	DPYSL3	Isoform LCRMP-4 of Dihydropyrimidinase-related protein 3	6.80247	-7.76696	0.00262698
A0A0A0MQX8	MBNL1	Isoform 2 of Muscleblind-like protein 1;Isoform 5 of Muscleblind-like protein 1;Isoform 6 of Muscleblind-like protein 1	-9.41494	8.02724	0.00293731
A0A494C0C9	CHN1	Chimerin 1;Chimerin 1;Chimerin 1;Chimerin 1;Chimerin 1;Chimerin 1;Chimerin 1 (Fragment);N-chimaerin;Isoform Alpha-1 of N-chimaerin;Isoform 3 of N-chimaerin	1.19245	-13.1468	0.00312348
P11217	PYGM	Glycogen phosphorylase, muscle form	-2.27406	7.63352	0.00449771
O75822	EIF3J	Eukaryotic translation initiation factor 3 subunit J	1.01713	-11.979	0.00575009
Q16527	CSRP2	Cysteine and glycine-rich protein 2	-1.16529	6.26005	0.00613276
Q9UPY8	MAPRE3	Isoform 2 of Microtubule-associated protein RP/EB family member 3	5.43589	-8.89173	0.007405
A0A8I5KU76	ERP44	Endoplasmic reticulum protein 44;Endoplasmic reticulum protein 44;Endoplasmic reticulum protein 44;Endoplasmic reticulum resident protein 44	0.839213	-6.56961	0.00749809
P24666	ACP1	Isoform 2 of Low molecular weight phosphotyrosine protein phosphatase	4.35654	-4.77115	0.0089661
K7EK33	DAZAP1	DAZ associated protein 1;DAZ associated protein 1 (Fragment);DAZ associated protein 1;DAZ-associated protein 1;Isoform 2 of DAZ-associated protein 1	1.74992	-4.69342	0.0127645
Q14194-2	CRMP1	Isoform LCRMP-1 of Dihydropyrimidinase-related protein 1	1.20544	-4.4655	0.0139961
P47756	CAPZB	Isoform 2 of F-actin-capping protein subunit beta	3.05022	-4.36875	0.0174249
Q9NQC3	RTN4	Isoform C of Reticulon-4	3.24674	-5.07836	0.0198943
A0A0R4J2E8	MATR3	Matrin-3;Matrin 3;Matrin-3	-0.750257	3.68523	0.0215595
P49189	ALDH9A1	Isoform 3 of 4-trimethylaminobutyraldehyde dehydrogenase	5.58413	-4.58501	0.0249355
B4DLR8	NQO1	NAD(P)H quinone dehydrogenase 1;NAD(P)H dehydrogenase [quinone] 1;Isoform 2 of NAD(P)H dehydrogenase [quinone] 1;Isoform 3 of NAD(P)H dehydrogenase [quinone] 1	-1.56304	4.91941	0.0287403
E9PKV2	MRPL17	39S ribosomal protein L17, mitochondrial (Fragment);Large ribosomal subunit protein bL17m	-3.5964	3.80321	0.0289446
Q14376	GALE	UDP-glucose 4-epimerase	0.290837	-3.36101	0.0293799
P62837	UBE2D2	Ubiquitin-conjugating enzyme E2 D2	1.45593	-3.29968	0.0300301
A0A024R6I7	SERPINA1	Alpha-1-antitrypsin	5.3482	-3.69302	0.0303886
P20160	AZU1	Azurocidin	-2.3424	3.38242	0.0318837
P20340	RAB6A	Isoform 2 of Ras-related protein Rab-6A	-3.18151	4.39549	0.0357802
P36405	ARL3	ADP-ribosylation factor-like protein 3	1.06992	-3.28879	0.0419196
P80108	GPLD1	Phosphatidylinositol-glycan-specific phospholipase D	-1.96553	4.09822	0.0441289
Q00796	SORD	Sorbitol dehydrogenase	-0.672113	4.32812	0.0479546
Q12805	EFEMP1	EGF-containing fibulin-like extracellular matrix protein 1;Isoform 2 of EGF-containing fibulin-like extracellular matrix protein 1;Isoform 3 of EGF-containing fibulin-like extracellular matrix protein 1;Isoform 4 of EGF-containing fibulin-like extracellular matrix protein 1	0.582608	-3.73651	0.0494777
